# Supplementary material for: Comprehensive multi-omics analysis of pyroptosis for optimizing neoadjuvant immunotherapy in patients with gastric cancer
Source: Theranostics. 2024 May 5;14(7):2915–33. doi: 10.7150/thno.93124 (PMC11103507; doi:10.7150/thno.93124)
Supplement: Supplementary file 1 — Supplementary figures and tables. [file thnov14p2915s1.zip]

Archive with 42 entries (41 files):
- Supplementary figures and tables/
- Supplementary figures and tables/Figure S1.pdf
- Supplementary figures and tables/Figure S10.pdf
- Supplementary figures and tables/Figure S11.pdf
- Supplementary figures and tables/Figure S12.pdf
- Supplementary figures and tables/Figure S13.pdf
- Supplementary figures and tables/Figure S14.pdf
- Supplementary figures and tables/Figure S15.pdf
- Supplementary figures and tables/Figure S16.pdf
- Supplementary figures and tables/Figure S17.pdf
- Supplementary figures and tables/Figure S18.pdf
- Supplementary figures and tables/Figure S19.pdf
- Supplementary figures and tables/Figure S2.pdf
- Supplementary figures and tables/Figure S20.pdf
- Supplementary figures and tables/Figure S21.pdf
- Supplementary figures and tables/Figure S22.pdf
- Supplementary figures and tables/Figure S23.pdf
- Supplementary figures and tables/Figure S24.pdf
- Supplementary figures and tables/Figure S25.pdf
- Supplementary figures and tables/Figure S26.pdf
- Supplementary figures and tables/Figure S3.pdf
- Supplementary figures and tables/Figure S4.pdf
- Supplementary figures and tables/Figure S5.pdf
- Supplementary figures and tables/Figure S6.pdf
- Supplementary figures and tables/Figure S7.pdf
- Supplementary figures and tables/Figure S8.pdf
- Supplementary figures and tables/Figure S9.pdf
- Supplementary figures and tables/Supplementary Figure Legends.docx
- Supplementary figures and tables/Table S1.docx
- Supplementary figures and tables/Table S10.docx
- Supplementary figures and tables/Table S11.docx
- Supplementary figures and tables/Table S12.docx
- Supplementary figures and tables/Table S13.docx
- Supplementary figures and tables/Table S14.docx
- Supplementary figures and tables/Table S2.docx
- Supplementary figures and tables/Table S3.docx
- Supplementary figures and tables/Table S4.docx
- Supplementary figures and tables/Table S5.docx
- Supplementary figures and tables/Table S6.docx
- Supplementary figures and tables/Table S7.docx
- Supplementary figures and tables/Table S8.docx
- Supplementary figures and tables/Table S9.docx
