# Supplementary material for: Comprehensive multi-omics analysis of pyroptosis for optimizing neoadjuvant immunotherapy in patients with gastric cancer
Source: Theranostics. 2024 May 5;14(7):2915–33. doi: 10.7150/thno.93124 (PMC11103507; doi:10.7150/thno.93124)
Supplement: Supplementary file 2 — Supplementary files. [file thnov14p2915s2.zip]

Archive with 4 entries (3 files):
- Supplementary files/
- Supplementary files/Supplementary file 1 TCGA analysis data results.xlsx
- Supplementary files/Supplementary file 2 Internal center analysis data results.xlsx
- Supplementary files/Supplementary file 3 scRNA sequencing DEGs and pathways.xlsx
