# Supplementary material for: Comprehensive multi-omics analysis of pyroptosis for optimizing neoadjuvant immunotherapy in patients with gastric cancer
Source: Theranostics. 2024 May 5;14(7):2915–33. doi: 10.7150/thno.93124 (PMC11103507; doi:10.7150/thno.93124)
Supplement: Supplementary file 2 — Supplementary files. [file thnov14p2915s2.zip › Supplementary files/Supplementary file 1 TCGA analysis data results.xlsx]

## Sheet: TCGA mRNA diff
id	logFC	AveExpr	t	P.Value	adj.P.Val	B
MOB1A	-40.6411	90.1712	-16.0502	1.83595e-44	3.55036e-40	90.2274
NUB1	-24.8345	43.5518	-14.5394	2.86814e-38	1.8488e-34	76.1568
STAT2	-25.9749	42.757	-14.5085	3.82516e-38	1.84928e-34	75.8727
DTX3L	-41.6225	64.5731	-14.0554	2.56487e-36	6.19994e-33	71.7236
THRAP3	-35.8539	81.9599	-13.8889	1.19151e-35	2.56015e-32	70.2084
ADAR	-79.1604	143.807	-13.581	2.00806e-34	3.236e-31	67.422
PARP14	-31.6206	40.7665	-13.3462	1.70704e-33	2.35792e-30	65.3108
APOL6	-34.6858	48.2445	-13.2172	5.49773e-33	5.59553e-30	64.1572
PARP9	-20.32	31.887	-13.0994	1.59601e-32	1.23454e-29	63.106
ACTR2	-70.1425	172.095	-13.0264	3.08073e-32	2.29135e-29	62.4573
WDFY1	-21.5826	41.0021	-13.0066	3.68265e-32	2.5434e-29	62.2813
JAK1	-47.0914	94.6489	-12.9554	5.83758e-32	3.7629e-29	61.8269
POLR2B	-23.2417	44.4461	-12.929	7.40063e-32	4.61656e-29	61.5929
STAT1	-156.605	177.71	-12.6747	7.21298e-31	3.32106e-28	59.3474
CTSS	-98.4558	134.206	-12.5711	1.81279e-30	7.45867e-28	58.4386
KHDRBS1	-41.4878	118.324	-12.4517	5.23031e-30	1.87303e-27	57.3937
CDV3	-40.5161	98.1483	-12.2728	2.53945e-29	7.4406e-27	55.8358
DDX3X	-40.7128	86.0925	-12.2513	3.06803e-29	8.72493e-27	55.6493
CAPZA1	-40.849	102.739	-12.1927	5.13364e-29	1.34155e-26	55.1418
NUP98	-21.4445	40.8348	-12.1826	5.60928e-29	1.42727e-26	55.0544
MT-CO3	16661	34425.4	12.1476	7.62492e-29	1.78773e-26	54.7518
CHTF8	-26.5363	69.3748	-12.1401	8.14399e-29	1.87486e-26	54.6868
HNRNPK	-85.9137	246.122	-12.1238	9.39119e-29	2.13655e-26	54.5464
DHX9	-43.2117	95.3373	-12.1187	9.81984e-29	2.18271e-26	54.5023
SP1	-27.6405	63.9613	-12.0856	1.31204e-28	2.78816e-26	54.2167
CYBB	-40.8247	40.849	-11.9851	3.15654e-28	6.2929e-26	53.3512
HNRNPF	-96.9477	235.697	-11.9726	3.5174e-28	6.87066e-26	53.2445
CNOT1	-35.313	65.7529	-11.9575	4.01384e-28	7.68512e-26	53.1144
HNRNPR	-20.0772	48.1046	-11.9016	6.52758e-28	1.21375e-25	52.635
CAB39	-23.7688	58.3071	-11.8865	7.43811e-28	1.35696e-25	52.5063
SF3B1	-42.4371	90.8828	-11.8721	8.42771e-28	1.52313e-25	52.3832
FPR3	-27.8608	28.303	-11.8144	1.39031e-27	2.42214e-25	51.8897
MAT2A	-36.1841	81.6162	-11.7209	3.11911e-27	4.77186e-25	51.0933
SF3A1	-23.5609	60.6221	-11.6466	5.91895e-27	8.35479e-25	50.4619
UHMK1	-23.1659	42.4392	-11.6242	7.17761e-27	9.91433e-25	50.2719
ERAP1	-23.3933	38.7345	-11.5664	1.17956e-26	1.5367e-24	49.7824
EWSR1	-20.9553	60.0665	-11.5442	1.42673e-26	1.79156e-24	49.5949
MFSD14B	-26.2822	62.7691	-11.5238	1.69945e-26	2.09324e-24	49.4225
MYO9B	-20.7843	39.2816	-11.5218	1.72885e-26	2.10267e-24	49.4056
RTCB	-23.7153	63.8082	-11.4888	2.29151e-26	2.67761e-24	49.1279
PATL1	-29.7133	69.8774	-11.4841	2.38686e-26	2.74744e-24	49.0878
SRSF1	-46.3552	117.494	-11.4655	2.7975e-26	3.14523e-24	48.9313
RNF213	-36.2017	45.3792	-11.4618	2.88825e-26	3.22849e-24	48.8999
GRB2	-26.9126	75.6654	-11.4511	3.1622e-26	3.49862e-24	48.8106
TPM3	-54.4808	137.708	-11.4471	3.27215e-26	3.57503e-24	48.7769
STARD7	-34.6937	81.4522	-11.4471	3.27221e-26	3.57503e-24	48.7769
CAPRIN1	-54.9271	112.85	-11.4417	3.42765e-26	3.70301e-24	48.7311
PTBP3	-40.6732	79.5778	-11.4403	3.46791e-26	3.7257e-24	48.7196
TRIM14	-20.1118	38.9662	-11.4081	4.56657e-26	4.6724e-24	48.4485
HMGN4	-41.9762	85.3215	-11.4003	4.88083e-26	4.91591e-24	48.3829
SFPQ	-34.7732	92.8994	-11.3818	5.71018e-26	5.66274e-24	48.2282
UBE2J1	-29.3939	72.9254	-11.3281	9.01627e-26	8.76164e-24	47.7782
NRAS	-25.3742	50.6649	-11.3214	9.5439e-26	9.228e-24	47.7221
VAMP3	-43.4151	108.544	-11.3013	1.1321e-25	1.07845e-23	47.5539
EIF4G2	-112.514	296.123	-11.2861	1.28864e-25	1.2097e-23	47.4263
MCL1	-122.789	252.586	-11.2693	1.48502e-25	1.38064e-23	47.2865
DIAPH1	-42.557	81.3536	-11.2163	2.32703e-25	2.10281e-23	46.844
PLEKHB2	-25.5598	58.673	-11.1879	2.95635e-25	2.56367e-23	46.6082
MAN2B1	-26.831	50.9956	-11.1628	3.65477e-25	3.15517e-23	46.3992
SRSF7	-24.216	71.7411	-11.1428	4.3282e-25	3.6077e-23	46.2326
ACTR3	-21.3774	58.1213	-11.1273	4.9305e-25	4.07462e-23	46.1043
EFR3A	-20.804	49.1348	-11.1251	5.02371e-25	4.13398e-23	46.0858
HNRNPU	-50.5882	125.788	-11.1206	5.21789e-25	4.27557e-23	46.0485
DDX23	-24.0117	57.8342	-11.1002	6.19482e-25	5.03342e-23	45.8794
WDR82	-20.2887	53.124	-11.084	7.10073e-25	5.72141e-23	45.745
UBE2Z	-24.9312	57.2645	-11.0775	7.49935e-25	5.968e-23	45.6912
SPCS3	-24.0647	55.1657	-11.0752	7.63995e-25	6.05498e-23	45.6729
MT-CO2	13653.1	32326.2	11.0694	8.02304e-25	6.25603e-23	45.6247
PARP4	-39.8936	75.3804	-11.0325	1.09387e-24	8.36099e-23	45.3193
HNRNPM	-29.7395	86.6123	-11.0053	1.37349e-24	1.02948e-22	45.0951
EPSTI1	-25.0304	29.9523	-11.0012	1.42242e-24	1.06203e-22	45.0606
C5orf15	-42.1138	82.8796	-10.9587	2.02981e-24	1.46464e-22	44.7104
C6orf62	-35.3804	91.6893	-10.9422	2.32998e-24	1.65045e-22	44.5745
ADGRE5	-34.9736	66.6982	-10.936	2.45371e-24	1.72545e-22	44.5236
CD4	-28.8094	35.892	-10.9023	3.24902e-24	2.20454e-22	44.2471
RNF19B	-34.342	57.6368	-10.8906	3.58217e-24	2.38048e-22	44.1509
IRF1	-34.1419	43.1815	-10.847	5.15138e-24	3.30955e-22	43.7931
SUPT16H	-22.4777	48.1642	-10.8244	6.21503e-24	3.88952e-22	43.6083
IFNGR1	-69.2085	120.508	-10.7986	7.7015e-24	4.74305e-22	43.3971
HNRNPH1	-23.8917	55.3224	-10.77	9.75831e-24	5.8787e-22	43.164
PUM2	-22.4465	59.3234	-10.7611	1.05077e-23	6.29095e-22	43.0911
PRPF8	-48.3519	101.645	-10.7607	1.05453e-23	6.29395e-22	43.0876
LYN	-25.7373	45.9738	-10.7338	1.31681e-23	7.71653e-22	42.8689
SON	-30.0443	77.8132	-10.7326	1.33037e-23	7.74899e-22	42.8588
TNFRSF1B	-34.6698	54.1479	-10.7307	1.35184e-23	7.85043e-22	42.843
MTA2	-31.2828	74.3021	-10.7036	1.6912e-23	9.59072e-22	42.6225
PTBP1	-62.9368	164.069	-10.6582	2.45828e-23	1.35823e-21	42.2542
DHX15	-20.9176	47.829	-10.6273	3.17262e-23	1.6995e-21	42.003
PPP1R15B	-23.3006	56.4753	-10.6238	3.26435e-23	1.74381e-21	41.9749
COPB1	-31.935	79.6229	-10.5635	5.35663e-23	2.72596e-21	41.4873
MT-ATP6	7015.21	19300.2	10.5363	6.69947e-23	3.33903e-21	41.2671
TMPO	-23.8144	45.9752	-10.523	7.46761e-23	3.67452e-21	41.1602
MCM6	-21.1668	39.7654	-10.4692	1.15928e-22	5.27487e-21	40.7273
EFCAB14	-35.8651	91.1384	-10.3893	2.22427e-22	9.57973e-21	40.0858
LGMN	-68.0598	115.154	-10.3733	2.53196e-22	1.07838e-20	39.9583
NCOA4	-59.4362	165.373	-10.3225	3.82357e-22	1.54813e-20	39.5526
SRSF3	-25.2014	81.3556	-10.3089	4.27065e-22	1.7028e-20	39.4438
FLII	-29.0714	71.3615	-10.2815	5.32966e-22	2.06543e-20	39.2257
DDX5	-54.218	151.121	-10.2423	7.31806e-22	2.74789e-20	38.9137
YTHDF3	-20.4362	49.6358	-10.237	7.63632e-22	2.83438e-20	38.8718
RHOA	-167.169	517.494	-10.2365	7.66997e-22	2.84141e-20	38.8675
IFI16	-31.739	46.5937	-10.2226	8.57458e-22	3.16157e-20	38.7578
HNRNPC	-32.4784	108.409	-10.2215	8.65611e-22	3.18235e-20	38.7485
GNA13	-28.6921	62.3426	-10.2101	9.48827e-22	3.44248e-20	38.6581
TAP1	-120.205	143.983	-10.1824	1.18596e-21	4.22359e-20	38.4386
FCGR2A	-20.1225	26.2966	-10.165	1.36421e-21	4.77053e-20	38.3008
BTBD1	-20.4678	50.2737	-10.1593	1.42752e-21	4.98291e-20	38.2562
LAP3	-71.9755	94.4331	-10.1387	1.68431e-21	5.81627e-20	38.0934
SNRNP200	-37.2794	78.1258	-10.1342	1.74599e-21	5.99938e-20	38.058
TMEM30A	-33.4625	82.0417	-10.1253	1.87509e-21	6.3615e-20	37.9878
XRCC5	-48.1536	141.323	-10.1107	2.10852e-21	7.0749e-20	37.8724
FCGR3A	-47.0575	49.598	-10.1106	2.11098e-21	7.0749e-20	37.8712
LIPA	-47.1773	65.7728	-10.0965	2.36179e-21	7.87454e-20	37.7608
ETF1	-22.3884	64.9753	-10.0702	2.916e-21	9.55755e-20	37.5534
RAB14	-24.878	69.0152	-10.0567	3.24923e-21	1.05425e-19	37.4469
KPNB1	-34.2392	101.237	-10.0514	3.38827e-21	1.09386e-19	37.4057
UBQLN1	-21.0334	53.6109	-10.0496	3.43754e-21	1.10424e-19	37.3915
HSPA8	-335.397	670.956	-10.0484	3.47057e-21	1.11116e-19	37.3821
UBXN4	-32.7951	97.0281	-10.0271	4.11363e-21	1.29779e-19	37.2148
YME1L1	-20.5464	54.9023	-10.017	4.46093e-21	1.40269e-19	37.1351
KIAA0100	-26.1455	55.6616	-9.997	5.22947e-21	1.62846e-19	36.9787
HSPA4	-25.0465	62.089	-9.9965	5.25028e-21	1.63231e-19	36.9748
POLR2A	-36.9759	77.6625	-9.99197	5.44312e-21	1.68955e-19	36.9393
EP300	-21.4255	52.8652	-9.98347	5.82434e-21	1.7889e-19	36.8727
CASP3	-22.1884	46.2836	-9.96586	6.70012e-21	2.01818e-19	36.7349
LMNB1	-32.8639	50.9416	-9.95807	7.12787e-21	2.13704e-19	36.6741
GCN1	-25.7517	54.0704	-9.92683	9.13481e-21	2.68872e-19	36.43
DCAF7	-23.3261	64.1224	-9.86703	1.46669e-20	4.18949e-19	35.9643
ILF3	-26.7477	63.7731	-9.83296	1.91949e-20	5.34088e-19	35.6997
ATP2A2	-37.2028	92.9751	-9.82549	2.03611e-20	5.62491e-19	35.6416
ETS1	-27.225	43.511	-9.82114	2.10706e-20	5.8126e-19	35.608
RRM1	-25.3374	49.4368	-9.80948	2.3099e-20	6.33601e-19	35.5176
RAPGEF1	-21.675	48.843	-9.80274	2.43592e-20	6.65337e-19	35.4653
HLA-E	-325.103	715.972	-9.78092	2.89223e-20	7.76804e-19	35.2965
SYNCRIP	-23.5703	61.3909	-9.7647	3.28582e-20	8.75224e-19	35.171
STAT3	-36.4087	91.3144	-9.74757	3.75883e-20	9.91654e-19	35.0387
MYD88	-29.0834	71.9757	-9.73537	4.13649e-20	1.08329e-18	34.9446
YWHAH	-75.0329	213.55	-9.72463	4.49999e-20	1.16806e-18	34.8618
ZDHHC5	-28.095	78.4424	-9.71454	4.87047e-20	1.25748e-18	34.784
OAS3	-46.7246	67.1653	-9.70072	5.42704e-20	1.39189e-18	34.6776
SF1	-35.5596	111.661	-9.68891	5.95282e-20	1.50872e-18	34.5866
PUM1	-21.2861	64.7396	-9.67684	6.54208e-20	1.63451e-18	34.4938
PPT1	-49.0311	108.263	-9.67407	6.68531e-20	1.66599e-18	34.4725
API5	-25.3788	71.6	-9.66284	7.29861e-20	1.80487e-18	34.3862
OSTF1	-23.3048	66.5601	-9.66204	7.3441e-20	1.8138e-18	34.3801
HNRNPL	-27.2493	84.8185	-9.6533	7.86268e-20	1.932e-18	34.313
LARP1	-35.8059	93.2072	-9.64437	8.43051e-20	2.06105e-18	34.2445
SCARB2	-45.304	113.356	-9.64077	8.6702e-20	2.1143e-18	34.2169
CAP1	-78.8691	253.629	-9.63181	9.29783e-20	2.24752e-18	34.1482
SBNO2	-27.4852	55.0102	-9.62552	9.76549e-20	2.34882e-18	34.0999
SPTAN1	-32.9823	80.4301	-9.59248	1.26301e-19	2.9605e-18	33.847
DYNC1H1	-35.7511	80.2087	-9.59113	1.27631e-19	2.98444e-18	33.8367
HNRNPH2	-30.0379	93.4007	-9.57471	1.45008e-19	3.35426e-18	33.7113
HCFC1	-34.0187	69.7999	-9.57152	1.48652e-19	3.42217e-18	33.6869
PRKDC	-32.1037	56.8784	-9.54945	1.76421e-19	4.00897e-18	33.5185
PCNP	-25.9405	86.0904	-9.54809	1.78293e-19	4.04674e-18	33.5081
RBMX	-23.0387	81.2076	-9.51625	2.28198e-19	5.11343e-18	33.2655
PDCD6IP	-21.0118	57.3993	-9.48829	2.83285e-19	6.24648e-18	33.053
ARF6	-39.1925	104.337	-9.48315	2.9476e-19	6.47e-18	33.0139
GDI2	-67.8374	187.488	-9.48161	2.98292e-19	6.5327e-18	33.0022
CD2	-26.6075	31.295	-9.4793	3.03661e-19	6.63437e-18	32.9847
CD53	-56.4642	64.4311	-9.47917	3.03964e-19	6.63437e-18	32.9837
CS	-34.1909	96.3595	-9.47266	3.19632e-19	6.93721e-18	32.9343
ADA2	-26.6131	34.2093	-9.47091	3.23991e-19	7.02392e-18	32.921
MT-ND3	6307.7	11975.2	9.46842	3.30276e-19	7.15215e-18	32.9021
MTPN	-37.4246	106.174	-9.46326	3.43693e-19	7.39522e-18	32.863
AP1B1	-27.4362	66.1023	-9.45192	3.75115e-19	8.02627e-18	32.777
TNFAIP3	-35.3098	51.528	-9.45189	3.75207e-19	8.02627e-18	32.7767
MINK1	-21.3792	53.4727	-9.43225	4.36516e-19	9.22551e-18	32.628
TNS3	-20.4118	40.7152	-9.42367	4.66299e-19	9.71765e-18	32.5631
MGAT1	-23.4108	63.2418	-9.40897	5.22151e-19	1.07763e-17	32.4519
TOP2B	-26.2081	58.0801	-9.38986	6.04732e-19	1.23228e-17	32.3076
XRCC6	-69.4154	200.402	-9.3875	6.15829e-19	1.25052e-17	32.2898
ICAM1	-55.3941	65.8419	-9.3874	6.1627e-19	1.25052e-17	32.2891
PCNX3	-20.2661	45.3114	-9.37985	6.53048e-19	1.31411e-17	32.2321
SAMD9L	-22.1088	24.2978	-9.35971	7.62139e-19	1.51628e-17	32.0803
MAPKAPK2	-29.2831	86.0863	-9.35225	8.07028e-19	1.60065e-17	32.0241
IMMT	-21.8753	71.4833	-9.33765	9.02504e-19	1.77544e-17	31.9142
TAPBP	-104.574	247.332	-9.33709	9.06347e-19	1.78119e-17	31.91
RB1	-21.5615	45.9243	-9.32758	9.74765e-19	1.90983e-17	31.8385
CNNM4	-22.8144	34.2764	-9.32222	1.01556e-18	1.97774e-17	31.7982
PLEKHM2	-20.3496	55.3083	-9.32186	1.01833e-18	1.98114e-17	31.7955
GBP1	-52.2115	51.3308	-9.30844	1.12835e-18	2.17115e-17	31.6947
ITGB2	-29.8289	32.4148	-9.29926	1.21032e-18	2.32031e-17	31.6258
ADAMDEC1	-20.7107	18.1315	-9.26114	1.61875e-18	3.03916e-17	31.3401
TRIM22	-20.1688	27.7228	-9.2578	1.66045e-18	3.11141e-17	31.3151
USP22	-29.2946	68.0294	-9.24324	1.85506e-18	3.43613e-17	31.2062
PTPRJ	-23.1446	55.016	-9.21051	2.37893e-18	4.3196e-17	30.9619
MYH9	-168.26	429.968	-9.21013	2.38585e-18	4.32811e-17	30.959
SRP72	-21.8915	73.6138	-9.1899	2.78157e-18	4.96677e-17	30.8083
CSF1R	-25.7299	31.6845	-9.18097	2.97624e-18	5.27539e-17	30.7418
TRPC4AP	-33.8028	92.4605	-9.15717	3.56409e-18	6.26566e-17	30.5648
CTDNEP1	-28.3718	108.609	-9.14221	3.9909e-18	6.94654e-17	30.4536
HUWE1	-27.454	66.1622	-9.14022	4.05115e-18	7.0261e-17	30.4389
EEF1A1	-632.964	1688.74	-9.1328	4.28482e-18	7.3916e-17	30.3838
COLGALT1	-25.851	65.528	-9.10899	5.12844e-18	8.70709e-17	30.2073
FAM120A	-53.959	152.417	-9.08277	6.24833e-18	1.04434e-16	30.0133
TPP1	-61.7189	180.748	-9.05847	7.50128e-18	1.2335e-16	29.8338
CLTC	-55.408	124.25	-9.05642	7.61781e-18	1.24842e-16	29.8187
GM2A	-27.9628	54.8133	-9.05448	7.72959e-18	1.26459e-16	29.8044
ICMT	-24.727	65.7396	-9.05051	7.96357e-18	1.30067e-16	29.7751
OPTN	-20.7537	48.5446	-9.03423	8.99894e-18	1.45747e-16	29.6551
SLC35A4	-26.1606	82.1831	-9.02251	9.82549e-18	1.58019e-16	29.5688
AP2B1	-55.855	128.584	-9.02245	9.83021e-18	1.58019e-16	29.5683
MT-CYB	8357.2	22159.5	9.0217	9.88558e-18	1.58777e-16	29.5628
HDAC1	-39.55	113.14	-9.00965	1.08197e-17	1.72918e-16	29.4741
RALB	-22.4954	67.8395	-9.0019	1.14659e-17	1.82341e-16	29.4172
DDX17	-46.3817	133.317	-8.98591	1.29227e-17	2.03336e-16	29.2997
HLA-DRA	-1387.33	1719.6	-8.96086	1.5583e-17	2.40306e-16	29.1159
HELZ2	-26.2739	39.9161	-8.95443	1.63493e-17	2.51122e-16	29.0688
CARM1	-22.4249	52.5306	-8.92634	2.01571e-17	3.03817e-16	28.8632
XRN2	-43.8497	99.5967	-8.91562	2.18308e-17	3.26752e-16	28.7849
SZRD1	-24.1275	78.5211	-8.90988	2.27829e-17	3.39689e-16	28.743
HLA-DMB	-25.5627	30.7382	-8.87917	2.86218e-17	4.21867e-16	28.519
NAA50	-23.732	62.4323	-8.85308	3.47311e-17	5.05745e-16	28.3291
LAPTM5	-153.754	186.309	-8.84108	3.79605e-17	5.47412e-16	28.2418
EIF3A	-37.2494	114.816	-8.83893	3.85673e-17	5.55334e-16	28.2262
MAGT1	-22.4365	57.2885	-8.83737	3.90175e-17	5.60982e-16	28.2148
ARF3	-31.5369	98.5149	-8.83146	4.07605e-17	5.83871e-16	28.1719
CKAP5	-23.7315	51.8507	-8.80883	4.81808e-17	6.84083e-16	28.0078
ZNFX1	-22.3848	46.9194	-8.80217	5.06092e-17	7.14365e-16	27.9595
TMED7	-26.6361	70.5687	-8.77987	5.96556e-17	8.31138e-16	27.7981
ADNP	-22.9323	55.778	-8.75349	7.24429e-17	9.88639e-16	27.6075
SERBP1	-37.1211	116.437	-8.7429	7.83136e-17	1.06201e-15	27.531
NCL	-65.8366	186.401	-8.7316	8.50929e-17	1.14751e-15	27.4495
G3BP2	-24.1546	57.3025	-8.72932	8.65297e-17	1.16526e-15	27.4331
PDIA6	-55.8371	126.728	-8.71014	9.96012e-17	1.32651e-15	27.2951
IQGAP1	-51.8204	109.38	-8.70874	1.00631e-16	1.3393e-15	27.285
LBR	-27.8337	61.6642	-8.70385	1.043e-16	1.38432e-15	27.2498
OAS2	-40.5361	57.1988	-8.69683	1.0981e-16	1.45446e-15	27.1993
GANAB	-96.3779	252.158	-8.69658	1.10012e-16	1.45614e-15	27.1975
MKI67	-33.8032	57.1045	-8.69611	1.10389e-16	1.46013e-15	27.1941
HP1BP3	-21.3527	65.1679	-8.68944	1.15912e-16	1.52483e-15	27.1462
ESYT2	-24.4055	56.8933	-8.68645	1.18477e-16	1.55751e-15	27.1248
ARCN1	-52.4458	156.481	-8.66186	1.41821e-16	1.8357e-15	26.9483
YWHAQ	-90.0708	289.259	-8.64816	1.56749e-16	2.01409e-15	26.8501
C1QC	-275.737	359.457	-8.61487	1.99794e-16	2.52689e-15	26.612
SPTBN1	-62.187	119.462	-8.60661	2.12181e-16	2.67307e-15	26.553
PSME1	-109.457	262.256	-8.59915	2.24012e-16	2.81661e-15	26.4998
STT3A	-21.9508	61.1667	-8.59599	2.29206e-16	2.86886e-15	26.4773
NCAPD2	-31.5397	62.3933	-8.589	2.41154e-16	3.01255e-15	26.4275
WDR1	-38.6839	117.245	-8.55807	3.01849e-16	3.71793e-15	26.2072
CRKL	-21.7016	49.1289	-8.554	3.10907e-16	3.81734e-15	26.1782
NFE2L3	-26.425	49.5048	-8.53487	3.57087e-16	4.32937e-15	26.0424
PLSCR1	-28.0354	65.5211	-8.51759	4.04639e-16	4.85718e-15	25.9198
UBE2L6	-72.9373	120.984	-8.50968	4.28425e-16	5.12996e-15	25.8638
LAMP2	-33.2144	84.6431	-8.50577	4.40706e-16	5.26073e-15	25.836
PAK2	-21.5947	66.0839	-8.4931	4.82899e-16	5.74664e-15	25.7464
LIMA1	-40.4379	82.5916	-8.48995	4.94012e-16	5.86807e-15	25.7241
PSME2	-54.5101	111.776	-8.48266	5.20661e-16	6.15061e-15	25.6725
NOLC1	-43.9903	99.7673	-8.47511	5.49793e-16	6.4671e-15	25.6191
PGK1	-82.1552	185.736	-8.45952	6.15061e-16	7.18674e-15	25.5091
TMED2	-65.4945	205.127	-8.44809	6.67788e-16	7.75596e-15	25.4285
CCT4	-49.7278	147.842	-8.44246	6.95372e-16	8.05215e-15	25.3888
ACP5	-39.5732	58.227	-8.43028	7.58934e-16	8.76195e-15	25.303
LMNB2	-29.6187	62.217	-8.4017	9.31597e-16	1.06097e-14	25.102
BATF2	-23.9774	25.5806	-8.39463	9.79917e-16	1.11207e-14	25.0524
MT-CO1	13549.4	44407.7	8.39301	9.91362e-16	1.12308e-14	25.0411
IARS2	-36.5893	90.946	-8.38821	1.02603e-15	1.15625e-14	25.0074
ARPP19	-26.1405	74.1406	-8.3814	1.07724e-15	1.20694e-14	24.9596
RAB10	-40.9788	141.159	-8.37792	1.10438e-15	1.23519e-14	24.9352
FAT1	-39.5339	65.1916	-8.37732	1.10914e-15	1.2398e-14	24.931
DNAJA1	-66.0571	164.954	-8.37647	1.11591e-15	1.24593e-14	24.925
HADHA	-36.7725	129.925	-8.37589	1.12052e-15	1.24963e-14	24.921
SSRP1	-24.2415	68.4996	-8.37357	1.13926e-15	1.26823e-14	24.9047
IFIT3	-42.1807	52.8871	-8.36977	1.17061e-15	1.30173e-14	24.8781
MBNL1	-20.9894	52.4523	-8.36606	1.20211e-15	1.3337e-14	24.8521
MCM2	-22.6661	41.1741	-8.35967	1.25818e-15	1.38953e-14	24.8074
PTGES3	-77.109	229.783	-8.35483	1.30242e-15	1.43429e-14	24.7735
SRSF2	-34.0865	114.215	-8.35285	1.32094e-15	1.45386e-14	24.7597
CTNNA1	-43.3127	124.706	-8.33381	1.51307e-15	1.64898e-14	24.6265
BRD2	-29.1274	84.5568	-8.33127	1.5407e-15	1.67571e-14	24.6088
PCBP1	-81.9414	294.845	-8.3128	1.75716e-15	1.89515e-14	24.4799
RAD21	-47.5085	115.117	-8.30433	1.86624e-15	1.99831e-14	24.4209
SELENOF	-46.4346	177.352	-8.29219	2.03438e-15	2.16993e-14	24.3363
MMADHC	-25.2878	92.0882	-8.27004	2.38052e-15	2.52521e-14	24.1823
EIF4H	-47.5259	153.15	-8.2644	2.47765e-15	2.61819e-14	24.1431
RRM2	-27.8824	53.2845	-8.23938	2.95774e-15	3.0909e-14	23.9695
PIEZO1	-20.5965	45.04	-8.23572	3.03533e-15	3.16427e-14	23.9442
CD74	-1788.04	2594.58	-8.23259	3.10325e-15	3.22812e-14	23.9225
CTNND1	-46.6297	130.574	-8.22921	3.17833e-15	3.29911e-14	23.899
DNM2	-22.4831	57.3291	-8.22732	3.2209e-15	3.33793e-14	23.886
SMARCC1	-22.9885	53.131	-8.22317	3.31681e-15	3.4318e-14	23.8572
IGF2R	-20.7722	35.5419	-8.19516	4.04127e-15	4.11316e-14	23.6637
PTPRC	-26.0873	25.7138	-8.1928	4.10911e-15	4.17781e-14	23.6473
SAMHD1	-47.4012	83.1823	-8.19067	4.17122e-15	4.23428e-14	23.6326
DNASE2	-24.6064	70.1841	-8.16693	4.92955e-15	4.93414e-14	23.469
C1QB	-297.555	363.875	-8.16308	5.06504e-15	5.0619e-14	23.4424
CALR	-278.773	830.083	-8.15782	5.2556e-15	5.24421e-14	23.4062
MAFB	-22.0609	36.8501	-8.1486	5.60712e-15	5.56971e-14	23.3428
HNRNPA1	-99.1234	303.743	-8.14284	5.8385e-15	5.78476e-14	23.3032
USO1	-22.1714	61.6144	-8.1261	6.56536e-15	6.41541e-14	23.1882
TPM4	-71.5988	226.57	-8.11311	7.19092e-15	6.98433e-14	23.099
PRRC2C	-22.1377	73.1151	-8.10565	7.57625e-15	7.34015e-14	23.0479
ATP6AP2	-41.552	136.258	-8.10328	7.70264e-15	7.45141e-14	23.0317
EIF4G1	-58.4772	155.549	-8.07627	9.30223e-15	8.89646e-14	22.8469
DAZAP2	-33.373	127.138	-8.05847	1.05311e-14	1.00123e-13	22.7253
HNRNPA2B1	-64.0686	241.334	-8.05696	1.06422e-14	1.0113e-13	22.715
EVI2B	-28.396	39.1071	-8.05194	1.10211e-14	1.04554e-13	22.6808
TWF1	-27.9657	82.951	-8.04576	1.15057e-14	1.088e-13	22.6386
HNRNPUL1	-44.8091	141.87	-8.03817	1.21295e-14	1.14476e-13	22.5869
EPS8	-27.6751	57.5516	-8.03507	1.23942e-14	1.16802e-13	22.5658
TMEM50A	-23.9442	104.208	-8.03049	1.27953e-14	1.20348e-13	22.5346
TUBA1B	-126.082	318.438	-8.01981	1.37805e-14	1.28862e-13	22.4619
B2M	-944.438	2103.16	-8.01409	1.43384e-14	1.33756e-13	22.4231
HEXB	-22.9139	69.4907	-8.01278	1.44694e-14	1.34783e-13	22.4142
ELF1	-29.4778	69.209	-8.00388	1.5391e-14	1.43161e-13	22.3537
CMTM6	-23.0473	66.3677	-8.00227	1.5564e-14	1.44701e-13	22.3428
TCP1	-35.9526	96.3128	-8.00184	1.56109e-14	1.45066e-13	22.3398
MCCC2	-20.2508	51.7707	-7.976	1.867e-14	1.71352e-13	22.1646
TGOLN2	-45.3053	136.97	-7.95797	2.11481e-14	1.92576e-13	22.0425
PLEK	-25.9638	25.2139	-7.95266	2.19384e-14	1.99551e-13	22.0066
SERINC1	-45.8255	135.03	-7.94422	2.32547e-14	2.10928e-13	21.9496
RNF114	-21.833	60.744	-7.93805	2.42662e-14	2.19588e-13	21.9079
STT3B	-40.6279	103.926	-7.92755	2.6087e-14	2.33984e-13	21.837
SRSF6	-26.8476	88.9875	-7.90639	3.01779e-14	2.6856e-13	21.6944
HSPA9	-47.3503	135.303	-7.90335	3.08153e-14	2.73728e-13	21.6739
GORASP2	-21.5988	77.5259	-7.89612	3.23859e-14	2.86364e-13	21.6253
KHSRP	-51.0103	146.853	-7.89185	3.33494e-14	2.93943e-13	21.5966
HNRNPA3	-32.7644	107.96	-7.88299	3.54424e-14	3.10691e-13	21.537
MCM3	-43.9289	98.6997	-7.87877	3.64824e-14	3.19085e-13	21.5087
HLA-DPA1	-123.476	161.702	-7.87567	3.72669e-14	3.25505e-13	21.4879
MT-ND4	9386.03	33519.8	7.86667	3.96401e-14	3.44831e-13	21.4274
PTPN11	-20.6444	57.7302	-7.86323	4.05842e-14	3.51936e-13	21.4044
LRPPRC	-21.535	58.2721	-7.86288	4.0681e-14	3.52617e-13	21.4021
CCT8	-39.1095	116.332	-7.86247	4.07951e-14	3.53448e-13	21.3993
CASP1	-21.9112	27.7494	-7.8523	4.37396e-14	3.77943e-13	21.3311
AHCYL1	-21.1215	82.8685	-7.84544	4.58415e-14	3.95222e-13	21.2852
ADAMTS2	-22.517	29.9412	-7.84312	4.65743e-14	4.01182e-13	21.2696
FAM32A	-22.5107	86.5704	-7.82209	5.37725e-14	4.59502e-13	21.129
ESYT1	-21.4103	59.3549	-7.82179	5.38817e-14	4.60232e-13	21.127
GNB1	-44.1301	165.964	-7.81451	5.66292e-14	4.81784e-13	21.0783
HMGN2	-54.9537	154.783	-7.80726	5.94978e-14	5.04857e-13	21.03
AP3D1	-20.2472	67.9452	-7.8064	5.98467e-14	5.07372e-13	21.0242
KLF3	-27.4266	70.8498	-7.80602	6.00027e-14	5.08415e-13	21.0217
STIP1	-36.3025	99.4975	-7.79626	6.41295e-14	5.40129e-13	20.9566
F2R	-34.0788	61.6045	-7.78376	6.98271e-14	5.83542e-13	20.8733
RAN	-48.6887	146.938	-7.76736	7.80615e-14	6.47599e-13	20.7642
PKP2	-21.4433	39.6287	-7.76164	8.11555e-14	6.70678e-13	20.7262
ITGAV	-25.1737	58.5694	-7.76141	8.12794e-14	6.71128e-13	20.7247
NCOA7	-28.2941	54.4616	-7.75279	8.61804e-14	7.07968e-13	20.6674
HACD3	-22.7729	58.9573	-7.75015	8.77387e-14	7.19546e-13	20.6499
AKIRIN2	-20.7605	62.4088	-7.73935	9.44031e-14	7.70932e-13	20.5782
COPB2	-22.6421	65.4423	-7.73255	9.88535e-14	8.05914e-13	20.5332
MLEC	-62.2966	144.597	-7.73181	9.93482e-14	8.09265e-13	20.5283
HLA-DOA	-23.1929	23.016	-7.72863	1.01514e-13	8.26558e-13	20.5072
EIF3D	-39.7441	133.864	-7.72042	1.07314e-13	8.7049e-13	20.4528
AIF1	-24.9741	42.5614	-7.71091	1.14442e-13	9.23659e-13	20.3899
SRRM2	-66.2512	197.803	-7.70604	1.1827e-13	9.51773e-13	20.3577
PSMB2	-26.8715	101.958	-7.70377	1.201e-13	9.65295e-13	20.3427
SMC3	-22.7887	58.62	-7.70288	1.20826e-13	9.69916e-13	20.3368
TYMS	-23.2894	45.8532	-7.69706	1.2567e-13	1.00671e-12	20.2984
JAG1	-26.0306	49.5932	-7.67765	1.43244e-13	1.13947e-12	20.1703
CANX	-99.7756	297.649	-7.67575	1.45093e-13	1.1537e-12	20.1578
NUSAP1	-23.1266	53.4435	-7.66505	1.55931e-13	1.2352e-12	20.0873
UQCRC2	-26.1387	88.1081	-7.65819	1.63305e-13	1.28898e-12	20.0421
ZFAND5	-20.3009	65.9939	-7.65629	1.65405e-13	1.30395e-12	20.0296
ITGA6	-73.5997	137.168	-7.64489	1.7858e-13	1.39813e-12	19.9547
SHC1	-24.6078	76.448	-7.63982	1.84767e-13	1.44307e-12	19.9213
MFN2	-21.3221	61.4522	-7.63556	1.90122e-13	1.48249e-12	19.8934
SMAP2	-25.7537	45.6021	-7.62871	1.99067e-13	1.55037e-12	19.8484
ERLEC1	-22.6225	77.3057	-7.61591	2.16912e-13	1.67853e-12	19.7645
SLC25A3	-28.7605	113.453	-7.61066	2.24678e-13	1.73515e-12	19.7301
TOP1	-42.9074	130.621	-7.60344	2.35802e-13	1.81743e-12	19.6828
RSL1D1	-22.6269	71.2139	-7.59279	2.5323e-13	1.94247e-12	19.6131
CCNA2	-21.9999	45.5939	-7.59076	2.56693e-13	1.96513e-12	19.5998
GBP3	-27.309	44.0183	-7.58982	2.58309e-13	1.97605e-12	19.5937
PLCB3	-27.6374	61.6385	-7.58682	2.63542e-13	2.01199e-12	19.5741
PSMD2	-33.2377	97.1246	-7.58178	2.72571e-13	2.07601e-12	19.5411
TFG	-26.7077	94.5009	-7.58039	2.75113e-13	2.0944e-12	19.532
NONO	-54.1064	177.777	-7.57173	2.91475e-13	2.21127e-12	19.4756
HSP90B1	-177.322	524.763	-7.56964	2.95576e-13	2.24063e-12	19.4619
MAPRE1	-45.8787	147.15	-7.55724	3.21054e-13	2.42143e-12	19.381
TMEM123	-70.3643	187.333	-7.55198	3.32514e-13	2.50298e-12	19.3468
TNFSF10	-39.0939	69.3952	-7.54774	3.42044e-13	2.57171e-12	19.3191
MTDH	-33.6635	112.781	-7.529	3.87462e-13	2.89519e-12	19.1972
SURF4	-73.6452	260.223	-7.52667	3.93521e-13	2.93479e-12	19.1821
DDX21	-36.3857	94.1673	-7.52174	4.06605e-13	3.02653e-12	19.1501
RCC2	-53.5507	133.841	-7.50343	4.59158e-13	3.38642e-12	19.0313
PSAP	-499.794	1087.76	-7.4997	4.70672e-13	3.46341e-12	19.0071
NCLN	-31.8067	90.0499	-7.49403	4.88687e-13	3.59029e-12	18.9703
TCIRG1	-22.5787	69.1721	-7.49323	4.91288e-13	3.60688e-12	18.9652
EIF2A	-23.6158	75.5653	-7.47681	5.47706e-13	3.9953e-12	18.8589
TP53	-28.9341	62.9846	-7.47653	5.48715e-13	3.99964e-12	18.8571
TNIP1	-24.147	73.9684	-7.46003	6.11954e-13	4.43552e-12	18.7505
CLUH	-27.1153	67.9395	-7.45799	6.20229e-13	4.49045e-12	18.7374
EIF2S3	-60.4796	159.055	-7.42972	7.47382e-13	5.3549e-12	18.5551
CTSL	-45.2901	92.2801	-7.42148	7.89021e-13	5.63653e-12	18.5021
ZNF146	-21.4264	61.3104	-7.41833	8.05546e-13	5.73974e-12	18.4819
SEL1L3	-29.9843	75.4477	-7.41391	8.29331e-13	5.89835e-12	18.4534
PPP6R1	-24.955	65.5631	-7.41166	8.4167e-13	5.9817e-12	18.439
ELF4	-21.4005	53.825	-7.41106	8.44981e-13	6.00302e-12	18.4352
NCEH1	-25.2442	42.4078	-7.40484	8.80273e-13	6.24e-12	18.3952
CSDE1	-61.1034	198.61	-7.39793	9.21108e-13	6.51038e-12	18.3509
ERAP2	-21.9259	27.8286	-7.39542	9.36447e-13	6.61396e-12	18.3347
LCP1	-75.4201	80.3433	-7.39331	9.49476e-13	6.69864e-12	18.3212
ILF2	-65.0959	203.579	-7.38114	1.02839e-12	7.21067e-12	18.2432
UBA1	-57.1071	193.598	-7.37028	1.10425e-12	7.72014e-12	18.1737
APOL2	-23.9137	44.7147	-7.3639	1.15136e-12	8.01762e-12	18.1329
MCM4	-25.2604	51.9993	-7.36218	1.16439e-12	8.09965e-12	18.1219
TYMP	-72.216	104.248	-7.35381	1.22991e-12	8.52474e-12	18.0684
UBAP2L	-21.0497	74.5293	-7.33972	1.34844e-12	9.30958e-12	17.9785
CD2AP	-29.7969	63.3005	-7.33836	1.36047e-12	9.38596e-12	17.9699
PICALM	-38.2929	98.9681	-7.31365	1.59839e-12	1.09453e-11	17.8124
POF1B	-43.6356	74.0462	-7.30677	1.67156e-12	1.14181e-11	17.7687
TUBB	-173.041	571.699	-7.29633	1.78903e-12	1.21732e-11	17.7024
CDCP1	-28.224	52.7474	-7.29108	1.85109e-12	1.25513e-11	17.6691
ATP5F1B	-244.473	738.661	-7.26606	2.17745e-12	1.46461e-11	17.5105
CD14	-57.7672	99.0253	-7.25414	2.35228e-12	1.574e-11	17.4351
RBM3	-29.6846	108.566	-7.24745	2.45644e-12	1.63746e-11	17.3928
LGALS9	-29.5962	64.4902	-7.24706	2.46263e-12	1.64102e-11	17.3903
BAK1	-21.9186	58.6681	-7.24601	2.47945e-12	1.65052e-11	17.3837
PSME3	-29.9805	91.8711	-7.20868	3.15526e-12	2.07398e-11	17.1483
CDC42BPB	-20.5781	60.8569	-7.19075	3.54131e-12	2.30889e-11	17.0357
MT-ND2	5216.62	17842.7	7.18833	3.59699e-12	2.34362e-11	17.0204
PIM2	-25.553	45.2522	-7.18398	3.69907e-12	2.40608e-11	16.9931
CXCL9	-166.146	127.701	-7.18207	3.74473e-12	2.4325e-11	16.9811
MPEG1	-32.7281	34.6249	-7.1803	3.78741e-12	2.45693e-11	16.9701
EIF3I	-63.3372	257.307	-7.178	3.8438e-12	2.49267e-11	16.9556
DEK	-37.4283	114.161	-7.17386	3.94757e-12	2.55311e-11	16.9296
GBP2	-22.1278	42.5666	-7.16526	4.17166e-12	2.68726e-11	16.8757
CNBP	-73.4491	362.787	-7.16486	4.18237e-12	2.69147e-11	16.8732
TRAM1	-90.8903	205.892	-7.15021	4.59418e-12	2.94082e-11	16.7816
GZMA	-27.6932	28.0781	-7.1492	4.62412e-12	2.95803e-11	16.7752
ECT2	-29.1402	57.6576	-7.14756	4.67292e-12	2.98727e-11	16.765
HLA-DQA1	-54.0148	61.6703	-7.14727	4.68154e-12	2.9908e-11	16.7632
RTN3	-21.6144	73.2511	-7.14555	4.73347e-12	3.0206e-11	16.7524
RNASE6	-26.2239	42.4993	-7.13318	5.1233e-12	3.25903e-11	16.6752
APH1A	-32.92	114.545	-7.13294	5.1313e-12	3.26304e-11	16.6737
HLA-DRB1	-499.347	755.489	-7.13137	5.18299e-12	3.29158e-11	16.6639
ALDH18A1	-31.4651	97.2509	-7.13108	5.19281e-12	3.29674e-11	16.662
PARP1	-29.0092	68.6392	-7.12633	5.35292e-12	3.39504e-11	16.6324
HNRNPAB	-81.233	259.628	-7.1191	5.60576e-12	3.54727e-11	16.5874
CDC37	-34.6824	126.608	-7.1191	5.60578e-12	3.54727e-11	16.5874
COPA	-41.8969	138.719	-7.11741	5.66688e-12	3.58125e-11	16.5768
RPN1	-64.7212	243.874	-7.11144	5.88684e-12	3.71055e-11	16.5396
ATXN2L	-29.2163	87.9261	-7.11108	5.90027e-12	3.71781e-11	16.5374
LPIN2	-24.3586	47.232	-7.10745	6.03887e-12	3.79278e-11	16.5147
CCT7	-43.3507	152.615	-7.10731	6.044e-12	3.79477e-11	16.5139
CHD4	-28.0409	93.201	-7.09867	6.3863e-12	3.99283e-11	16.4602
CCDC6	-21.8396	49.6991	-7.08699	6.87971e-12	4.28608e-11	16.3875
PSMC3	-25.1445	102.003	-7.0686	7.7334e-12	4.79169e-11	16.2734
PPA1	-31.1071	97.4614	-7.03286	9.70071e-12	5.92522e-11	16.0523
GPNMB	-53.8071	75.5432	-7.03217	9.74333e-12	5.94937e-11	16.048
HDLBP	-38.9854	139.736	-7.02966	9.89973e-12	6.03534e-11	16.0325
MYO1D	-31.5043	73.2035	-7.02784	1.00144e-11	6.10331e-11	16.0213
ENC1	-34.4793	67.7848	-7.02216	1.03805e-11	6.31651e-11	15.9862
SPI1	-26.2533	45.427	-7.02004	1.05203e-11	6.39351e-11	15.9732
RHOG	-35.4003	126.681	-7.00437	1.16152e-11	7.01044e-11	15.8766
ACO2	-23.3063	74.5856	-6.99658	1.22004e-11	7.34758e-11	15.8287
RAB1A	-35.2205	155.495	-6.99612	1.22361e-11	7.36681e-11	15.8258
LRP10	-49.5928	144.61	-6.98917	1.27842e-11	7.6753e-11	15.7831
LAMB1	-29.5896	65.044	-6.98477	1.31436e-11	7.87637e-11	15.7561
PSMB8	-68.5329	163.219	-6.98413	1.31968e-11	7.90579e-11	15.7521
PGAM1	-20.6272	60.4894	-6.98305	1.32862e-11	7.95443e-11	15.7455
SEC61A1	-62.7492	206.551	-6.97919	1.36133e-11	8.14521e-11	15.7218
MYOF	-37.9896	65.5201	-6.97358	1.41024e-11	8.41962e-11	15.6874
C1QBP	-52.7896	139.244	-6.97007	1.44171e-11	8.5916e-11	15.6659
EIF4B	-40.0976	136.46	-6.96798	1.46082e-11	8.69746e-11	15.653
TFRC	-48.171	87.1585	-6.9661	1.47819e-11	8.79004e-11	15.6415
ADD3	-32.7892	68.4261	-6.96191	1.5176e-11	9.01052e-11	15.6159
PLS1	-42.336	88.9122	-6.95956	1.54018e-11	9.13622e-11	15.6014
MT-ND1	5032.09	16527.5	6.94942	1.64145e-11	9.70119e-11	15.5394
HIF1A	-54.1672	126.116	-6.94621	1.67487e-11	9.87457e-11	15.5197
PREP	-22.0543	50.4679	-6.94249	1.71438e-11	1.01044e-10	15.497
CLSTN1	-45.156	138.998	-6.9403	1.73806e-11	1.02315e-10	15.4836
IFITM1	-260.657	405.696	-6.93647	1.78033e-11	1.04676e-10	15.4602
MORF4L2	-56.3218	197.141	-6.92674	1.89226e-11	1.1092e-10	15.4007
RGS1	-36.027	52.0407	-6.91947	1.98035e-11	1.15733e-10	15.3564
SEC16A	-22.8818	65.5074	-6.9182	1.99617e-11	1.16587e-10	15.3486
SHISA5	-29.0674	110.525	-6.91783	2.00076e-11	1.16819e-10	15.3464
NFE2L1	-32.8531	109.428	-6.91543	2.03095e-11	1.18368e-10	15.3318
VCP	-57.4655	166.738	-6.91499	2.03659e-11	1.18661e-10	15.3291
ATP5PB	-30.6302	118.255	-6.9055	2.16105e-11	1.25534e-10	15.2712
UBA2	-20.6841	60.5223	-6.901	2.22262e-11	1.28763e-10	15.2438
CCT5	-34.441	95.8408	-6.89927	2.24674e-11	1.30121e-10	15.2333
HSPA5	-140.675	489.332	-6.88816	2.40802e-11	1.39087e-10	15.1658
YWHAG	-42.5234	140.979	-6.88758	2.41666e-11	1.39544e-10	15.1623
SAE1	-20.4208	61.4836	-6.8816	2.50846e-11	1.44673e-10	15.1259
LRRC59	-36.6155	125.869	-6.87473	2.61815e-11	1.50773e-10	15.0842
PSMB9	-41.4995	74.4484	-6.86686	2.74955e-11	1.57871e-10	15.0365
NFKB2	-21.3506	59.7169	-6.86396	2.7996e-11	1.60506e-10	15.0189
GUCD1	-23.2466	78.7611	-6.86383	2.80196e-11	1.60593e-10	15.0181
SEC23B	-24.7866	71.6011	-6.85745	2.91533e-11	1.66647e-10	14.9794
CALM3	-85.4544	271.875	-6.85152	3.02474e-11	1.72595e-10	14.9435
IFI35	-22.3866	47.9072	-6.84833	3.08526e-11	1.75856e-10	14.9242
INTS1	-21.4284	62.319	-6.83858	3.27764e-11	1.86202e-10	14.8653
CTSC	-22.8712	47.407	-6.83132	3.42854e-11	1.94203e-10	14.8214
CCT3	-49.5932	168.257	-6.83011	3.45437e-11	1.95495e-10	14.8141
SERINC3	-34.1016	112.736	-6.82395	3.58877e-11	2.02508e-10	14.7769
YTHDF1	-23.4059	76.0367	-6.81863	3.70872e-11	2.08911e-10	14.7449
LGR4	-23.4698	52.0397	-6.8145	3.8049e-11	2.14267e-10	14.7199
PRKAA1	-20.7801	54.8435	-6.79751	4.2261e-11	2.36334e-10	14.6176
MXRA5	-56.8916	85.9083	-6.79681	4.24437e-11	2.37164e-10	14.6134
DDOST	-71.006	244.11	-6.79405	4.31734e-11	2.41158e-10	14.5968
SLBP	-27.3572	84.2471	-6.78401	4.5932e-11	2.56196e-10	14.5365
PLAUR	-25.0247	52.9359	-6.78131	4.67029e-11	2.59822e-10	14.5202
C1QA	-170.77	256.384	-6.77405	4.88378e-11	2.70687e-10	14.4767
LYPLA1	-24.0554	67.0933	-6.75959	5.33816e-11	2.94605e-10	14.39
ARL6IP5	-40.3608	137.585	-6.75925	5.34939e-11	2.95128e-10	14.388
TCF3	-20.0936	52.5249	-6.74347	5.89407e-11	3.23622e-10	14.2936
MSN	-65.7907	151.559	-6.73728	6.12207e-11	3.35451e-10	14.2566
AZIN1	-25.9361	75.5391	-6.73725	6.1234e-11	3.35451e-10	14.2564
CLINT1	-23.1313	66.3	-6.73537	6.19447e-11	3.39249e-10	14.2451
EIF3L	-34.4986	91.958	-6.72234	6.70922e-11	3.65679e-10	14.1674
FUCA1	-33.9337	99.4181	-6.72001	6.80575e-11	3.70836e-10	14.1535
FLNB	-46.3222	85.6729	-6.70951	7.25721e-11	3.93771e-10	14.0909
SET	-52.0127	188.603	-6.70762	7.34134e-11	3.97889e-10	14.0797
TMEM259	-21.6346	81.1068	-6.70665	7.38504e-11	4.00033e-10	14.0739
HLA-C	-501.421	1116.23	-6.70467	7.47514e-11	4.048e-10	14.0621
PTPRK	-20.3706	48.2568	-6.70164	7.61464e-11	4.12124e-10	14.0441
PODXL	-25.9125	49.6424	-6.69504	7.92819e-11	4.27906e-10	14.0048
RAB5C	-33.9153	129.512	-6.68951	8.2001e-11	4.41955e-10	13.972
BST2	-148.858	304.156	-6.6736	9.03539e-11	4.84812e-10	13.8776
MMP9	-49.7615	59.4741	-6.6591	9.869e-11	5.26619e-10	13.7916
NPM1	-88.7133	271.899	-6.65806	9.93154e-11	5.29664e-10	13.7855
NOB1	-22.0055	73.2707	-6.65621	1.0044e-10	5.3522e-10	13.7745
NCOR2	-26.0135	79.1386	-6.65208	1.0299e-10	5.47598e-10	13.7501
STAT6	-25.1799	91.3697	-6.64903	1.04915e-10	5.57224e-10	13.7321
CBX3	-24.4584	93.7717	-6.6463	1.06672e-10	5.6562e-10	13.7159
SMG5	-20.3102	66.9836	-6.64534	1.07292e-10	5.68443e-10	13.7103
OR2I1P	-61.5272	62.2779	-6.64132	1.09946e-10	5.81707e-10	13.6865
SRPRA	-34.6548	132.977	-6.63326	1.15451e-10	6.09998e-10	13.6389
PNRC2	-22.6297	92.7829	-6.63072	1.17246e-10	6.18803e-10	13.6239
PGRMC1	-48.9125	181.77	-6.62797	1.19216e-10	6.28515e-10	13.6077
ITPRID2	-26.0719	55.1914	-6.62344	1.22529e-10	6.44577e-10	13.581
PPP2R5D	-21.3287	48.4467	-6.60805	1.34488e-10	7.03894e-10	13.4904
HLA-DQB1	-66.2357	96.8554	-6.60804	1.34496e-10	7.03894e-10	13.4903
AHR	-35.3333	89.1547	-6.60534	1.36712e-10	7.15105e-10	13.4744
PTP4A2	-24.4714	99.7814	-6.59099	1.49083e-10	7.76037e-10	13.3901
ALAS1	-30.7023	83.3171	-6.58892	1.50964e-10	7.84653e-10	13.3779
IL6ST	-22.7054	52.661	-6.57106	1.6812e-10	8.67658e-10	13.2732
HLA-DPB1	-132.92	231.426	-6.55379	1.86511e-10	9.57714e-10	13.1722
PSMB10	-22.7389	47.584	-6.54703	1.9425e-10	9.95077e-10	13.1326
HLA-B	-514.134	1257.09	-6.53871	2.04187e-10	1.04432e-09	13.0841
IPO7	-31.2339	80.8726	-6.53387	2.10205e-10	1.07396e-09	13.0558
WASF2	-25.8989	104.366	-6.53308	2.11196e-10	1.07846e-09	13.0513
NBEAL2	-20.3337	50.51	-6.52054	2.2768e-10	1.15896e-09	12.9782
YWHAE	-71.1531	263.847	-6.51477	2.35669e-10	1.19805e-09	12.9446
TRAF7	-23.456	80.2314	-6.50351	2.52076e-10	1.27605e-09	12.8792
GBP5	-20.6907	15.1779	-6.49056	2.72336e-10	1.37111e-09	12.804
GBP4	-76.8747	59.9855	-6.48924	2.74494e-10	1.38162e-09	12.7963
UBB	-203.614	929.253	-6.48483	2.81811e-10	1.41549e-09	12.7707
PLXNB2	-90.6718	226.913	-6.48041	2.8933e-10	1.451e-09	12.7451
APP	-106.529	329.489	-6.479	2.9177e-10	1.46286e-09	12.737
VDAC1	-65.3681	238.002	-6.47501	2.98784e-10	1.49609e-09	12.7138
RAB6A	-25.4483	90.5871	-6.46829	3.10977e-10	1.55512e-09	12.675
SND1	-24.355	94.6565	-6.46663	3.14056e-10	1.57012e-09	12.6654
CDC42	-43.908	187.82	-6.46547	3.16224e-10	1.58055e-09	12.6587
CPSF1	-21.2536	64.975	-6.46039	3.25931e-10	1.62612e-09	12.6293
B4GALT5	-35.558	99.492	-6.45292	3.40713e-10	1.69419e-09	12.5862
PCNA	-108.837	283.731	-6.44819	3.50429e-10	1.73982e-09	12.5588
ASAH1	-33.2687	92.6234	-6.44614	3.54707e-10	1.7597e-09	12.547
HSPD1	-92.6571	247.501	-6.4355	3.77822e-10	1.86815e-09	12.4857
CAPN1	-31.0373	108.211	-6.42451	4.03229e-10	1.98686e-09	12.4224
TRIB2	-20.3186	32.3062	-6.42449	4.0327e-10	1.98686e-09	12.4223
CSK	-22.9961	63.1851	-6.42135	4.10833e-10	2.02258e-09	12.4042
CTDSP2	-37.2511	117.67	-6.42123	4.11128e-10	2.02351e-09	12.4035
EZR	-182.926	435.293	-6.41889	4.16852e-10	2.05e-09	12.3901
SDCBP	-32.9017	117.659	-6.41807	4.1888e-10	2.058e-09	12.3854
UBD	-77.3174	86.2819	-6.41182	4.3466e-10	2.13012e-09	12.3494
ST13	-33.226	136.037	-6.4054	4.51456e-10	2.20882e-09	12.3126
CTSD	-258.807	741.799	-6.39055	4.92795e-10	2.40102e-09	12.2274
CSNK2A1	-20.045	65.8053	-6.39037	4.93304e-10	2.4029e-09	12.2264
SGPP2	-30.8316	64.3119	-6.38685	5.03655e-10	2.45024e-09	12.2062
ITGB1	-70.0071	186.48	-6.38357	5.13486e-10	2.49492e-09	12.1874
IRAK1	-44.7676	120.533	-6.36715	5.6558e-10	2.73635e-09	12.0935
PLIN3	-23.5666	72.345	-6.36477	5.73532e-10	2.77205e-09	12.08
LENG8	-20.5761	59.3924	-6.36342	5.78106e-10	2.79276e-09	12.0722
MTCH2	-20.0704	84.5802	-6.36052	5.88027e-10	2.83714e-09	12.0557
GSTO1	-30.6267	113.526	-6.35842	5.95347e-10	2.87103e-09	12.0437
TMED10	-40.4223	177.652	-6.35821	5.96058e-10	2.87374e-09	12.0425
LITAF	-25.8167	88.8035	-6.35479	6.08153e-10	2.92986e-09	12.023
HMOX1	-21.7129	41	-6.34486	6.44644e-10	3.09717e-09	11.9664
ACTG1	-1005.95	3669.73	-6.33813	6.70563e-10	3.21611e-09	11.9281
ARPC2	-23.8948	124.115	-6.33678	6.75916e-10	3.23937e-09	11.9204
RAB7A	-65.4443	323.712	-6.33646	6.77179e-10	3.24462e-09	11.9186
TPD52L2	-21.6651	77.8336	-6.33443	6.85278e-10	3.28017e-09	11.907
INAVA	-25.1217	60.1343	-6.33031	7.01997e-10	3.35771e-09	11.8836
TNFRSF1A	-22.7304	89.367	-6.31896	7.50167e-10	3.57661e-09	11.8191
COTL1	-33.118	91.1453	-6.31162	7.83061e-10	3.72701e-09	11.7774
ARF4	-67.0693	261.316	-6.31128	7.84581e-10	3.7324e-09	11.7755
NACC1	-25.5296	70.3345	-6.30702	8.04344e-10	3.82078e-09	11.7514
GZMB	-26.0574	25.1913	-6.29809	8.4738e-10	4.0183e-09	11.7008
RAB11A	-20.6382	90.0092	-6.29428	8.6637e-10	4.10332e-09	11.6792
SLC40A1	-81.2702	158.2	-6.29236	8.76113e-10	4.14743e-09	11.6684
PPM1G	-22.3862	84.7525	-6.27203	9.86168e-10	4.63777e-09	11.5534
AKR1A1	-20.349	86.1508	-6.27173	9.87866e-10	4.64463e-09	11.5518
SYPL1	-42.0291	143.505	-6.26979	9.99101e-10	4.69517e-09	11.5408
NDUFA3	20.7774	66.5349	6.26657	1.01793e-09	4.78018e-09	11.5227
PSMB7	-33.2534	153.35	-6.26323	1.0379e-09	4.86451e-09	11.5038
KIF5B	-52.637	145.607	-6.25055	1.11707e-09	5.2166e-09	11.4324
STAU1	-36.9414	134.567	-6.24759	1.13643e-09	5.29165e-09	11.4157
YBX1	-177.603	752.009	-6.23106	1.25052e-09	5.79777e-09	11.3229
KPNA2	-45.3339	122.619	-6.22954	1.26157e-09	5.8462e-09	11.3143
PRPF19	-34.9543	124.407	-6.22425	1.3007e-09	6.01889e-09	11.2847
HLA-DMA	-71.9624	118.765	-6.22082	1.32679e-09	6.1352e-09	11.2654
PDGFRB	-40.3714	79.484	-6.20851	1.42441e-09	6.57091e-09	11.1965
U2AF2	-28.4504	106.857	-6.20305	1.46999e-09	6.7634e-09	11.1659
SLC12A2	-38.1883	65.7993	-6.19649	1.52656e-09	7.0037e-09	11.1292
CCNB1	-21.558	57.2939	-6.18893	1.59447e-09	7.29451e-09	11.087
GHITM	-42.3622	186.853	-6.18646	1.61729e-09	7.39363e-09	11.0732
RAB11FIP1	-25.8399	53.4973	-6.17678	1.70983e-09	7.79015e-09	11.0192
CSE1L	-42.8753	121.818	-6.14941	2.00036e-09	9.06137e-09	10.8669
ZFP36L2	-149.293	436.601	-6.14555	2.04508e-09	9.25527e-09	10.8455
MXD1	-22.6763	40.4669	-6.13042	2.22977e-09	1.00254e-08	10.7616
B4GALT1	-48.2401	118.272	-6.12715	2.27184e-09	1.02051e-08	10.7435
TM9SF2	-60.9292	206.187	-6.12103	2.35255e-09	1.05602e-08	10.7096
FARSA	-20.7081	74.0737	-6.1143	2.44449e-09	1.09577e-08	10.6724
CCL5	-71.2641	97.6843	-6.10814	2.53179e-09	1.13438e-08	10.6384
PRPS2	-22.0393	61.0861	-6.09552	2.72035e-09	1.21268e-08	10.5687
SLC39A14	-46.582	104.797	-6.09193	2.77638e-09	1.23567e-08	10.5489
ITPR3	-36.4257	89.1672	-6.08292	2.92219e-09	1.29727e-08	10.4993
IFNGR2	-23.2954	78.9841	-6.07236	3.10257e-09	1.37388e-08	10.4412
DAG1	-42.4492	122.655	-6.07187	3.11122e-09	1.37708e-08	10.4385
STRAP	-40.6009	122.588	-6.06672	3.20329e-09	1.41524e-08	10.4102
UBC	-77.6256	327.81	-6.06269	3.27726e-09	1.44561e-08	10.3881
TMX2	-26.1797	110.497	-6.0577	3.3712e-09	1.48569e-08	10.3607
YWHAZ	-91.8106	341.103	-6.05297	3.46263e-09	1.52286e-08	10.3347
VCAN	-22.8791	43.1542	-6.04565	3.60885e-09	1.5807e-08	10.2946
PLD3	-48.3866	118.847	-6.03735	3.78197e-09	1.65241e-08	10.2492
COL5A2	-51.4055	94.7595	-6.02103	4.14642e-09	1.80512e-08	10.16
SUMO3	-22.0234	90.2987	-6.01831	4.21055e-09	1.8318e-08	10.1452
GOT2	-23.5285	97.2346	-6.01278	4.34351e-09	1.88625e-08	10.115
CMPK1	-50.9178	181.143	-6.01114	4.3838e-09	1.90289e-08	10.1061
PKM	-130.771	357.055	-6.00744	4.47589e-09	1.94069e-08	10.0859
MMP12	-102.439	93.4454	-6.00343	4.57789e-09	1.98181e-08	10.0641
CD46	-33.6323	94.1943	-6.00318	4.58438e-09	1.98417e-08	10.0627
EEF2	-512.306	1707.72	-6.00283	4.59339e-09	1.98762e-08	10.0608
MYH14	-53.1698	142.465	-5.99946	4.6812e-09	2.02426e-08	10.0425
ZNF664	-21.5657	66.3517	-5.9994	4.68285e-09	2.02435e-08	10.0421
SLC25A5	-191.415	626.127	-5.98834	4.98273e-09	2.14793e-08	9.98196
TM9SF3	-37.3799	140.079	-5.98629	5.04032e-09	2.1713e-08	9.97083
PDIA3	-112.614	417.444	-5.98273	5.142e-09	2.21412e-08	9.95147
FOSL2	-33.4911	103.221	-5.96423	5.70284e-09	2.44256e-08	9.85117
SLC38A2	-24.242	70.5771	-5.95433	6.02719e-09	2.57293e-08	9.79757
REPIN1	-42.8208	125.997	-5.94682	6.28512e-09	2.67772e-08	9.75698
MTRNR2L12	22.5039	36.244	5.92446	7.11871e-09	3.00834e-08	9.63634
CD164	-65.9305	190.774	-5.92052	7.27621e-09	3.06819e-08	9.61515
RHPN2	-27.439	63.7016	-5.90472	7.94352e-09	3.33359e-08	9.53017
TGFB1	-35.4172	92.4573	-5.90464	7.94713e-09	3.33438e-08	9.52973
HMGB2	-31.2237	100.235	-5.89364	8.44693e-09	3.53259e-08	9.47067
BTF3	-79.8229	347.525	-5.88973	8.63144e-09	3.60741e-08	9.44974
CALM2	-35.8728	179.424	-5.88587	8.81813e-09	3.67907e-08	9.42902
NAMPT	-20.3353	48.325	-5.87525	9.35105e-09	3.89097e-08	9.37221
HLA-F	-25.9576	62.7132	-5.84783	1.08779e-08	4.4929e-08	9.22579
RAD23A	-28.3994	117.4	-5.84458	1.10743e-08	4.56719e-08	9.20848
LMAN1	-20.9002	62.2701	-5.83401	1.17373e-08	4.82724e-08	9.1522
RAD23B	-27.627	117.431	-5.83055	1.19623e-08	4.91767e-08	9.13382
ANXA2	-102.668	297.864	-5.82933	1.20429e-08	4.9487e-08	9.12733
GFPT1	-24.7674	68.9652	-5.8259	1.22715e-08	5.03834e-08	9.10913
ADAM9	-44.5656	99.2869	-5.82277	1.24844e-08	5.11814e-08	9.09248
SELENON	-42.6256	144.17	-5.80388	1.38458e-08	5.64159e-08	8.99233
HYOU1	-33.9043	84.3915	-5.80042	1.41106e-08	5.74464e-08	8.974
MISP	-98.2426	233.993	-5.78948	1.49799e-08	6.08574e-08	8.91616
PTPRF	-44.0928	118.817	-5.78814	1.50897e-08	6.12779e-08	8.90909
EHF	-32.9345	72.905	-5.77632	1.60952e-08	6.51422e-08	8.84669
NFKBIA	-39.6029	145.365	-5.76704	1.693e-08	6.83064e-08	8.79778
LDHA	-117.24	377.464	-5.76232	1.73708e-08	6.9997e-08	8.77292
COL6A3	-65.8829	118.655	-5.75854	1.77324e-08	7.13649e-08	8.75299
MVP	-34.0008	125.547	-5.75741	1.78409e-08	7.17422e-08	8.74709
ANXA7	-24.6149	91.0829	-5.72797	2.09327e-08	8.35667e-08	8.59254
COPG1	-46.4244	167.262	-5.72661	2.10872e-08	8.4166e-08	8.58543
IFI44	-22.068	40.5366	-5.72572	2.11893e-08	8.45387e-08	8.58076
CNN2	-33.5568	108.518	-5.70548	2.36404e-08	9.37375e-08	8.47493
TMEM109	-28.6934	115.233	-5.7027	2.39975e-08	9.5095e-08	8.46044
SOD2	-24.6612	54.2144	-5.69817	2.45911e-08	9.73079e-08	8.43681
RNPEP	-26.1783	101.034	-5.69264	2.53357e-08	1.00014e-07	8.40798
PRDX3	-32.8413	126.988	-5.68903	2.58326e-08	1.01887e-07	8.3892
SRP9	-60.0572	246.741	-5.68059	2.70342e-08	1.06409e-07	8.34526
MMP14	-83.1928	191.581	-5.674	2.80105e-08	1.10028e-07	8.31097
NKG7	-32.1291	44.1299	-5.66742	2.90186e-08	1.13711e-07	8.2768
MT-ND6	1649.09	4935.55	5.65998	3.02012e-08	1.18129e-07	8.2382
MX1	-22.8983	40.8804	-5.65394	3.11944e-08	1.21762e-07	8.20694
EPAS1	-27.6783	91.9868	-5.65132	3.16369e-08	1.23346e-07	8.19333
TAF7	-20.7391	80.0128	-5.64704	3.23695e-08	1.26024e-07	8.17121
KLF10	-21.7346	67.7293	-5.64608	3.25365e-08	1.26572e-07	8.16624
WDR45B	-25.6084	89.1908	-5.62324	3.67627e-08	1.42326e-07	8.04826
PSMC4	-33.6123	124.248	-5.62281	3.68476e-08	1.42619e-07	8.04603
PRRC2A	-41.3161	129.359	-5.61327	3.87717e-08	1.49624e-07	7.99686
TM9SF4	-21.3459	77.9225	-5.60462	4.05996e-08	1.56397e-07	7.95237
CDCA7	-23.4725	50.793	-5.60009	4.15906e-08	1.59865e-07	7.92908
GPI	-33.2048	121.199	-5.59852	4.19405e-08	1.61113e-07	7.92099
CDH1	-69.195	200.664	-5.58573	4.48903e-08	1.72001e-07	7.85535
MRPL37	-20.15	92.3798	-5.57691	4.70427e-08	1.79927e-07	7.81013
MRPL3	-22.8036	109.898	-5.57646	4.71538e-08	1.80245e-07	7.80785
CNN3	-32.1865	96.3769	-5.57424	4.77128e-08	1.82274e-07	7.79647
ACSL5	-50.9777	111.258	-5.57289	4.80553e-08	1.83546e-07	7.78957
POSTN	-75.8917	141.589	-5.57275	4.80917e-08	1.83613e-07	7.78883
CCNG1	-22.8239	82.0704	-5.56878	4.9114e-08	1.87146e-07	7.76853
LMF2	-22.1763	81.1668	-5.5681	4.92899e-08	1.87708e-07	7.76507
GNAI2	-28.6847	119.826	-5.5681	4.92907e-08	1.87708e-07	7.76506
ATP5F1A	-23.0564	81.7723	-5.56799	4.93191e-08	1.8778e-07	7.7645
EIF4EBP2	-21.5486	82.0246	-5.55045	5.41163e-08	2.05116e-07	7.67489
TPX2	-35.8452	89.6658	-5.54843	5.46944e-08	2.07226e-07	7.66464
SCAMP2	-20.6449	93.8018	-5.54041	5.70622e-08	2.15943e-07	7.62373
ENO1	-182.705	547.49	-5.53106	5.99463e-08	2.26503e-07	7.57614
ITGB4	-121.717	247.948	-5.51335	6.57987e-08	2.47841e-07	7.48625
C1S	-49.7085	111.06	-5.51165	6.63901e-08	2.49874e-07	7.47761
SRGN	-209.493	269.76	-5.49813	7.12742e-08	2.67475e-07	7.40912
PPP1CA	-40.0819	157.554	-5.48896	7.47828e-08	2.80261e-07	7.36276
CALU	-36.0038	124.581	-5.48553	7.61382e-08	2.8501e-07	7.34543
OS9	-24.6121	97.8399	-5.48317	7.7086e-08	2.8839e-07	7.3335
TUFM	-51.4421	209.291	-5.47837	7.90463e-08	2.95153e-07	7.30928
TM7SF3	-24.6085	54.5873	-5.47547	8.02512e-08	2.99437e-07	7.29468
IL2RG	-69.2945	127.096	-5.47074	8.22584e-08	3.06378e-07	7.27086
KIAA1522	-45.2391	125.049	-5.45732	8.82261e-08	3.28076e-07	7.20331
EIF3E	-34.7511	134.184	-5.43558	9.87987e-08	3.65659e-07	7.09417
NCSTN	-23.8811	107.566	-5.42296	1.05487e-07	3.89222e-07	7.03102
SMS	-30.4393	114.181	-5.42187	1.0609e-07	3.9122e-07	7.02553
CXCL16	-63.5868	199.924	-5.40331	1.16792e-07	4.28888e-07	6.93288
TTYH3	-46.5881	119.395	-5.40322	1.16845e-07	4.28898e-07	6.93245
TNRC18	-26.175	82.185	-5.40153	1.17874e-07	4.3245e-07	6.924
MRFAP1	-28.8276	144.1	-5.39813	1.1996e-07	4.39271e-07	6.90709
HNF4A	-27.6266	62.3888	-5.39186	1.23912e-07	4.5297e-07	6.87585
SULF2	-34.6013	82.7351	-5.39092	1.24516e-07	4.55007e-07	6.87116
ATF6B	-25.5359	92.3936	-5.3846	1.28639e-07	4.69717e-07	6.83977
PNRC1	-30.136	130.278	-5.37419	1.35736e-07	4.94509e-07	6.78803
MARCKS	-27.2841	117.078	-5.34998	1.53726e-07	5.56592e-07	6.66812
CLPTM1	-25.4759	104.172	-5.34473	1.57921e-07	5.70819e-07	6.64218
APEX1	-44.4279	200.748	-5.33493	1.66052e-07	5.98529e-07	6.59383
IVNS1ABP	-21.0174	56.5706	-5.32493	1.7477e-07	6.28663e-07	6.54455
KIAA2013	-22.0683	92.9159	-5.32212	1.77293e-07	6.37265e-07	6.53075
PFKP	-27.3156	75.7837	-5.31816	1.80921e-07	6.49945e-07	6.51124
FCER1G	-88.2227	199.234	-5.31489	1.83967e-07	6.60763e-07	6.49516
ST14	-67.8798	216.299	-5.31069	1.87947e-07	6.74181e-07	6.47455
APOL1	-82.2181	144.944	-5.30989	1.88719e-07	6.76828e-07	6.4706
PTMA	-181.827	879.697	-5.30801	1.90542e-07	6.82857e-07	6.46135
GSTK1	-23.3764	98.9393	-5.30665	1.91859e-07	6.87069e-07	6.45472
VASP	-34.5378	134.695	-5.30365	1.94823e-07	6.96649e-07	6.43996
MYL12A	-62.7853	278.786	-5.2999	1.98574e-07	7.09014e-07	6.4216
NUDC	-20.2175	93.4482	-5.28807	2.10902e-07	7.50814e-07	6.36361
BAG6	-37.935	140.368	-5.28177	2.17763e-07	7.73814e-07	6.3328
PLOD1	-21.3524	78.4728	-5.27854	2.21364e-07	7.86035e-07	6.31701
PXN	-20.5203	54.9607	-5.27796	2.22015e-07	7.8791e-07	6.31418
GNG12	-24.0555	95.9107	-5.26639	2.35432e-07	8.3327e-07	6.25771
DSG2	-70.5138	174.737	-5.26599	2.35915e-07	8.34789e-07	6.25574
LRP1	-30.2745	69.9339	-5.26547	2.36529e-07	8.36808e-07	6.25324
OGDH	-22.3839	99.8859	-5.25973	2.43508e-07	8.60083e-07	6.22525
FOXM1	-20.252	47.0265	-5.25461	2.49896e-07	8.81681e-07	6.20033
FERMT1	-33.6198	69.6205	-5.23176	2.8046e-07	9.84843e-07	6.08932
IL32	-68.0085	143.739	-5.22689	2.87437e-07	1.00806e-06	6.06568
BCL2L1	-33.515	112.052	-5.22552	2.89422e-07	1.0141e-06	6.05906
SSR3	-25.5494	114.43	-5.22462	2.90738e-07	1.01853e-06	6.0547
BIRC3	-26.5829	49.0052	-5.22438	2.91089e-07	1.01958e-06	6.05354
CXCL10	-151.438	115.972	-5.21617	3.03371e-07	1.0601e-06	6.01378
PCDH1	-29.2173	84.292	-5.21498	3.05178e-07	1.06564e-06	6.00807
GNS	-39.7402	96.5628	-5.20976	3.13297e-07	1.09281e-06	5.98282
PDIA4	-81.6155	251.812	-5.2092	3.14174e-07	1.09567e-06	5.98013
TMBIM6	-84.9307	493.326	-5.20585	3.19513e-07	1.11389e-06	5.96393
NOTCH3	-29.7859	74.0027	-5.2022	3.25425e-07	1.13266e-06	5.9463
SERPINB6	-25.1356	87.6155	-5.17246	3.77665e-07	1.30044e-06	5.80315
SAMD9	-25.7559	34.6025	-5.17107	3.80301e-07	1.30859e-06	5.79647
TGFBR2	-36.5835	110.551	-5.16476	3.92469e-07	1.34806e-06	5.76619
SRC	-21.9798	77.6175	-5.16056	4.00762e-07	1.37557e-06	5.74609
ALOX5AP	-23.0539	40.0452	-5.15924	4.03419e-07	1.3837e-06	5.73974
AHCYL2	-20.6094	39.9479	-5.15176	4.18728e-07	1.43266e-06	5.70394
ETS2	-53.0912	151.838	-5.14741	4.27904e-07	1.46276e-06	5.68311
TOMM34	-27.2454	85.4111	-5.14521	4.32608e-07	1.47805e-06	5.6726
KDELR2	-64.0065	280.182	-5.136	4.52866e-07	1.54481e-06	5.62863
KLF6	-28.2485	98.4472	-5.12381	4.811e-07	1.63564e-06	5.57052
FAM83H	-46.4821	143.165	-5.12254	4.84141e-07	1.64569e-06	5.56447
KRT18	-265.43	780.698	-5.10989	5.15432e-07	1.74622e-06	5.5043
TRIM28	-76.7843	256.132	-5.1094	5.1668e-07	1.75014e-06	5.50198
TMBIM1	-48.2831	172.827	-5.09712	5.48995e-07	1.85214e-06	5.44371
TUBA1C	-33.0534	135.698	-5.09521	5.54202e-07	1.8671e-06	5.43464
TNFAIP2	-44.9301	79.1773	-5.07122	6.23707e-07	2.08889e-06	5.32119
PSMB1	-29.4563	154.29	-5.05943	6.609e-07	2.20886e-06	5.26558
C3	-160.64	265.759	-5.05087	6.89241e-07	2.3012e-06	5.22527
SHMT2	-21.039	65.2217	-5.03769	7.3517e-07	2.44947e-06	5.16336
ARF1	-83.5211	473.136	-5.03698	7.37718e-07	2.45754e-06	5.16004
CANT1	-27.2694	95.4899	-5.03438	7.47177e-07	2.48819e-06	5.14781
TGM2	-84.0473	146.622	-5.03111	7.59182e-07	2.52643e-06	5.13251
IDO1	-98.0054	58.571	-5.02233	7.92427e-07	2.63027e-06	5.09139
CERS2	-24.2315	99.4943	-5.02222	7.92864e-07	2.63127e-06	5.09086
CCNI	-49.0019	262.61	-5.02198	7.93777e-07	2.63385e-06	5.08976
RAC2	-43.0398	72.2165	-5.00404	8.66278e-07	2.86116e-06	5.0059
CREG1	-34.103	163.162	-4.99905	8.8753e-07	2.92885e-06	4.98265
ATP1B3	-32.128	138.182	-4.99634	8.99314e-07	2.96571e-06	4.97
AGRN	-42.1209	109.206	-4.98425	9.53634e-07	3.14003e-06	4.91375
CCL18	-75.3518	81.3175	-4.98084	9.69558e-07	3.18812e-06	4.89787
ERH	-28.403	145.132	-4.96829	1.03026e-06	3.37567e-06	4.83964
KLF5	-89.9934	280.119	-4.96711	1.03617e-06	3.39273e-06	4.83416
MIDN	-25.7558	101.999	-4.95877	1.07874e-06	3.52616e-06	4.79555
SLC44A2	-25.6621	101.427	-4.94788	1.13697e-06	3.71084e-06	4.74516
PECAM1	-22.5853	64.0911	-4.9447	1.15452e-06	3.76684e-06	4.73048
WNK1	-20.475	55.7382	-4.94342	1.16163e-06	3.7875e-06	4.72459
PLBD1	-44.8114	119.599	-4.94208	1.16914e-06	3.81069e-06	4.71841
CHP1	-24.3841	114.892	-4.93422	1.21421e-06	3.95159e-06	4.68216
MT-ND4L	2760.11	12853.6	4.93345	1.21872e-06	3.9636e-06	4.67861
KRT8	-343.759	1072.49	-4.92855	1.24779e-06	4.05202e-06	4.65602
TKT	-21.4263	78.5898	-4.92747	1.25423e-06	4.07156e-06	4.65109
GOLIM4	-20.8785	62.9477	-4.92338	1.27912e-06	4.14957e-06	4.63226
FUCA2	-20.7819	84.6291	-4.91015	1.36289e-06	4.40581e-06	4.57148
HSPB1	567.892	1060.47	4.90464	1.39932e-06	4.51829e-06	4.5462
PTTG1IP	-37.3974	190.773	-4.90422	1.40213e-06	4.5266e-06	4.54428
PGD	-34.9457	115.662	-4.89883	1.43878e-06	4.64027e-06	4.51957
TYROBP	-82.6573	202.505	-4.88893	1.50844e-06	4.85201e-06	4.47427
DUSP23	24.6025	93.513	4.88397	1.54458e-06	4.96e-06	4.4516
ATP8B1	-23.6809	67.356	-4.88131	1.56424e-06	5.02064e-06	4.43949
EIF4A2	-31.5334	134.672	-4.86442	1.6952e-06	5.4122e-06	4.3625
LDLR	-25.4736	61.1339	-4.84831	1.82994e-06	5.81645e-06	4.28929
NOS2	-28.5375	22.1559	-4.84091	1.89527e-06	6.0103e-06	4.25571
CAT	-21.8697	81.3878	-4.83197	1.9771e-06	6.25441e-06	4.21525
SLC12A7	-28.6296	85.044	-4.82836	2.01113e-06	6.35685e-06	4.19892
SCRIB	-21.5654	73.9208	-4.82639	2.03e-06	6.41335e-06	4.18999
DPM3	23.9255	92.3949	4.82626	2.03126e-06	6.41628e-06	4.18939
ABHD2	-55.798	114.351	-4.82157	2.0767e-06	6.55662e-06	4.16822
ALYREF	-21.5033	89.7253	-4.8178	2.11393e-06	6.66654e-06	4.15122
GAPDH	-614.272	2352.17	-4.81398	2.15236e-06	6.7822e-06	4.13398
EIF3H	-21.947	121.073	-4.81065	2.18642e-06	6.87942e-06	4.11896
ADIPOR1	-21.6428	124.853	-4.79926	2.30677e-06	7.24044e-06	4.0677
AP1M2	-28.5519	111.573	-4.79909	2.3087e-06	7.24413e-06	4.06691
IL13RA1	-27.859	100.951	-4.79576	2.34506e-06	7.35227e-06	4.05196
OAS1	-20.9777	60.5998	-4.79209	2.38582e-06	7.47158e-06	4.03548
ANXA4	-25.305	87.5484	-4.78892	2.42169e-06	7.58144e-06	4.02121
SECTM1	-24.5897	50.1913	-4.78731	2.44001e-06	7.63633e-06	4.014
COL4A1	-80.1794	216.379	-4.78247	2.49606e-06	7.80545e-06	3.99228
GRN	-107.138	437.143	-4.78092	2.51425e-06	7.85724e-06	3.98533
POLDIP2	-24.6004	139.918	-4.77017	2.64403e-06	8.24548e-06	3.93721
CLDN7	-51.6018	191.255	-4.76778	2.67381e-06	8.33565e-06	3.9265
TMEM248	-20.9733	99.6086	-4.7657	2.69987e-06	8.41284e-06	3.91723
F2RL1	-28.1894	73.9323	-4.75947	2.77964e-06	8.65445e-06	3.88939
NPC2	-27.3567	144.109	-4.75359	2.85702e-06	8.8839e-06	3.86315
CTNNB1	-67.1931	157.44	-4.74652	2.95274e-06	9.16975e-06	3.83165
PRR15L	-48.5698	164.89	-4.73429	3.12576e-06	9.67289e-06	3.77723
ARHGDIB	-75.9905	135.477	-4.72349	3.28651e-06	1.01525e-05	3.72931
MYO1C	-22.0164	95.1342	-4.72262	3.29991e-06	1.0189e-05	3.72542
OSTC	-23.5113	114.855	-4.71591	3.40413e-06	1.0489e-05	3.69571
CCT6A	-44.1493	141.119	-4.71222	3.46286e-06	1.06632e-05	3.67938
TFDP1	-26.7048	93.9481	-4.69011	3.83561e-06	1.17567e-05	3.58173
AP2M1	-28.5798	152.571	-4.68278	3.96739e-06	1.2128e-05	3.54947
APMAP	-25.8422	111.323	-4.68194	3.98278e-06	1.21711e-05	3.54578
RPN2	-122.853	464.837	-4.66016	4.40249e-06	1.33882e-05	3.45013
CTSK	-50.7461	113.502	-4.65314	4.54653e-06	1.37846e-05	3.41941
EFHD2	-67.5383	247.64	-4.64497	4.71993e-06	1.42794e-05	3.38369
EPCAM	-157.26	600.344	-4.64176	4.78993e-06	1.44799e-05	3.36964
CTSZ	-95.1285	266.801	-4.63457	4.95005e-06	1.49405e-05	3.33827
SARAF	-34.6847	191.339	-4.6312	5.02673e-06	1.51531e-05	3.3236
ESRP1	-21.4491	82.9195	-4.62874	5.08357e-06	1.53173e-05	3.31287
SREBF1	-24.2209	53.2534	-4.62694	5.12539e-06	1.54312e-05	3.30506
CLIC1	-128.288	575.787	-4.6236	5.20428e-06	1.56468e-05	3.29049
PRKCSH	-48.9412	179.084	-4.61421	5.4318e-06	1.62979e-05	3.24967
CHI3L1	-26.3516	38.4365	-4.6127	5.46927e-06	1.63951e-05	3.24312
SULF1	-36.5504	76.4791	-4.61113	5.50848e-06	1.64998e-05	3.2363
DPM1	-23.5743	106.914	-4.6098	5.54181e-06	1.6592e-05	3.23055
CORO1A	-24.438	31.7594	-4.60492	5.66632e-06	1.6949e-05	3.20936
IDH1	-23.1851	86.5249	-4.60404	5.689e-06	1.70142e-05	3.20555
FKBP2	25.5214	121.473	4.60303	5.7152e-06	1.70873e-05	3.20117
PRDX2	-47.1577	197.989	-4.60032	5.78602e-06	1.7291e-05	3.18943
PPDPF	398.424	1638.1	4.59825	5.84052e-06	1.74323e-05	3.18049
CLDN1	-40.4139	77.6468	-4.5962	5.89509e-06	1.75871e-05	3.17162
APLP2	-41.9519	180.976	-4.58596	6.17545e-06	1.83979e-05	3.12732
CAPG	-34.0931	119.126	-4.57467	6.49915e-06	1.93147e-05	3.07862
PSAT1	-26.0027	57.917	-4.56374	6.8281e-06	2.02456e-05	3.03157
BCAP31	-38.6741	181.621	-4.55917	6.97056e-06	2.0652e-05	3.01189
EPHA2	-44.8013	103.455	-4.55913	6.97159e-06	2.0652e-05	3.01175
MCM7	-34.1696	91.5504	-4.553	7.16696e-06	2.12113e-05	2.98542
PLEK2	-22.5005	68.2445	-4.52184	8.24368e-06	2.42311e-05	2.8521
TMEM45B	-39.5065	110.071	-4.51716	8.41809e-06	2.47212e-05	2.83216
TUBB4B	-108.323	494.329	-4.51503	8.49881e-06	2.49431e-05	2.82307
PA2G4	-26.5625	113.994	-4.51142	8.63732e-06	2.53304e-05	2.80768
PSMB4	-35.6905	195.603	-4.49133	9.44756e-06	2.75977e-05	2.72233
LMAN2	-27.5056	152.229	-4.48249	9.82656e-06	2.86433e-05	2.68489
SLC39A1	-22.924	102.997	-4.47284	1.02571e-05	2.98275e-05	2.64409
HLA-A	-275.436	1041.34	-4.47226	1.02835e-05	2.98996e-05	2.64165
COL12A1	-38.3394	73.7873	-4.46731	1.05119e-05	3.05363e-05	2.62074
MT-ATP8	2123.12	10709.3	4.46536	1.06033e-05	3.07969e-05	2.61252
LAMP1	-34.8909	170.619	-4.4631	1.071e-05	3.10883e-05	2.60298
YWHAB	-74.4758	386.114	-4.4477	1.14652e-05	3.31954e-05	2.53818
PKP3	-30.5924	110.842	-4.44767	1.14668e-05	3.31954e-05	2.53804
AHCY	-40.0376	162.22	-4.44304	1.17036e-05	3.38352e-05	2.51861
IER2	-22.5247	85.6722	-4.43668	1.20368e-05	3.47519e-05	2.49191
FGL2	-24.1351	39.7276	-4.424	1.27279e-05	3.66541e-05	2.43884
MYC	-54.4498	134.325	-4.42328	1.27686e-05	3.67603e-05	2.4358
CXCL11	-37.2722	29.7375	-4.40835	1.3634e-05	3.91061e-05	2.37348
PLAGL2	-21.9926	43.459	-4.40787	1.36631e-05	3.91723e-05	2.37145
VIM	-96.6675	290.52	-4.40383	1.39071e-05	3.98364e-05	2.35463
MKNK2	-28.0098	92.0772	-4.38213	1.52917e-05	4.35766e-05	2.26446
AHNAK	-40.8479	118.737	-4.38064	1.53914e-05	4.38501e-05	2.25828
PPP1R14A	20.043	27.6668	4.37418	1.58313e-05	4.5028e-05	2.23152
SOCS3	-34.9341	106.316	-4.3659	1.64131e-05	4.66348e-05	2.19725
GPRC5A	-85.3457	218.947	-4.36511	1.64694e-05	4.67878e-05	2.194
ARL6IP1	-49.593	198.909	-4.36353	1.65835e-05	4.70775e-05	2.18744
SF3B4	-26.7513	156.844	-4.36055	1.67992e-05	4.76757e-05	2.17517
CDC20	-23.9857	78.7992	-4.35287	1.73698e-05	4.9259e-05	2.14346
TOB1	-34.2485	121.713	-4.35263	1.73876e-05	4.93022e-05	2.14249
COL1A2	-230.341	539.542	-4.3445	1.80119e-05	5.09603e-05	2.109
FZD5	-21.2607	45.5857	-4.34213	1.81976e-05	5.14407e-05	2.09927
HLA-DQA2	-38.4294	39.1746	-4.33819	1.85107e-05	5.23027e-05	2.08308
GLO1	-36.5531	166.472	-4.31504	2.04585e-05	5.74454e-05	1.98815
COL6A1	-98.8408	269.34	-4.31385	2.05631e-05	5.77224e-05	1.98331
ERO1A	-22.8237	70.8443	-4.30817	2.10727e-05	5.90757e-05	1.96009
POFUT1	-20.9949	54.6552	-4.29925	2.18974e-05	6.12278e-05	1.92368
SELENOM	23.6317	58.9941	4.28697	2.30824e-05	6.44016e-05	1.87371
SPARC	-214.881	598.75	-4.28239	2.35401e-05	6.55652e-05	1.85509
MAZ	-20.3831	84.942	-4.2606	2.58382e-05	7.17179e-05	1.76681
LGALS3BP	-180.275	767.539	-4.2534	2.6644e-05	7.37533e-05	1.73771
MGAT4B	-25.4815	114.35	-4.253	2.66891e-05	7.3857e-05	1.73611
TMPRSS2	-22.5623	62.4369	-4.24229	2.79336e-05	7.71467e-05	1.69293
COL18A1	-25.3563	75.5283	-4.23427	2.8902e-05	7.96958e-05	1.66065
GSR	-20.2386	79.0928	-4.22805	2.96745e-05	8.16977e-05	1.63567
EFNB1	-21.8999	76.4125	-4.21628	3.11915e-05	8.56547e-05	1.58847
GTF3C6	-22.1334	98.5457	-4.21319	3.16012e-05	8.66729e-05	1.57611
EIF5A	-82.0791	373.659	-4.21098	3.18986e-05	8.74103e-05	1.56725
PRELID1	-21.4456	114.394	-4.19019	3.48212e-05	9.50018e-05	1.48428
COL5A1	-42.5686	106.618	-4.18152	3.61135e-05	9.84025e-05	1.4498
JUNB	-113.659	407.537	-4.17056	3.78132e-05	0.000102744	1.4063
RPL3	-130.469	746.116	-4.16803	3.82171e-05	0.000103754	1.39625
ERBB3	-31.2422	112.408	-4.1488	4.14181e-05	0.000111973	1.3202
CDKN1A	-31.4367	108.195	-4.1388	4.31812e-05	0.000116479	1.28079
PHB2	-42.8344	216.087	-4.12467	4.57962e-05	0.000123275	1.22523
ATP1A1	-91.2431	344.541	-4.12008	4.66764e-05	0.000125487	1.20725
ATF4	-34.8873	239.089	-4.12005	4.66829e-05	0.000125487	1.20712
ARPC3	-27.4112	185.499	-4.11729	4.72207e-05	0.000126868	1.19629
ANTXR1	-24.6909	61.707	-4.11728	4.7223e-05	0.000126868	1.19625
GPA33	-30.83	40.7924	-4.11375	4.7919e-05	0.000128583	1.18243
COL3A1	-458.715	988.863	-4.1099	4.86887e-05	0.000130552	1.16738
CEACAM1	-26.5918	55.1745	-4.09917	5.08991e-05	0.000136252	1.12545
FSTL1	-33.0396	96.1063	-4.08066	5.49381e-05	0.000146355	1.05335
C1R	-33.9304	102.588	-4.073	5.66982e-05	0.000150795	1.02359
MTCH1	-20.8508	122.291	-4.07296	5.6707e-05	0.000150798	1.02344
LAMC2	-59.1994	101.726	-4.06648	5.82374e-05	0.000154612	0.998313
CDC25B	-28.8804	88.4625	-4.06616	5.83153e-05	0.000154798	0.997051
PLEC	-63.9468	207.867	-4.06213	5.92881e-05	0.000157229	0.981441
SREBF2	-20.9767	86.7323	-4.05936	5.99641e-05	0.000158891	0.970746
GLUD1	-24.493	105.85	-4.02956	6.77336e-05	0.000178427	0.855841
PRPF6	-24.4443	110.626	-4.02721	6.83834e-05	0.000180016	0.846841
COPE	-21.8148	127.854	-4.01819	7.09428e-05	0.000186398	0.812205
LUM	-175.623	461.373	-4.01797	7.10064e-05	0.00018654	0.811361
ZDHHC20	-22.3724	75.6855	-3.99925	7.66094e-05	0.000200389	0.739793
ODC1	-45.2333	146.373	-3.98143	8.23337e-05	0.000214463	0.67192
ARHGDIA	-41.5353	264.697	-3.97863	8.32676e-05	0.000216749	0.6613
HLA-DRB5	-172.363	285.059	-3.97422	8.47631e-05	0.000220345	0.644539
PRDX1	-84.3052	470.631	-3.96654	8.74229e-05	0.000226863	0.615451
PDLIM1	-64.287	313.314	-3.9628	8.87488e-05	0.000230119	0.601283
CNPY3	-25.5162	115.084	-3.95975	8.98425e-05	0.000232829	0.589755
LAMB3	-59.4098	146.736	-3.94445	9.55285e-05	0.000246969	0.532009
TMC5	-30.2156	87.4364	-3.93483	9.92802e-05	0.000256257	0.495772
KDELR1	-61.088	369.719	-3.92865	0.000101759	0.000262166	0.472575
ELOVL1	-20.3612	121.42	-3.91151	0.000108953	0.000279694	0.408349
SERPING1	-74.6385	236.627	-3.90161	0.000113323	0.000290526	0.37139
EIF2S2	-22.7798	135.528	-3.90128	0.000113474	0.000290874	0.370139
TXNIP	-129.682	389.689	-3.88934	0.000118973	0.000303984	0.32567
MARCKSL1	-101.288	504.668	-3.8874	0.00011989	0.000306144	0.318457
ZYX	-53.6458	246.879	-3.87095	0.00012794	0.000325541	0.257415
SERPINB1	-53.6017	209.072	-3.87037	0.000128233	0.000326201	0.255267
TRIM31	-20.2703	54.0456	-3.86963	0.000128605	0.000327102	0.252551
PYGB	-61.6861	205.45	-3.86665	0.000130127	0.000330713	0.241504
ITM2B	-29.0283	194.259	-3.86442	0.000131273	0.000333363	0.23327
SERPINB5	-50.2213	86.5036	-3.85853	0.000134353	0.000340781	0.211498
LASP1	-48.3938	160.204	-3.85803	0.000134619	0.000341367	0.209639
LAMB2	-21.4473	82.8206	-3.84572	0.000141283	0.000357655	0.164293
ANP32B	-33.426	244.663	-3.82433	0.00015362	0.00038681	0.085756
SELENOP	-20.4471	40.0989	-3.79759	0.000170475	0.00042697	-0.0118467
HSPG2	-41.3224	128.131	-3.79419	0.000172738	0.000432415	-0.0242078
ENG	-25.613	106.987	-3.79039	0.000175302	0.000438494	-0.0380167
OAZ1	-34.9419	270.586	-3.78876	0.000176415	0.000441164	-0.0439469
RPL4	-91.0896	587.481	-3.7866	0.000177897	0.000444466	-0.0517816
HSP90AB1	-470.933	1346.72	-3.78508	0.000178947	0.000447032	-0.0572945
CTSA	-48.5588	160.433	-3.77132	0.000188728	0.000469708	-0.107145
THBS2	-33.5435	81.8237	-3.76623	0.000192472	0.000478654	-0.125537
TALDO1	-22.6734	154.572	-3.76513	0.000193289	0.000480563	-0.129503
C1orf43	-27.5863	183.529	-3.75519	0.000200832	0.000498227	-0.165343
PSMD8	-22.6552	131.484	-3.74433	0.000209385	0.000518315	-0.204377
ITM2C	-41.6586	131.15	-3.73771	0.000214768	0.000530893	-0.228128
ZFP36L1	-41.1219	224.249	-3.7362	0.000216015	0.000533839	-0.233545
CDX1	-47.9632	79.2053	-3.7169	0.000232552	0.000572294	-0.302538
IDH2	-55.6408	179.787	-3.68897	0.000258613	0.000632404	-0.401817
GOLPH3	-24.1029	151.645	-3.6639	0.000284316	0.000691933	-0.49031
YIPF3	-29.9713	134.084	-3.66317	0.000285104	0.000693588	-0.492892
SEMA4B	-23.267	72.1925	-3.66223	0.000286111	0.000695632	-0.496186
NID1	-24.6609	89.8552	-3.65412	0.000294983	0.000715821	-0.524688
ASS1	-86.7225	203.182	-3.65356	0.000295606	0.000717154	-0.526659
TOMM7	21.9157	147.225	3.65137	0.000298057	0.000722556	-0.534365
SNRPC	-22.2542	146.73	-3.64531	0.000304911	0.000738432	-0.55558
NT5E	-22.254	40.2476	-3.63892	0.000312316	0.000755324	-0.577966
MAN1A1	-24.3573	61.5225	-3.63323	0.000319047	0.000770735	-0.597855
IMPDH2	-25.5072	129.087	-3.62938	0.000323672	0.000781366	-0.611279
TK1	-30.0935	116.659	-3.61921	0.000336207	0.000810164	-0.646705
LTBP4	-24.9447	81.7144	-3.60501	0.000354479	0.000851966	-0.696034
TRIB1	-21.1221	83.6283	-3.60436	0.000355329	0.000853706	-0.698266
LMNA	-30.7028	175.675	-3.60292	0.000357243	0.00085797	-0.703273
TPI1	-72.6914	415.5	-3.59865	0.000362956	0.000870824	-0.718054
A2M	-107.649	343.643	-3.59548	0.000367255	0.000880374	-0.729023
RACK1	-72.3346	463.347	-3.59198	0.000372055	0.000891328	-0.74112
CAPZB	-26.9419	235.533	-3.58939	0.000375643	0.000899366	-0.750059
BCL3	-24.0797	126.602	-3.5855	0.000381099	0.000911978	-0.76349
CXCR4	-36.7388	101.262	-3.58484	0.000382029	0.000914091	-0.765759
BHLHE40	-41.1733	149.18	-3.58292	0.000384753	0.000920038	-0.772375
ACTB	-868.128	5914.54	-3.55985	0.00041896	0.000998378	-0.85166

## Sheet: TCGA lncRNA diff
id	logFC	AveExpr	t	P.Value	adj.P.Val	B
LINC01094	-1.43484	2.02541	-8.9069	2.32669e-17	1.5597e-13	28.7721
AC011899.2	-1.02218	1.46572	-8.74861	7.50104e-17	2.60591e-13	27.6345
PAXIP1-AS2	-2.68174	5.80935	-8.6915	1.14058e-16	3.05834e-13	27.2274
TRG-AS1	-1.0643	1.34825	-8.60606	2.12798e-16	4.75498e-13	26.6216
AC112721.2	-0.703606	0.704435	-8.57907	2.58942e-16	4.95947e-13	26.4309
COX10-AS1	-0.799039	2.0826	-8.37169	1.15361e-15	1.9333e-12	24.9802
AL049840.4	-1.548	3.69515	-8.24156	2.91002e-15	4.33496e-12	24.0821
FGD5-AS1	-23.3111	67.0396	-8.05954	1.04447e-14	1.40032e-11	22.8422
USP30-AS1	-5.54245	7.27962	-8.0081	1.49359e-14	1.82041e-11	22.4953
LINC00630	-0.69475	1.66008	-7.97159	1.92335e-14	2.14886e-11	22.2501
AC108010.1	-3.51641	7.19171	-7.95912	2.09656e-14	2.1622e-11	22.1664
AC007728.2	-0.958851	1.20731	-7.82311	5.33589e-14	4.81207e-11	21.2608
AC108449.2	-4.07752	8.2887	-7.81419	5.67112e-14	4.81207e-11	21.2017
FAM111A-DT	-1.55695	4.29349	-7.81235	5.74275e-14	4.81207e-11	21.1895
NFYC-AS1	-0.682555	1.43311	-7.79236	6.58079e-14	5.18992e-11	21.0575
LINC00996	-0.998315	1.35237	-7.76977	7.67378e-14	5.53792e-11	20.9086
AC115618.2	-11.3453	27.2913	-7.76071	8.16092e-14	5.53792e-11	20.849
Z68871.1	-1.13461	2.44254	-7.75891	8.26124e-14	5.53792e-11	20.8371
AC008906.1	-1.01127	2.10325	-7.5776	2.80104e-13	1.68374e-10	19.6542
AL049840.5	-1.52821	3.43509	-7.57299	2.8885e-13	1.68374e-10	19.6245
HCP5	-31.144	57.0421	-7.54976	3.37254e-13	1.88399e-10	19.4744
AL135818.1	-0.729483	1.17874	-7.47474	5.54918e-13	2.90844e-10	18.9923
LINC00324	-1.3348	3.35306	-7.47227	5.6403e-13	2.90844e-10	18.9765
BHLHE40-AS1	-0.751556	1.45962	-7.40387	8.85376e-13	4.39638e-10	18.54
PSMB8-AS1	-5.72786	14.5206	-7.38719	9.87795e-13	4.72977e-10	18.4341
MIAT	-1.3409	1.68881	-7.33643	1.37691e-12	6.15339e-10	18.1127
AC090559.1	-2.19132	3.03924	-7.32624	1.47162e-12	6.36453e-10	18.0483
AC091057.1	-1.61997	3.42728	-7.299	1.75719e-12	7.3621e-10	17.8767
IL10RB-DT	-0.509786	1.33107	-7.26652	2.16985e-12	8.8155e-10	17.6727
CARD8-AS1	-1.86114	4.42598	-7.26065	2.25384e-12	8.88742e-10	17.6359
AC005034.4	-3.83703	13.6851	-7.24384	2.51295e-12	9.62605e-10	17.5307
AC008115.3	-1.62412	3.0847	-7.22207	2.89255e-12	1.07723e-09	17.3946
AC018653.3	-1.90666	3.73928	-7.13019	5.21968e-12	1.89136e-09	16.8238
AC005253.1	-0.681256	1.82904	-7.0729	7.52096e-12	2.58548e-09	16.4708
AC090948.2	-1.455	2.47251	-7.06738	7.78944e-12	2.61083e-09	16.4369
AC012181.1	-0.781939	1.65884	-7.01826	1.06342e-11	3.39458e-09	16.136
EBLN3P	-10.4524	28.9002	-6.96301	1.50645e-11	4.69697e-09	15.7996
AC116914.1	-0.528097	0.801074	-6.91778	2.00042e-11	5.9599e-09	15.5256
AL355075.4	0.887685	1.32664	6.90414	2.17838e-11	6.34904e-09	15.4433
MCM3AP-AS1	-0.58858	1.58722	-6.87486	2.61486e-11	7.45902e-09	15.267
LINC02528	-0.603273	0.617093	-6.83797	3.28863e-11	8.99809e-09	15.0456
AC005104.1	-1.17023	2.28293	-6.81699	3.74506e-11	9.8451e-09	14.9202
AL022328.3	-0.99474	2.06345	-6.78015	4.70158e-11	1.21219e-08	14.7006
AC004596.1	-1.02726	2.51403	-6.77472	4.86172e-11	1.22983e-08	14.6683
AC116366.1	-3.03802	4.89292	-6.74323	5.90036e-11	1.46493e-08	14.4814
AC009053.2	-1.40109	3.60612	-6.68191	8.58543e-11	2.01938e-08	14.1196
C1RL-AS1	-1.16407	2.74627	-6.66855	9.31381e-11	2.15293e-08	14.041
MMP25-AS1	-2.05091	3.87671	-6.6642	9.56375e-11	2.17324e-08	14.0155
LINC00909	-1.42771	4.47875	-6.60831	1.34228e-10	2.99932e-08	13.6886
AC015911.3	-1.77115	1.99251	-6.60037	1.40824e-10	3.09513e-08	13.6424
AC108463.2	-0.512758	1.01228	-6.56519	1.74088e-10	3.70476e-08	13.4379
AC005586.1	-2.49357	4.99426	-6.55519	1.84877e-10	3.81492e-08	13.38
AC004943.2	-0.963445	2.40374	-6.51259	2.38671e-10	4.84828e-08	13.1338
AC078909.1	0.528957	0.673475	6.50856	2.44494e-10	4.89243e-08	13.1106
AC138956.2	-1.15818	2.45812	-6.45941	3.27713e-10	6.36761e-08	12.8283
Z98884.2	-1.65758	3.64897	-6.444	3.59106e-10	6.8779e-08	12.7402
AL021707.3	-1.33325	3.27844	-6.43301	3.83297e-10	7.23784e-08	12.6774
LIMS1-AS1	-0.87228	1.71378	-6.4209	4.11781e-10	7.65301e-08	12.6084
LINC01871	-10.9499	15.1072	-6.37418	5.42461e-10	9.57483e-08	12.3429
MIR155HG	-2.14782	3.61322	-6.37187	5.49908e-10	9.57483e-08	12.3298
AC098484.1	-1.23762	3.66598	-6.36231	5.81702e-10	9.99856e-08	12.2757
CR936218.1	-1.30813	2.67962	-6.34151	6.57181e-10	1.11529e-07	12.1582
AC138956.1	-0.768762	1.66132	-6.33142	6.97216e-10	1.16845e-07	12.1013
AC092295.2	-0.913381	2.10689	-6.27997	9.4135e-10	1.52056e-07	11.8124
AC078883.1	-1.26628	3.22838	-6.26016	1.05618e-09	1.68574e-07	11.7016
HLA-DQB1-AS1	-4.12438	6.29697	-6.25684	1.07675e-09	1.69835e-07	11.6831
AC021188.1	-0.62571	1.01385	-6.23882	1.19527e-09	1.84195e-07	11.5826
UBL7-AS1	-0.994488	2.99696	-6.2166	1.35907e-09	2.07057e-07	11.459
AC011477.2	-2.07479	4.52056	-6.20121	1.48521e-09	2.21247e-07	11.3737
LINC00426	-1.00721	1.36759	-6.1984	1.50943e-09	2.22383e-07	11.3581
AC138028.4	-1.04124	2.64101	-6.1869	1.61267e-09	2.33391e-07	11.2945
AC067852.2	-1.71104	5.98773	-6.16703	1.80765e-09	2.55106e-07	11.1847
AC010186.3	-1.09883	2.00757	-6.15123	1.97899e-09	2.7353e-07	11.0977
AC073046.1	-4.83153	11.4996	-6.09313	2.75673e-09	3.77138e-07	10.7791
AC103769.1	2.68631	3.72339	6.05515	3.41911e-09	4.63031e-07	10.5722
MKLN1-AS	-1.07624	3.38103	-6.04911	3.53792e-09	4.74329e-07	10.5393
AC108693.2	-0.632175	1.41601	-5.98986	4.93904e-09	6.42891e-07	10.2189
UBE2Q1-AS1	-0.524775	1.09873	-5.98281	5.13803e-09	6.62362e-07	10.181
STARD7-AS1	-1.00678	3.9497	-5.97351	5.41275e-09	6.86694e-07	10.1309
AC107027.3	-0.751646	2.35786	-5.96911	5.54793e-09	6.9515e-07	10.1073
AP000759.1	-3.43794	7.90639	-5.94364	6.39588e-09	7.84438e-07	9.97072
TRBV11-2	-1.40574	1.92572	-5.94252	6.43605e-09	7.84438e-07	9.96471
LINC01150	-0.695566	1.23318	-5.93104	6.86097e-09	8.21295e-07	9.90334
DNMBP-AS1	-1.29797	3.13361	-5.90712	7.83637e-09	9.13584e-07	9.77576
AC066613.1	-0.536833	1.27303	-5.88538	8.8394e-09	1.02164e-06	9.66019
AC026979.2	2.02127	5.17991	5.87371	9.42887e-09	1.08045e-06	9.59825
AC012181.2	-0.671577	1.72389	-5.85976	1.01833e-08	1.15701e-06	9.52441
AL157871.2	-2.61597	2.64705	-5.85149	1.06581e-08	1.20078e-06	9.48069
AC018752.1	-1.4062	3.05727	-5.83575	1.16228e-08	1.29341e-06	9.39759
PINK1-AS	-1.35018	4.29017	-5.8245	1.23629e-08	1.34756e-06	9.33838
ACAP2-IT1	-0.819089	1.71324	-5.82159	1.25621e-08	1.35823e-06	9.32305
AP002954.1	-1.02201	1.48232	-5.81907	1.27373e-08	1.35959e-06	9.30977
AC027644.3	1.4972	3.36411	5.80598	1.36839e-08	1.43328e-06	9.24103
LINC02446	-4.81732	3.87277	-5.7986	1.42482e-08	1.48082e-06	9.20228
AC026347.1	-1.82643	3.083	-5.79662	1.44035e-08	1.48544e-06	9.19189
OGFRP1	-0.964238	2.5249	-5.76964	1.66882e-08	1.69499e-06	9.05074
AL450263.1	-1.0157	2.02144	-5.76691	1.6938e-08	1.70743e-06	9.0365
AC012073.1	-1.53817	3.95586	-5.75928	1.76561e-08	1.74055e-06	8.99671
SNHG4	-1.89564	4.66302	-5.7553	1.80428e-08	1.76569e-06	8.97594
AL135999.1	-0.600678	1.86383	-5.74514	1.90664e-08	1.85235e-06	8.92305
AC008972.2	-0.865807	1.85437	-5.72072	2.17647e-08	2.0695e-06	8.79621
OIP5-AS1	-6.56119	26.7429	-5.71267	2.27333e-08	2.14637e-06	8.7545
AC116366.2	-1.06461	2.4443	-5.70694	2.34489e-08	2.19845e-06	8.72481
AC092368.3	-1.26057	3.39912	-5.68596	2.62585e-08	2.39488e-06	8.6164
LINC02361	-0.767338	1.50303	-5.68345	2.66147e-08	2.41097e-06	8.60349
AC025287.3	-0.587919	1.58554	-5.679	2.72608e-08	2.45292e-06	8.58052
ZKSCAN7-AS1	-0.504627	1.17157	-5.67682	2.75814e-08	2.45309e-06	8.56932
AL139407.1	-0.616196	1.49006	-5.67651	2.76285e-08	2.45309e-06	8.56768
AC018695.4	-0.567939	1.44227	-5.67105	2.84509e-08	2.50277e-06	8.53959
AL049552.1	-0.873728	2.02278	-5.6585	3.04341e-08	2.64954e-06	8.47506
AC091185.1	-0.671659	1.41328	-5.65493	3.10224e-08	2.68334e-06	8.45673
AC073569.2	-2.8975	6.34161	-5.64909	3.20095e-08	2.71877e-06	8.42674
AL157394.1	-0.568095	1.26932	-5.64891	3.20404e-08	2.71877e-06	8.42581
MZF1-AS1	-0.612347	1.71001	-5.64375	3.2938e-08	2.76e-06	8.39935
AL031600.1	-1.57755	3.28387	-5.62424	3.65599e-08	3.00711e-06	8.29947
AL133406.2	-0.873807	1.66473	-5.61883	3.76301e-08	3.06521e-06	8.27186
AL157786.1	-0.751534	1.62218	-5.61837	3.77235e-08	3.06521e-06	8.26948
AP4B1-AS1	-0.527798	1.3721	-5.61246	3.89312e-08	3.14428e-06	8.23932
AP003352.1	5.06853	14.2808	5.5794	4.6414e-08	3.66043e-06	8.07106
AC002091.2	-1.79166	2.51301	-5.56296	5.0641e-08	3.94735e-06	7.98766
AC129510.1	-0.935519	2.20087	-5.55797	5.19938e-08	4.00622e-06	7.96244
AL606834.2	-0.826735	2.17107	-5.55333	5.32866e-08	4.08236e-06	7.93894
AC010319.4	-0.584837	2.21132	-5.54489	5.57167e-08	4.19659e-06	7.89628
AC010149.1	-0.514976	0.975689	-5.51905	6.38437e-08	4.75529e-06	7.76605
AP000442.1	-0.766583	2.21693	-5.50414	6.9048e-08	5.11451e-06	7.69111
AC093157.2	-0.621913	1.68585	-5.50245	6.96639e-08	5.13178e-06	7.68262
AC145098.1	-3.35951	4.48701	-5.49794	7.13312e-08	5.22589e-06	7.66001
AC253536.3	-2.0098	3.256	-5.48703	7.55286e-08	5.44415e-06	7.60534
TNFRSF10A-AS1	-3.45615	9.29429	-5.46794	8.34574e-08	5.93632e-06	7.50991
AL161669.1	-0.945626	1.67069	-5.46741	8.3685e-08	5.93632e-06	7.50731
AC112491.1	45.1158	106.019	5.45922	8.73423e-08	6.16315e-06	7.46642
AC068580.3	-1.00024	2.50391	-5.45752	8.81183e-08	6.18535e-06	7.45797
IQCH-AS1	-0.860709	2.86677	-5.44412	9.44883e-08	6.57191e-06	7.39126
AC084018.1	-2.95325	7.53663	-5.44289	9.50958e-08	6.57191e-06	7.38514
SMIM25	-2.8432	6.26826	-5.40463	1.15972e-07	7.93285e-06	7.19552
MAP3K14-AS1	-0.501532	1.59575	-5.39495	1.21923e-07	8.25569e-06	7.14772
AC023024.1	-0.521618	1.14104	-5.38351	1.29341e-07	8.62722e-06	7.09131
AL513327.1	-0.555461	1.52642	-5.36866	1.39628e-07	9.18765e-06	7.01823
CTBP1-DT	-1.75501	6.57343	-5.36842	1.39799e-07	9.18765e-06	7.01706
AC079915.1	0.602244	0.975359	5.36526	1.42092e-07	9.26272e-06	7.00152
AC012313.1	-2.07876	7.09442	-5.36447	1.42665e-07	9.26272e-06	6.99768
AP001381.1	1.72647	2.93537	5.32452	1.75103e-07	1.09701e-05	6.8021
SNHG9	6.4212	16.3157	5.32122	1.78082e-07	1.11049e-05	6.786
AL160006.1	-0.95859	3.53444	-5.32028	1.78939e-07	1.11066e-05	6.78142
AL451165.2	3.84231	10.6434	5.31873	1.8036e-07	1.11433e-05	6.77387
PSMA3-AS1	-2.10803	10.419	-5.29771	2.00772e-07	1.22352e-05	6.67156
PCBP1-AS1	-0.59145	2.20517	-5.29064	2.08125e-07	1.25691e-05	6.63724
LINC01128	-0.845047	3.11595	-5.28895	2.0992e-07	1.26206e-05	6.62904
AL021878.2	-0.638741	1.80181	-5.288	2.10941e-07	1.26254e-05	6.62442
AL139011.1	-0.585617	2.19597	-5.27742	2.2258e-07	1.32354e-05	6.57318
AC008735.4	-0.695782	1.8902	-5.27497	2.25372e-07	1.32354e-05	6.56129
LINC02035	-1.71341	4.91643	-5.27436	2.26069e-07	1.32354e-05	6.55834
AC012615.6	-0.933037	2.56393	-5.2667	2.35017e-07	1.36401e-05	6.52132
AL031985.3	-1.31121	3.80133	-5.26476	2.37341e-07	1.36568e-05	6.51193
AC107068.1	-0.593513	2.03204	-5.25899	2.44376e-07	1.38899e-05	6.48407
AL132989.1	-1.55871	4.31602	-5.25889	2.445e-07	1.38899e-05	6.48359
PPP1R26-AS1	-0.693764	1.64571	-5.24892	2.57153e-07	1.4547e-05	6.43547
U62317.2	-2.9618	8.28066	-5.2442	2.63357e-07	1.48354e-05	6.41273
AL122010.1	-1.2337	4.66076	-5.21818	3.00265e-07	1.64986e-05	6.28769
AC025917.1	-0.635661	1.38326	-5.20288	3.24254e-07	1.7744e-05	6.21442
BTBD9-AS1	0.962353	1.80666	5.19796	3.32358e-07	1.80402e-05	6.19089
AL022067.1	-0.786987	1.49287	-5.19635	3.35056e-07	1.80716e-05	6.18319
AC004865.2	-0.524261	1.13839	-5.19601	3.35632e-07	1.80716e-05	6.18155
DGCR11	-0.778463	2.5395	-5.19293	3.40842e-07	1.82787e-05	6.16687
TRAM2-AS1	-1.47345	6.09645	-5.18751	3.50226e-07	1.87071e-05	6.14099
LINC02195	-2.2783	2.8344	-5.18214	3.59765e-07	1.91404e-05	6.11538
AP001094.1	0.623912	0.971541	5.17347	3.75705e-07	1.99094e-05	6.07407
AC005837.3	-1.19702	3.34532	-5.16209	3.97653e-07	2.09268e-05	6.01998
TNFRSF14-AS1	-2.51124	5.35615	-5.14936	4.23701e-07	2.19327e-05	5.95954
LINC01614	-3.50102	4.42664	-5.13508	4.54866e-07	2.33655e-05	5.89194
NRAV	-3.12395	14.6007	-5.12196	4.85465e-07	2.48421e-05	5.82994
AC093110.1	-2.47173	5.10701	-5.12069	4.88521e-07	2.49034e-05	5.82397
MED14OS	-1.08114	3.15299	-5.11161	5.1099e-07	2.59502e-05	5.78115
AC022126.1	-1.28766	1.24205	-5.09624	5.51325e-07	2.7684e-05	5.70882
AC090559.2	0.935339	2.04096	5.09056	5.6699e-07	2.83643e-05	5.68215
AC078777.1	0.530626	1.27077	5.08898	5.71417e-07	2.84795e-05	5.67475
AC111170.1	4.62096	9.45828	5.0693	6.29545e-07	3.10306e-05	5.58255
LINC01560	-0.911903	3.34997	-5.06595	6.39975e-07	3.14291e-05	5.56692
AC245140.2	-0.569677	1.88793	-5.05236	6.84107e-07	3.34481e-05	5.50347
AP000919.3	-0.70269	1.43622	-5.04665	7.0351e-07	3.40504e-05	5.47686
AC008966.1	-0.582755	1.90178	-5.04578	7.06542e-07	3.40741e-05	5.47277
FAM160A1-DT	-1.10393	2.76241	-5.03861	7.31761e-07	3.49968e-05	5.43941
AL118506.1	-1.78992	4.96013	-5.03458	7.46311e-07	3.54815e-05	5.42068
AL596325.2	1.40638	3.42116	5.02471	7.83189e-07	3.69726e-05	5.37481
AC007342.4	-2.95653	5.45098	-5.01851	8.07228e-07	3.78409e-05	5.34605
AC002091.1	-1.27144	1.87403	-5.00858	8.47245e-07	3.95525e-05	5.30005
AC073896.4	4.99299	15.7354	4.99074	9.23971e-07	4.24235e-05	5.21763
AC093278.2	-1.1276	3.27568	-4.97017	1.02078e-06	4.65497e-05	5.12291
AC008770.3	-0.717739	2.09959	-4.96727	1.03522e-06	4.68893e-05	5.10956
LINC02100	-1.05104	1.9682	-4.95278	1.11024e-06	4.99498e-05	5.04308
AL360181.2	-1.58204	4.83229	-4.94833	1.13433e-06	5.06284e-05	5.02269
LINC00944	-0.90887	1.52277	-4.9479	1.13666e-06	5.06284e-05	5.02074
AL450326.1	-1.37874	4.2227	-4.93353	1.21807e-06	5.34309e-05	4.95502
AC020907.4	-0.858155	2.13626	-4.92975	1.24042e-06	5.41704e-05	4.93775
AC011247.1	-0.712447	1.95528	-4.92807	1.25048e-06	5.44227e-05	4.93008
AL096855.1	1.33151	2.4105	4.91685	1.31964e-06	5.68887e-05	4.87896
AC005332.4	-1.28485	3.79616	-4.90825	1.37519e-06	5.86088e-05	4.8398
AL513550.1	-1.28275	4.05611	-4.90797	1.37702e-06	5.86088e-05	4.83853
AP001432.1	-0.582904	1.57994	-4.89863	1.43993e-06	6.08996e-05	4.79612
AC007009.1	1.14772	1.94766	4.8959	1.45886e-06	6.15059e-05	4.78372
AP001189.3	-1.59979	3.11109	-4.88791	1.51558e-06	6.34979e-05	4.74751
AC138207.4	-0.611471	2.11387	-4.88656	1.52541e-06	6.37107e-05	4.74137
AP000254.1	-0.882914	1.72546	-4.88065	1.56899e-06	6.51253e-05	4.71463
AL133371.2	-1.46336	2.15746	-4.86524	1.68843e-06	6.96518e-05	4.64499
ARMCX5-GPRASP2	-0.710656	3.32052	-4.86208	1.71393e-06	7.0271e-05	4.63077
TSPOAP1-AS1	-0.74111	1.27161	-4.85463	1.77566e-06	7.2037e-05	4.5972
AC020915.3	-1.30039	5.20875	-4.85399	1.78108e-06	7.2037e-05	4.5943
AL133230.1	8.79643	15.1515	4.85265	1.79244e-06	7.2037e-05	4.58827
AC008105.3	-0.824189	1.91424	-4.85155	1.80182e-06	7.21103e-05	4.58332
NADK2-AS1	-0.562903	1.35842	-4.84984	1.8165e-06	7.22706e-05	4.57562
CTBP1-AS	-0.522465	1.49261	-4.84983	1.8166e-06	7.22706e-05	4.57556
AL445248.1	1.32721	2.909	4.83359	1.96176e-06	7.75851e-05	4.50263
AC008438.1	-0.641522	2.53339	-4.83029	1.99269e-06	7.85766e-05	4.48779
LINC01943	-0.751027	2.03695	-4.78807	2.43096e-06	9.44694e-05	4.29928
AL365361.1	-2.00869	3.31377	-4.77144	2.6281e-06	0.000100671	4.22537
AC093752.3	-1.17143	3.5184	-4.76421	2.7184e-06	0.000103539	4.19336
NORAD	-47.6595	186.638	-4.74891	2.91975e-06	0.000109369	4.12565
AC108673.3	1.17261	3.68073	4.73917	3.05518e-06	0.000113596	4.0827
AC090970.1	0.903442	2.24064	4.72525	3.25946e-06	0.000120054	4.0214
AL606489.1	-4.28665	12.9819	-4.71262	3.45603e-06	0.000126598	3.96594
ASB16-AS1	-2.2106	10.0751	-4.71023	3.49454e-06	0.00012766	3.95545
AC100861.1	-1.39832	4.16616	-4.70056	3.65434e-06	0.000133135	3.91312
AC026704.1	-0.516721	1.4723	-4.69654	3.72298e-06	0.000135268	3.8955
AC022150.4	-2.24358	4.1199	-4.69006	3.83604e-06	0.000138938	3.86718
POLH-AS1	-1.26443	3.22352	-4.68957	3.84471e-06	0.000138938	3.86505
ZNF32-AS2	-0.640253	1.88357	-4.678	4.05532e-06	0.000145763	3.81457
AL031714.1	-0.788588	2.15682	-4.67471	4.11722e-06	0.000147199	3.80023
AC007991.4	-3.10397	2.04355	-4.66895	4.22783e-06	0.000150429	3.77515
ATP1A1-AS1	-0.66789	2.45702	-4.66468	4.31161e-06	0.000152925	3.75658
AC037459.2	-1.27165	4.62819	-4.65912	4.42298e-06	0.000156461	3.73245
AL139352.1	-2.12619	2.09321	-4.65013	4.60916e-06	0.000162208	3.69344
AC004492.1	-0.878131	3.0298	-4.65011	4.60961e-06	0.000162208	3.69335
VIM-AS1	-0.737664	1.44523	-4.6478	4.65879e-06	0.000163509	3.68331
TMEM9B-AS1	-1.1991	3.50383	-4.64703	4.67519e-06	0.000163656	3.67999
DTX2P1-UPK3BP1-PMS2P11	-0.755954	2.35742	-4.62069	5.27309e-06	0.000182207	3.56618
AC018521.6	-0.969496	3.03427	-4.61376	5.44226e-06	0.000187088	3.53632
AL049555.1	-6.44695	17.2263	-4.61125	5.50477e-06	0.000188272	3.52552
AL035587.1	-1.5982	4.54996	-4.60803	5.58601e-06	0.00019008	3.51167
PTOV1-AS2	-2.07844	7.03153	-4.60221	5.73585e-06	0.000193704	3.48665
LINC00649	-0.992708	2.50151	-4.59443	5.94211e-06	0.000199221	3.45326
SDCBP2-AS1	-0.898534	2.6399	-4.59437	5.94378e-06	0.000199221	3.45299
AC010809.1	-0.547514	1.60674	-4.58602	6.17314e-06	0.000206392	3.41721
AC145285.6	-0.8953	3.41742	-4.56817	6.69234e-06	0.000219912	3.34091
AL132780.1	-0.546148	1.51963	-4.55703	7.03722e-06	0.000229557	3.29345
AC005046.1	1.11019	1.75053	4.5497	7.27348e-06	0.000235545	3.26226
AC000123.1	-0.887838	3.07517	-4.54118	7.55785e-06	0.000244164	3.22604
AC025171.2	-1.03926	3.25821	-4.53272	7.85035e-06	0.000253004	3.19019
AL022328.1	-0.878417	2.80887	-4.52294	8.20222e-06	0.00026371	3.1488
AC080013.4	-1.44999	4.7468	-4.52084	8.27982e-06	0.000265568	3.13991
AC060766.7	-0.735343	2.10627	-4.51334	8.56252e-06	0.000271389	3.10822
ABALON	-1.46883	3.00529	-4.50898	8.73121e-06	0.000274763	3.08981
AC010260.1	-0.520733	1.48346	-4.50863	8.7448e-06	0.000274763	3.08834
AC018690.1	-0.829452	3.2744	-4.50847	8.75092e-06	0.000274763	3.08768
AC245060.2	-2.58717	6.51805	-4.50548	8.86849e-06	0.000277803	3.07508
AL928654.2	-2.03332	6.18924	-4.49478	9.30233e-06	0.000289365	3.03002
AC073896.3	-0.861847	3.14174	-4.49227	9.40679e-06	0.000291937	3.01948
AC093726.1	-1.54064	6.59452	-4.49075	9.47072e-06	0.000291961	3.01309
SNHG16	-5.117	20.8056	-4.4907	9.47288e-06	0.000291961	3.01288
HCG18	-1.83591	7.65975	-4.48335	9.78806e-06	0.000299608	2.982
AL354733.3	-1.66885	5.61967	-4.47806	1.00211e-05	0.000303414	2.95981
SERTAD4-AS1	5.68303	8.71078	4.47802	1.00226e-05	0.000303414	2.95966
AC068580.1	-1.97491	4.86922	-4.47796	1.00255e-05	0.000303414	2.95939
AP001011.1	-1.40702	3.44765	-4.475	1.01583e-05	0.000306121	2.94698
AC008750.1	-0.729985	0.905359	-4.45803	1.09521e-05	0.000325979	2.87602
AL021068.1	5.3589	11.0529	4.45474	1.11125e-05	0.000329614	2.86231
AL049869.3	-0.550564	1.65079	-4.44908	1.13945e-05	0.00033575	2.83869
AC012557.1	-0.547083	1.65282	-4.44775	1.14616e-05	0.000336987	2.83315
AL133215.1	-0.823845	1.82629	-4.44386	1.16603e-05	0.000341331	2.81695
AC005288.1	-11.84	31.7156	-4.43857	1.19357e-05	0.000347118	2.79495
AC138207.5	-1.82574	5.62904	-4.41904	1.30077e-05	0.000372637	2.7139
AC096992.2	-0.57634	2.32686	-4.40821	1.36413e-05	0.000386656	2.66909
FUT8-AS1	-0.816706	1.8613	-4.39057	1.47367e-05	0.000415948	2.59634
PCAT6	3.84265	8.20413	4.38006	1.54292e-05	0.000430059	2.5531
AC021422.1	-0.798436	1.43201	-4.35483	1.72207e-05	0.000475057	2.44969
AC011451.1	-1.14131	3.5289	-4.33901	1.84436e-05	0.000503613	2.38514
AC027796.4	-0.950495	2.72351	-4.33385	1.88608e-05	0.000513957	2.3641
NCK1-DT	-1.30285	5.37151	-4.3228	1.9783e-05	0.000536904	2.31919
MAPKAPK5-AS1	-2.54258	15.6317	-4.31749	2.02413e-05	0.000548232	2.29766
USP46-AS1	-1.69006	6.26268	-4.31046	2.08646e-05	0.000563753	2.26914
PLBD1-AS1	-1.38885	4.69771	-4.30061	2.1768e-05	0.000584856	2.22929
AC021078.1	-1.4355	5.69271	-4.28915	2.28661e-05	0.000607934	2.18302
AC067930.3	-1.21982	2.81058	-4.28881	2.2899e-05	0.000607934	2.18167
AC068790.4	-0.646403	1.90525	-4.28397	2.33793e-05	0.000618237	2.16216
AC137932.1	-1.13854	3.52332	-4.27647	2.41419e-05	0.000635896	2.132
AL109614.1	-0.927283	2.18999	-4.26042	2.58563e-05	0.000675742	2.06754
AL365330.1	-0.812894	3.05751	-4.25105	2.69103e-05	0.000699197	2.03002
Z82243.1	-0.893753	3.04129	-4.24824	2.72338e-05	0.000706234	2.0188
AC007036.2	0.624234	1.42512	4.23728	2.85331e-05	0.000731441	1.97503
PTOV1-AS1	-1.53019	6.35136	-4.22966	2.94702e-05	0.000752584	1.94469
ZNF213-AS1	-0.732236	3.79873	-4.22836	2.96334e-05	0.000755313	1.93951
AC007991.2	-18.481	11.2491	-4.20837	3.22495e-05	0.00081579	1.86011
AP003774.2	-1.02965	1.30536	-4.19198	3.45573e-05	0.000869249	1.79526
AC010761.3	-0.959122	2.58566	-4.18968	3.48925e-05	0.000876036	1.78621
AC026356.1	-1.30518	3.19669	-4.17865	3.65489e-05	0.000910801	1.74271
ZBTB40-IT1	-0.546013	1.45326	-4.17752	3.67227e-05	0.000911744	1.73826
AC004771.2	-0.723149	2.27543	-4.17445	3.71984e-05	0.000921847	1.7262
AL022328.2	-1.17613	4.39848	-4.16784	3.82447e-05	0.00094082	1.70019
AC011476.3	-1.01511	3.97937	-4.16449	3.87843e-05	0.000950605	1.68705
DHRS4-AS1	-4.81514	21.1861	-4.16118	3.93267e-05	0.000955946	1.67403
AC004908.2	-0.738493	2.64139	-4.15503	4.035e-05	0.000974726	1.64995
FLNB-AS1	-0.725385	1.82786	-4.15066	4.10945e-05	0.000989146	1.63282
AC015982.1	-0.616799	1.67361	-4.12449	4.58266e-05	0.00109129	1.53071
SCAMP1-AS1	-1.33012	7.97505	-4.11068	4.85297e-05	0.00114954	1.47703
AL049835.1	0.741513	1.68542	4.10928	4.88114e-05	0.00115417	1.47161
AC133552.5	1.542	4.1801	4.1079	4.90912e-05	0.00115874	1.46626
AC002128.1	-0.516308	1.69872	-4.10121	5.04679e-05	0.00118914	1.44037
AC114760.2	-0.68075	1.34711	-4.09305	5.21988e-05	0.00122348	1.4088
AC021218.1	-7.14959	14.3459	-4.09052	5.2748e-05	0.00123419	1.39901
SP2-AS1	-0.570807	2.37996	-4.07365	5.65443e-05	0.00131613	1.33397
AC092115.2	-0.672246	2.88788	-4.0715	5.70458e-05	0.0013255	1.32571
AC007406.5	-1.77509	7.75326	-4.0654	5.84934e-05	0.00135444	1.30227
AC090181.2	-1.61873	4.38726	-4.06367	5.89089e-05	0.00136171	1.29565
AC006111.2	1.11477	3.09736	4.06322	5.90188e-05	0.0013619	1.2939
FOXD2-AS1	-2.81879	8.02497	-4.052	6.17956e-05	0.00141865	1.2509
LINC01011	-0.59781	2.89739	-4.04883	6.26039e-05	0.00143475	1.23875
LINC01521	-0.582115	1.78064	-4.03108	6.73109e-05	0.00153008	1.17098
AC084036.1	1.84131	5.92144	4.0302	6.75522e-05	0.00153008	1.16764
UBA6-AS1	-0.526815	3.14197	-4.02347	6.94311e-05	0.00156711	1.142
LINC01559	-6.54318	11.9298	-4.02226	6.97735e-05	0.00157219	1.1374
AC243829.1	-0.574274	0.736294	-4.0157	7.166e-05	0.00160392	1.11247
LINC00265	-2.25509	8.88445	-4.00943	7.35059e-05	0.00164249	1.08871
AF124730.1	-1.07672	1.30022	-4.00136	7.5954e-05	0.00168595	1.05811
ADNP-AS1	-1.30654	6.5244	-3.99897	7.66925e-05	0.00169764	1.04907
LINC02482	2.39077	6.49239	3.99884	7.67337e-05	0.00169764	1.04857
AC025154.2	1.65793	2.515	3.9905	7.93658e-05	0.00175009	1.01708
AC007255.1	-1.08761	4.03185	-3.98695	8.0513e-05	0.00176564	1.00368
LINC01232	-1.13855	4.29504	-3.98629	8.07291e-05	0.00176564	1.00117
AC079807.1	-1.51229	7.36407	-3.96238	8.88937e-05	0.00191709	0.911249
PRKCQ-AS1	-0.856064	2.0227	-3.96225	8.89406e-05	0.00191709	0.910757
AL357033.3	-1.83138	4.88478	-3.95846	9.03035e-05	0.00194334	0.896567
PART1	0.955919	1.14555	3.95594	9.12229e-05	0.00195998	0.887116
AP002840.2	-0.64501	2.49056	-3.95484	9.16279e-05	0.00196553	0.882984
AC004908.1	-0.798225	2.32735	-3.94555	9.51052e-05	0.00203038	0.848237
MIR200CHG	6.71828	15.971	3.93984	9.73043e-05	0.00205766	0.826917
AC083799.1	-3.52505	18.0422	-3.93768	9.8149e-05	0.002069	0.818857
AL034550.1	-0.808802	2.1637	-3.9305	0.000101005	0.00211019	0.792109
MIF-AS1	-0.772246	2.74462	-3.9304	0.000101048	0.00211019	0.791718
AL391244.2	-0.93955	3.607	-3.92669	0.000102554	0.00213832	0.777924
AL021707.8	-0.93427	3.17665	-3.92515	0.000103183	0.0021481	0.772219
DBH-AS1	-0.970879	1.24885	-3.92138	0.000104749	0.00217731	0.75818
AC005332.6	-4.00813	17.7363	-3.91895	0.000105768	0.00219509	0.749159
OR2A1-AS1	-0.664058	1.87227	-3.91031	0.000109467	0.00225536	0.717118
AC087286.2	-0.711037	2.08019	-3.91021	0.000109513	0.00225536	0.716726
LINC00852	-0.53208	2.26561	-3.90838	0.000110309	0.00226826	0.70998
THAP9-AS1	-3.60162	16.4495	-3.89859	0.000114683	0.00233681	0.673743
INE1	-0.773676	3.21397	-3.89858	0.000114688	0.00233681	0.673704
CCDC183-AS1	-0.992888	2.82855	-3.88869	0.000119271	0.00241916	0.637205
CIRBP-AS1	-0.89301	3.88414	-3.88717	0.000119992	0.00243011	0.631591
IPO5P1	-1.46651	4.05808	-3.8819	0.000122517	0.00247365	0.612196
AC087741.2	0.730448	1.80956	3.87602	0.000125397	0.00251678	0.590562
AC087620.1	0.661731	1.5751	3.87561	0.000125602	0.00251712	0.58904
AC125807.2	-1.4404	4.54443	-3.87287	0.000126968	0.0025369	0.578972
TRAPPC12-AS1	-0.75715	2.38747	-3.86837	0.000129239	0.00257502	0.56247
AL355802.2	-0.694379	1.35065	-3.86793	0.000129464	0.00257527	0.560846
AC026471.1	-1.4958	5.37395	-3.86545	0.000130737	0.00259207	0.55174
LINC00847	-2.32747	11.6321	-3.86515	0.000130889	0.00259207	0.550656
AL033519.3	5.36338	22.9035	3.86137	0.000132854	0.00262323	0.536791
U62317.4	-0.655854	1.47582	-3.85796	0.000134646	0.0026508	0.524322
AC005515.1	-1.69721	1.17232	-3.8567	0.000135317	0.00265875	0.519695
ERVK13-1	-0.59843	2.48042	-3.85645	0.000135446	0.00265875	0.518806
HOXC-AS2	-0.531931	1.45771	-3.84417	0.000142139	0.0027692	0.473928
AC015563.1	0.714776	1.19693	3.84242	0.000143117	0.00278082	0.467552
SH3BP5-AS1	-1.05708	3.4356	-3.84086	0.000143994	0.00279381	0.461871
MSC-AS1	-0.593066	1.92136	-3.83261	0.000148723	0.00286401	0.431809
AC022706.1	-0.75892	2.32403	-3.82869	0.000151016	0.00290067	0.417584
AP000786.1	-0.98428	2.25661	-3.82539	0.00015298	0.00292481	0.405567
ITGB2-AS1	-1.03641	1.66802	-3.82078	0.000155757	0.00294948	0.388841
AC090948.3	-0.606974	2.0062	-3.80979	0.000162569	0.00306118	0.349052
AL355312.3	-2.7227	8.90383	-3.79707	0.00017081	0.00320734	0.303102
MGAT3-AS1	-1.24854	2.19884	-3.79003	0.000175538	0.00327776	0.277736
AL138799.2	1.5789	3.01612	3.78647	0.000177978	0.00330035	0.264911
EP300-AS1	-0.982493	3.56396	-3.77495	0.000186091	0.00340836	0.223514
AC132872.3	-1.2369	4.69086	-3.77211	0.00018814	0.00343184	0.213344
AC027307.2	-2.97162	12.2077	-3.76847	0.000190799	0.00347561	0.200315
AC012467.2	-1.29309	5.16139	-3.76513	0.000193278	0.00351121	0.188334
AL121603.2	-0.657729	4.21178	-3.75806	0.00019861	0.00359094	0.163076
AC243960.1	-1.08412	1.95328	-3.75603	0.000200172	0.00359746	0.155802
AC012645.3	-0.667199	1.26315	-3.73587	0.00021628	0.00385594	0.0839948
AL138756.1	-0.801663	3.41856	-3.73311	0.000218573	0.00388649	0.0742131
ZNF674-AS1	-0.748979	3.76433	-3.73195	0.00021955	0.00389869	0.0700769
RFX3-AS1	-0.717772	1.32779	-3.72829	0.00022264	0.00394311	0.0571172
SNHG1	-6.99112	29.9412	-3.7272	0.000223573	0.0039492	0.0532398
AC127521.1	-0.766754	2.37013	-3.70461	0.000243691	0.00424859	-0.0266322
AC023632.5	0.74166	1.70313	3.70045	0.000247576	0.00429954	-0.041287
AC004839.1	-1.21625	4.62044	-3.69956	0.000248414	0.00430296	-0.04442
NRIR	-0.566701	1.16553	-3.69623	0.000251572	0.00435203	-0.0561228
AC139720.1	-1.07674	1.35764	-3.69553	0.000252245	0.00435806	-0.0585987
C5orf66-AS1	3.6308	3.04402	3.68175	0.000265769	0.00454485	-0.106971
AL121772.3	-2.42161	5.99696	-3.67119	0.000276591	0.00470491	-0.143927
LINC02014	-0.941177	2.92771	-3.67034	0.00027748	0.00470907	-0.146896
TNRC6C-AS1	-0.90809	3.54158	-3.66866	0.000279252	0.00472719	-0.15279
AC002044.1	1.56248	4.14601	3.66276	0.00028553	0.00480399	-0.17337
AC016876.2	-2.42955	9.60853	-3.65133	0.000298079	0.00498919	-0.21317
AC115522.1	-0.594988	1.39265	-3.65065	0.000298843	0.00499574	-0.215537
AL442067.1	-0.808228	2.05743	-3.64626	0.000303813	0.0050599	-0.230798
AC245060.5	1.89698	5.72312	3.63517	0.000316717	0.00523131	-0.269271
SNHG19	22.5654	82.7772	3.62637	0.000327323	0.0053752	-0.299725
DLGAP1-AS5	-5.34669	3.56728	-3.60453	0.000355097	0.0057221	-0.374994
AC004264.1	-0.965503	2.56867	-3.60274	0.00035747	0.00574653	-0.381147
AP003392.6	-0.532595	1.68428	-3.58771	0.000377976	0.00602559	-0.432664
AP002807.1	-0.909967	3.49946	-3.57165	0.000401105	0.00632661	-0.487491
AC121338.2	-0.679681	2.05344	-3.57108	0.000401954	0.00633255	-0.489444
FOXP4-AS1	3.47987	8.64366	3.56992	0.000403678	0.00635224	-0.493392
WNT5A-AS1	-2.61354	5.91857	-3.569	0.000405047	0.00636632	-0.496517
AC010525.1	0.914184	3.02857	3.56194	0.000415736	0.00652667	-0.520551
AC022150.2	-1.29187	4.03155	-3.55892	0.000420381	0.00658417	-0.530801
PRKCZ-AS1	-0.842288	3.29568	-3.54525	0.000442034	0.00687512	-0.577125
AP001625.2	-1.20908	3.40363	-3.54426	0.000443642	0.00689213	-0.580472
AC113143.1	1.05469	2.81813	3.53889	0.000452479	0.00700507	-0.598658
AC002398.2	0.909883	1.06738	3.52925	0.000468727	0.00722324	-0.631176
AC008735.2	-2.1461	7.66657	-3.51995	0.00048491	0.00742152	-0.662454
SOS1-IT1	-0.524166	2.61346	-3.51957	0.00048558	0.00742323	-0.663726
AC011447.3	-0.654312	1.23768	-3.51834	0.000487768	0.00743971	-0.667868
AC102953.2	-0.632647	2.15075	-3.51265	0.000497983	0.00757828	-0.686962
AC005884.2	3.50958	9.03217	3.50964	0.00050348	0.00764457	-0.697072
AL162274.2	0.730557	3.09907	3.50493	0.00051217	0.00775895	-0.712832
MIR22HG	-3.00796	13.5553	-3.49608	0.00052891	0.00794965	-0.742443
AC007128.1	-0.723281	1.61429	-3.49404	0.000532831	0.00798177	-0.749244
AC005224.3	-0.784362	0.916998	-3.49402	0.000532867	0.00798177	-0.749306
AC008074.2	-0.567817	1.42652	-3.4923	0.000536212	0.00800556	-0.755066
FBXL19-AS1	-0.778262	2.88258	-3.49099	0.000538756	0.00802567	-0.759422
AC015871.3	-0.745843	3.55402	-3.48752	0.000545584	0.00810936	-0.771013
AC073072.1	1.98448	4.49027	3.48447	0.00055162	0.00816289	-0.78114
AC008763.1	-0.558286	1.21112	-3.48199	0.000556603	0.00820944	-0.789414
LINC01679	-0.592556	1.06459	-3.47963	0.000561372	0.0082616	-0.797264
AC087222.1	-0.635399	1.67937	-3.4774	0.000565921	0.0083103	-0.80469
AC092723.1	-0.586207	0.557138	-3.47428	0.000572324	0.00839513	-0.815039
AC109361.2	-0.565693	1.17831	-3.47199	0.000577072	0.00843996	-0.822639
LINC02576	-0.531735	1.27349	-3.47092	0.000579309	0.00845135	-0.826197
AC006441.1	1.1509	3.77276	3.4702	0.000580819	0.00845499	-0.828593
DLG5-AS1	0.929027	2.6814	3.4666	0.000588394	0.00855596	-0.840509
AC137894.1	-1.10343	1.38595	-3.45269	0.000618585	0.00894646	-0.886515
AC009120.3	-1.02516	3.73605	-3.44984	0.000624956	0.00901131	-0.895933
LINC02474	-4.69234	4.24182	-3.44909	0.000626629	0.0090116	-0.898391
MID1IP1-AS1	-1.22072	4.53899	-3.44887	0.000627122	0.0090116	-0.899114
AL359076.1	-1.51395	7.54665	-3.44615	0.000633266	0.00909014	-0.908074
AL731567.1	-0.571891	1.56917	-3.43886	0.00065004	0.00930105	-0.932097
MALAT1	257.06	957.653	3.43496	0.00065917	0.00941986	-0.94491
TRPC7-AS1	-1.00487	2.02447	-3.43382	0.000661857	0.00941986	-0.948646
AC069234.5	-0.505029	1.50711	-3.43025	0.000670357	0.00952063	-0.960368
SNHG3	-4.88494	20.5437	-3.42916	0.000672977	0.00954773	-0.963951
HOTTIP	-2.13081	3.7133	-3.42601	0.000680583	0.00963525	-0.974273
PTPRJ-AS1	0.832892	2.45137	3.42467	0.000683835	0.00966088	-0.97865
AC015912.3	2.20393	7.95622	3.41529	0.000707079	0.0099369	-1.00934
HLA-F-AS1	-0.791012	1.63986	-3.41304	0.000712776	0.0100065	-1.01671
BX284668.5	4.35939	13.8418	3.40871	0.000723827	0.0101192	-1.03083
AC078962.2	1.19832	3.37151	3.40791	0.000725901	0.0101284	-1.03345
SNHG6	34.9764	155.227	3.38828	0.000778192	0.0106788	-1.09727
AC018628.2	-0.579498	2.63195	-3.38613	0.000784126	0.0107493	-1.10423
AC009133.1	-1.37893	6.20554	-3.38576	0.000785175	0.0107526	-1.10546
AC012363.2	-0.814349	2.11528	-3.38086	0.000798867	0.0109067	-1.12131
AC007342.5	-1.14522	3.31854	-3.37641	0.000811508	0.011012	-1.1357
AC011511.3	0.559511	1.80846	3.37438	0.00081734	0.0110688	-1.14227
LINC02560	1.37506	1.27805	3.3655	0.000843293	0.0113743	-1.17092
Z83843.1	-0.778862	3.48295	-3.36512	0.000844434	0.0113782	-1.17216
AC074117.1	-1.33688	5.98684	-3.35043	0.000889114	0.0119095	-1.21938
AP003392.3	0.554455	2.19805	3.35041	0.000889195	0.0119095	-1.21947
AL022316.1	-1.01273	2.07778	-3.34433	0.000908312	0.0121292	-1.23895
TMPO-AS1	-0.862435	3.80961	-3.34295	0.000912721	0.0121639	-1.24338
AC016586.1	-0.858126	1.42014	-3.33733	0.000930821	0.0123928	-1.26136
AC069281.2	-0.854638	3.46924	-3.32656	0.000966458	0.012791	-1.29574
LINC01480	-1.15566	1.51169	-3.32596	0.000968468	0.0127924	-1.29764
AC009120.2	-0.586224	2.77296	-3.32418	0.0009745	0.0128504	-1.30332
AL031670.1	-0.621681	2.56987	-3.3241	0.000974778	0.0128504	-1.30358
AC019080.3	0.508598	1.74991	3.31724	0.000998314	0.0131348	-1.3254
AC114737.1	0.570891	1.03372	3.30722	0.00103365	0.0135202	-1.35721
AC040970.1	-0.517564	2.49713	-3.30222	0.00105172	0.0137297	-1.37305
AL021707.6	-1.14457	5.30383	-3.30104	0.00105604	0.0137727	-1.3768
AC024075.3	-0.941069	4.04068	-3.30056	0.0010578	0.0137822	-1.37832
AP006621.2	-0.677459	2.54291	-3.29709	0.00107055	0.0139213	-1.38928
AL445524.1	4.81878	17.6432	3.29527	0.00107732	0.0139957	-1.39503
AC120349.1	0.5051	1.77329	3.2774	0.00114581	0.0147427	-1.45134
SERPINB9P1	-2.02606	3.78959	-3.2697	0.00117655	0.0151237	-1.47551
AC145423.2	0.547195	1.84655	3.26911	0.00117896	0.0151402	-1.47738
HOTAIRM1	2.78462	11.1429	3.25941	0.00121886	0.0156077	-1.50776
AC040977.1	-0.938427	4.49329	-3.24893	0.00126335	0.0160852	-1.54046
KRTAP5-AS1	-0.704718	1.86664	-3.23695	0.00131607	0.0166773	-1.57775
AC004148.1	-0.67977	3.04302	-3.23518	0.00132406	0.0167626	-1.58326
AP001458.1	-0.550368	1.63791	-3.23388	0.00132992	0.0168209	-1.58729
ANKRD10-IT1	-5.43845	23.1196	-3.2334	0.0013321	0.0168327	-1.58879
AL138689.1	-0.511234	1.29938	-3.22795	0.00135703	0.0170833	-1.60569
FAM30A	-0.620358	0.998326	-3.22173	0.001386	0.0173827	-1.62493
AC104534.1	-14.2676	18.5789	-3.21697	0.00140855	0.0176325	-1.63963
LINC-PINT	-0.680816	3.38699	-3.21508	0.00141761	0.0177128	-1.64547
AL590764.1	-1.07885	2.23017	-3.21091	0.00143776	0.0179312	-1.65833
GK-AS1	-1.30704	2.05189	-3.20731	0.0014554	0.0180672	-1.66943
AC135050.5	-0.898793	4.41403	-3.20666	0.00145859	0.0180885	-1.67142
AC090948.1	-0.522447	1.82561	-3.19334	0.00152567	0.0187006	-1.71236
LINC01431	0.557627	1.70024	3.18932	0.0015465	0.0189006	-1.7247
AC093484.4	-0.872699	4.15988	-3.16664	0.00166883	0.0201431	-1.79393
AC018904.1	-1.07371	6.05329	-3.16514	0.00167726	0.0202204	-1.79851
LINC01138	-0.674814	3.38818	-3.1569	0.00172408	0.0206381	-1.82352
AL157838.1	-0.520645	1.96133	-3.1525	0.00174959	0.0208558	-1.83687
AC073957.3	-0.948038	3.30702	-3.14929	0.00176842	0.0210187	-1.84659
XIST	-4.58954	7.30536	-3.14161	0.00181419	0.0214867	-1.8698
AL133338.1	-0.689724	2.562	-3.13685	0.00184314	0.0217526	-1.88417
AC008124.1	-0.506876	3.42765	-3.11971	0.00195089	0.0228123	-1.93573
AC109460.2	-0.524554	2.41465	-3.11384	0.00198912	0.0232099	-1.95333
AC003070.1	-1.72785	6.2566	-3.1128	0.00199593	0.0232488	-1.95642
AC112496.1	-0.787567	1.68937	-3.10982	0.00201565	0.0234175	-1.96534
ELN-AS1	1.30396	3.19349	3.10619	0.00203996	0.0236181	-1.97621
AC010320.4	0.631078	2.19258	3.10298	0.0020616	0.0238275	-1.98577
LINC01224	-1.43758	3.97147	-3.08743	0.00216976	0.0248155	-2.0321
AC004847.1	-1.6869	2.01226	-3.08227	0.00220671	0.0250788	-2.04739
AC132872.1	1.05797	4.38327	3.0785	0.00223415	0.0253457	-2.05859
AC233992.3	-1.44696	5.40694	-3.07746	0.00224179	0.0254063	-2.06167
LINC00861	-0.985229	1.4582	-3.07718	0.00224381	0.0254077	-2.06249
AC139795.2	-0.994443	4.42007	-3.07055	0.00229295	0.0258116	-2.0821
AC005041.3	-0.740353	2.55556	-3.06365	0.00234512	0.0263326	-2.10246
AC078883.2	0.995192	2.25618	3.06232	0.00235538	0.0263893	-2.10641
AC008760.2	-2.91719	5.60021	-3.06222	0.00235608	0.0263893	-2.10668
AL512791.1	-0.655436	2.93944	-3.0543	0.00241763	0.0268766	-2.13
AC092171.2	-2.08501	9.94036	-3.05371	0.00242228	0.026906	-2.13174
AL031717.1	-0.736897	3.07794	-3.04768	0.00247019	0.0273475	-2.14945
ZSCAN16-AS1	0.903592	4.86264	3.04134	0.00252153	0.0277722	-2.16804
AC007384.1	-1.19122	2.6487	-3.02787	0.00263377	0.0286946	-2.20739
AC008083.3	-0.785713	1.66214	-3.02298	0.00267566	0.0290938	-2.22164
AC020663.2	0.561915	2.58168	3.01831	0.00271628	0.0294637	-2.23524
AC007098.1	0.730874	1.65881	3.01325	0.00276089	0.029889	-2.24994
AFAP1-AS1	-9.44626	19.4619	-3.00939	0.00279531	0.0301502	-2.26112
AL035413.1	-1.82666	8.34488	-3.00014	0.00287955	0.0309097	-2.28791
AC005180.2	1.02626	1.56237	2.99909	0.00288922	0.0309886	-2.29093
LINC00623	-0.982191	4.36508	-2.99633	0.00291489	0.031197	-2.29891
TMEM147-AS1	-0.707347	3.05773	-2.9947	0.00293018	0.0313276	-2.30363
AC026471.4	-0.987974	4.88931	-2.98622	0.00301067	0.0320605	-2.32806
AL360091.1	0.653399	1.96695	2.98462	0.00302608	0.0321734	-2.33266
PAX8-AS1	-1.1985	3.91553	-2.98417	0.00303042	0.0321736	-2.33395
AC067817.2	0.76872	2.56896	2.98412	0.0030309	0.0321736	-2.33409
AL365181.3	-4.60221	16.3151	-2.97635	0.00310696	0.0327734	-2.35642
LINC01023	0.966804	5.09791	2.97566	0.00311372	0.032819	-2.35838
LINC02362	-0.576775	1.63504	-2.97252	0.00314501	0.0330707	-2.36739
LINC00339	-1.88768	11.5027	-2.9683	0.00318756	0.0334656	-2.37949
SREBF2-AS1	-0.629549	3.87123	-2.9661	0.00320985	0.0336469	-2.38577
AL158825.2	0.8681	2.60486	2.96262	0.00324547	0.0338879	-2.3957
LINC02441	-0.694397	0.692729	-2.96053	0.00326714	0.0340326	-2.40169
TFAP2A-AS1	-0.531967	1.52815	-2.9603	0.00326948	0.0340326	-2.40234
AL139349.1	-0.539262	1.77803	-2.95314	0.00334453	0.0346523	-2.42276
AL662797.1	-0.773246	2.50918	-2.94704	0.00340961	0.0352178	-2.4401
AC008514.1	-3.27052	3.41239	-2.93672	0.00352243	0.0362435	-2.46937
AC116914.2	-0.630308	3.00705	-2.93489	0.00354286	0.0363978	-2.47457
HOXB-AS4	-2.28129	4.8111	-2.93188	0.0035765	0.0366872	-2.48307
AL731566.2	-1.06861	2.51383	-2.92924	0.00360639	0.0368809	-2.49054
PGM5-AS1	2.90754	3.13457	2.92006	0.00371191	0.0377909	-2.51645
AC004771.4	-0.594628	1.98637	-2.9199	0.00371373	0.0377909	-2.5169
AC026369.2	-0.558717	2.15028	-2.91978	0.0037151	0.0377909	-2.51723
HCG11	-1.43409	6.72936	-2.91691	0.00374865	0.0380744	-2.5253
AC080112.1	-0.651216	1.70505	-2.91541	0.00376629	0.0381668	-2.52952
AL355488.1	-0.861438	3.90092	-2.91469	0.00377488	0.038225	-2.53156
AC004687.1	-1.23646	2.93596	-2.90274	0.00391856	0.0394415	-2.5651
AP001107.5	0.598976	1.02625	2.90118	0.0039377	0.0395747	-2.56947
AC008771.1	-1.74816	9.71583	-2.90091	0.00394094	0.0395776	-2.5702
AC053503.5	1.746	1.82174	2.89377	0.00402963	0.0402273	-2.59017
LINC01547	-0.502122	2.19268	-2.87745	0.00423922	0.0420379	-2.63563
AC090617.5	-0.531457	3.11871	-2.87265	0.00430281	0.0426054	-2.64897
NOP14-AS1	-0.855398	4.91522	-2.86186	0.00444866	0.0436036	-2.67883
NUTM2A-AS1	-0.776774	5.39225	-2.85829	0.00449787	0.0438561	-2.68868
AC091588.3	-1.36989	2.9445	-2.85619	0.00452715	0.0439504	-2.69448
AL138963.1	0.83087	3.22969	2.84921	0.0046254	0.0446448	-2.7137
AC011472.4	0.564436	1.75481	2.8337	0.00485101	0.0462242	-2.75629
AC009090.1	0.688975	3.13118	2.82767	0.00494125	0.0467821	-2.77276
AC084824.5	-0.763069	4.39619	-2.82746	0.00494445	0.0467821	-2.77334
AC008764.2	-1.42455	6.27225	-2.82562	0.0049724	0.0469391	-2.77838
AL355312.4	10.6675	18.6363	2.82437	0.0049914	0.0470044	-2.78179
LINC02416	-0.576481	1.17777	-2.82296	0.00501292	0.0470975	-2.78563
AC040169.1	0.828971	3.9691	2.81575	0.00512427	0.0478563	-2.80525
AL121832.3	-0.55163	1.45423	-2.81173	0.00518748	0.0483312	-2.8162
AC124067.4	-2.97945	6.88281	-2.81017	0.00521215	0.0484936	-2.82044
ST7-AS1	-0.608072	2.14612	-2.8007	0.00536421	0.0494621	-2.8461
AC003965.2	-2.44331	6.3695	-2.79604	0.0054405	0.0499937	-2.8587

## Sheet: TCGA miRNA diff
id	logFC	AveExpr	t	P.Value	adj.P.Val	B
hsa-miR-30b-5p	806.276	1783.18	4.89694	1.4462e-06	0.0031209	4.9591
hsa-miR-365b-3p	55.9657	126.435	4.30895	2.09515e-05	0.0114574	2.48041
hsa-miR-365a-3p	55.8971	126.427	4.3054	2.12743e-05	0.0114574	2.46631
hsa-miR-664b-3p	4.14999	11.4169	4.2684	2.49339e-05	0.0114574	2.31994
hsa-miR-4772-3p	-14.0395	35.5251	-4.25372	2.65464e-05	0.0114574	2.26219
hsa-miR-664a-3p	34.5956	86.8153	4.18027	3.62258e-05	0.0122186	1.97593
hsa-miR-3690	-1.35943	2.3905	-4.15177	4.08215e-05	0.0122186	1.86607
hsa-miR-30c-5p	634.385	1881.06	4.10757	4.90613e-05	0.0122186	1.69708
hsa-miR-28-3p	8295.64	21633.1	4.05679	6.04809e-05	0.0122186	1.50495
hsa-let-7e-3p	17.8629	43.9974	4.0533	6.1354e-05	0.0122186	1.49179
hsa-miR-7156-5p	1.09243	2.01319	4.03403	6.63832e-05	0.0122186	1.41952
hsa-miR-193a-3p	12.5225	34.9974	3.96458	8.79604e-05	0.0146014	1.1616
hsa-miR-339-5p	52.9107	139.501	3.88992	0.000118503	0.0182664	0.888941
hsa-miR-27b-3p	2545.65	7240.37	3.85551	0.000135739	0.0195283	0.764883
hsa-miR-455-5p	45.2442	144.715	3.82172	0.000154954	0.0208994	0.644041
hsa-miR-7702	-3.04489	4.99736	-3.72956	0.000221259	0.0280868	0.319469
hsa-miR-155-3p	-1.55898	2.5752	-3.71257	0.000236096	0.0283053	0.260416
hsa-miR-101-5p	11.1692	27.5435	3.68803	0.000259182	0.0294376	0.175592
hsa-miR-133a-3p	214.574	265.483	3.64435	0.00030561	0.0308336	0.0259143
hsa-miR-574-3p	110.798	320.042	3.63729	0.000313816	0.0308336	0.00186561
hsa-miR-30c-2-3p	35.2686	97.3456	3.62497	0.000328625	0.0308336	-0.0399752
hsa-miR-1284	-0.512336	0.912929	-3.60712	0.000351263	0.0315844	-0.100396
hsa-miR-30a-3p	5873.16	12886.3	3.58696	0.00037857	0.0326781	-0.168255
hsa-miR-335-5p	13.54	32.81	3.5725	0.000399388	0.0331492	-0.216751
hsa-miR-29b-2-5p	32.1121	106.193	3.55274	0.000429553	0.0343324	-0.282679
hsa-miR-30a-5p	18827	50253.2	3.50202	0.000517065	0.039851	-0.450377
hsa-miR-195-5p	68.6764	163.084	3.4546	0.000613714	0.0445614	-0.6051
hsa-miR-26b-5p	980.337	2835.56	3.452	0.000619482	0.0445614	-0.613539
hsa-miR-423-5p	46.5216	222.773	3.41325	0.000711533	0.0495318	-0.738429

## Sheet: TCGA methylation 450 data diff
id	logFC	AveExpr	t	P.Value	adj.P.Val	B
UBE2Z	0.167937	0.612068	8.07765	1.08753e-14	1.82248e-10	22.0215
CHST14	-0.113504	0.393827	-6.96198	1.67254e-11	6.33459e-08	14.7964
TAP1	0.140283	0.326401	6.94235	1.89002e-11	6.33459e-08	14.6764
HOMER2	-0.12588	0.289481	-6.91049	2.30352e-11	6.43374e-08	14.4821
PCYT1A	0.140026	0.472085	6.73367	6.825e-11	1.27082e-07	13.4163
ASB6	-0.11585	0.533356	-6.63212	1.26174e-10	2.11442e-07	12.8138
CSNK1E	-0.117903	0.318088	-6.56771	1.85652e-10	2.43928e-07	12.4353
IRF1	0.11075	0.50974	6.55947	1.9502e-10	2.43928e-07	12.3871
TNFRSF11B	-0.117663	0.35502	-6.45852	3.55032e-10	3.37117e-07	11.8003
POLD2	-0.146996	0.400865	-6.45456	3.63414e-10	3.37117e-07	11.7775
ENTPD3	-0.12333	0.473827	-6.44421	3.86267e-10	3.37117e-07	11.7178
LYSMD4	-0.119268	0.337904	-6.44013	3.95683e-10	3.37117e-07	11.6942
C11orf70	-0.101184	0.244063	-6.36883	6.01031e-10	4.1967e-07	11.285
FBXO44	-0.120844	0.526963	-6.28877	9.57179e-10	6.01421e-07	10.8298
LOC728819	-0.124841	0.251746	-6.27428	1.04077e-09	6.01421e-07	10.7479
SHISA4	-0.115015	0.514972	-6.24728	1.21605e-09	6.3683e-07	10.5958
DNAJC6	-0.107097	0.273295	-6.22564	1.37709e-09	6.99313e-07	10.4742
PEX7	-0.126003	0.327811	-6.15733	2.03501e-09	9.74363e-07	10.0925
MGC16703	-0.129529	0.154284	-6.10984	2.66461e-09	1.20847e-06	9.82922
PPP3CA	-0.103101	0.365944	-6.04851	3.76532e-09	1.57748e-06	9.49159
PAPSS2	-0.101735	0.469335	-6.02763	4.23304e-09	1.60775e-06	9.3773
MIA3	-0.122761	0.500602	-6.02007	4.41604e-09	1.60775e-06	9.33599
ALDH1L2	-0.133151	0.328015	-6.01512	4.54017e-09	1.60775e-06	9.30894
LYSMD1	-0.106534	0.369005	-6.01183	4.6243e-09	1.60775e-06	9.29102
NDUFC2	-0.104695	0.507043	-6.00173	4.89291e-09	1.60775e-06	9.23592
PPP2R3A	-0.123626	0.405921	-5.98902	5.25225e-09	1.69264e-06	9.16677
LINGO1	-0.136757	0.170158	-5.95056	6.50447e-09	1.87683e-06	8.95815
C1orf51	-0.153269	0.50502	-5.94772	6.60777e-09	1.87683e-06	8.94278
FAM64A	-0.128221	0.211743	-5.93164	7.22357e-09	2.01754e-06	8.85588
RHOB	-0.143499	0.474517	-5.92657	7.42904e-09	2.04091e-06	8.82853
PYGO2	-0.125781	0.495657	-5.90884	8.19331e-09	2.17942e-06	8.73304
PPT2	-0.150189	0.526883	-5.89713	8.73951e-09	2.28839e-06	8.67011
COL9A3	-0.124117	0.199216	-5.87639	9.79554e-09	2.52544e-06	8.5589
GAPDHS	-0.118415	0.206629	-5.87253	1.00056e-08	2.54051e-06	8.53822
CSGALNACT1	-0.100453	0.699269	-5.85424	1.10613e-08	2.72596e-06	8.44045
PARP14	0.106337	0.706	5.84358	1.17256e-08	2.80712e-06	8.38361
SPAG17	-0.146559	0.359865	-5.82744	1.28069e-08	2.8869e-06	8.29765
MAPK8IP1	-0.156282	0.483983	-5.82169	1.32151e-08	2.8869e-06	8.26708
HEXDC	0.108749	0.675664	5.8202	1.33228e-08	2.8869e-06	8.25918
CREB3L4	-0.147984	0.309566	-5.81962	1.33649e-08	2.8869e-06	8.2561
LPAR1	-0.103794	0.144424	-5.7675	1.77404e-08	3.41738e-06	7.98022
C6orf155	-0.102059	0.385643	-5.76749	1.77415e-08	3.41738e-06	7.98016
C10orf107	-0.134543	0.250227	-5.7567	1.88075e-08	3.46347e-06	7.92334
C20orf112	-0.119953	0.377777	-5.74692	1.98279e-08	3.57286e-06	7.87189
VNN2	0.103106	0.460158	5.72734	2.2037e-08	3.90393e-06	7.76904
C10orf58	-0.108732	0.603904	-5.72585	2.22144e-08	3.90393e-06	7.76124
RBP7	-0.116786	0.35952	-5.6964	2.60233e-08	4.36098e-06	7.6072
SLCO2A1	-0.111708	0.188517	-5.68952	2.70013e-08	4.4034e-06	7.5713
HCN2	-0.14775	0.159214	-5.68883	2.71e-08	4.4034e-06	7.56774
PLEKHH2	-0.120544	0.234221	-5.68727	2.73275e-08	4.4034e-06	7.55961
SCD5	-0.128374	0.255979	-5.68152	2.81827e-08	4.49795e-06	7.52963
VWA3A	-0.103006	0.454134	-5.65502	3.24682e-08	5.05733e-06	7.39189
PPP1R1A	-0.117104	0.162896	-5.6486	3.35994e-08	5.07261e-06	7.35858
BST2	0.124771	0.418022	5.62795	3.75016e-08	5.51244e-06	7.2517
MDGA1	-0.116921	0.169055	-5.62631	3.78285e-08	5.51244e-06	7.24326
KISS1R	-0.155293	0.221132	-5.61109	4.10112e-08	5.9115e-06	7.1647
TBC1D9	-0.104377	0.270147	-5.60989	4.12726e-08	5.9115e-06	7.15852
LOC284276	-0.105587	0.547415	-5.58283	4.76244e-08	6.54172e-06	7.01934
CA13	-0.116395	0.25656	-5.57961	4.84402e-08	6.56368e-06	7.00283
LRRN4	-0.124818	0.19176	-5.5779	4.88784e-08	6.56368e-06	6.99407
DDIT3	-0.110732	0.313625	-5.57596	4.93818e-08	6.56368e-06	6.98411
ORAI2	-0.107455	0.353832	-5.57458	4.97426e-08	6.56368e-06	6.97703
SLC29A4	-0.120505	0.226646	-5.57011	5.09283e-08	6.61594e-06	6.95413
KCNF1	-0.108721	0.19356	-5.56286	5.2911e-08	6.70616e-06	6.91701
DIRC2	-0.111296	0.248475	-5.55881	5.40495e-08	6.70934e-06	6.89632
RASL10B	-0.101523	0.410891	-5.55695	5.45812e-08	6.72032e-06	6.8868
WWTR1	-0.105649	0.478753	-5.55101	5.63133e-08	6.78963e-06	6.85644
C1orf57	-0.103435	0.582816	-5.5462	5.77556e-08	6.91334e-06	6.83186
SOX8	-0.139493	0.211107	-5.54094	5.93731e-08	7.05656e-06	6.80502
LMX1B	-0.111064	0.232665	-5.5344	6.14435e-08	7.19186e-06	6.77171
CACNB4	-0.100877	0.176382	-5.51639	6.75227e-08	7.4539e-06	6.68005
CYP19A1	-0.113223	0.157576	-5.51247	6.89204e-08	7.54881e-06	6.66014
NDRG1	-0.161343	0.478501	-5.48548	7.93408e-08	8.36222e-06	6.52338
RHBDL3	-0.155893	0.224884	-5.47477	8.38879e-08	8.57191e-06	6.46925
GSTA4	-0.128199	0.522882	-5.45793	9.15574e-08	9.16946e-06	6.3843
KCTD19	-0.139355	0.182847	-5.4565	9.22372e-08	9.16946e-06	6.37712
CLGN	-0.138801	0.381837	-5.45254	9.41524e-08	9.28122e-06	6.35717
RIT1	-0.110088	0.262718	-5.43773	1.01657e-07	9.73463e-06	6.28272
C9orf25	-0.108619	0.504354	-5.42373	1.09277e-07	1.04049e-05	6.21256
BAI2	-0.122261	0.162866	-5.41945	1.11722e-07	1.05182e-05	6.19108
PCOLCE2	-0.100837	0.122016	-5.41446	1.14632e-07	1.07318e-05	6.16613
H1F0	-0.11144	0.372132	-5.40782	1.18619e-07	1.09221e-05	6.13295
MBD6	-0.10968	0.462634	-5.39667	1.25625e-07	1.12579e-05	6.07726
RASD1	-0.106307	0.377679	-5.38865	1.30907e-07	1.16689e-05	6.0373
LDB2	-0.119589	0.401461	-5.33021	1.76496e-07	1.50138e-05	5.74748
C3orf55	-0.111885	0.391612	-5.31686	1.88895e-07	1.56329e-05	5.68166
TMEM184B	-0.100277	0.418454	-5.31493	1.90765e-07	1.56329e-05	5.67211
KHDC1	-0.117529	0.195963	-5.31444	1.91236e-07	1.56329e-05	5.66972
SS18L2	-0.104083	0.532383	-5.28909	2.17461e-07	1.70999e-05	5.54516
SLC13A3	-0.118039	0.580755	-5.28827	2.18366e-07	1.70999e-05	5.54113
CRABP1	-0.11004	0.264444	-5.27817	2.2981e-07	1.77061e-05	5.49163
FAM184A	-0.138311	0.224611	-5.27742	2.30672e-07	1.77061e-05	5.488
MAGEF1	-0.104766	0.351002	-5.27557	2.33205e-07	1.77061e-05	5.47897
APLP1	-0.105486	0.21136	-5.27548	2.33304e-07	1.77061e-05	5.47856
SCN3B	-0.103727	0.207094	-5.27501	2.33504e-07	1.77061e-05	5.47618
FNDC4	-0.103798	0.359848	-5.26556	2.449e-07	1.82402e-05	5.43001
SERPINE2	-0.125899	0.160621	-5.25292	2.61006e-07	1.88096e-05	5.36831
CARHSP1	-0.106165	0.403893	-5.25024	2.64549e-07	1.88651e-05	5.35524
SLC38A3	-0.113541	0.276246	-5.24749	2.68644e-07	1.89955e-05	5.34191
OPRL1	-0.123653	0.354252	-5.22325	3.02942e-07	2.08234e-05	5.22399
CYP26A1	-0.105293	0.221054	-5.21382	3.1758e-07	2.15142e-05	5.1783
CHD5	-0.12748	0.220796	-5.21246	3.19754e-07	2.15198e-05	5.17169
DNMT3A	-0.108374	0.703461	-5.20234	3.3634e-07	2.21905e-05	5.12273
DZIP1L	-0.125058	0.414599	-5.1956	3.47844e-07	2.27702e-05	5.09017
CSPG5	-0.10889	0.115517	-5.18019	3.75616e-07	2.42099e-05	5.01582
TMEM145	-0.143367	0.288456	-5.16416	4.06771e-07	2.55068e-05	4.9387
AIM2	0.110546	0.493755	5.16362	4.07871e-07	2.55068e-05	4.93609
IGSF22	-0.134712	0.269186	-5.15975	4.15765e-07	2.58052e-05	4.91754
ZNF512B	-0.113002	0.260836	-5.14818	4.40307e-07	2.68315e-05	4.86205
C1orf88	-0.10172	0.363871	-5.13296	4.74752e-07	2.80137e-05	4.78918
NETO2	-0.125493	0.197044	-5.13175	4.77584e-07	2.80819e-05	4.78343
RAB6B	-0.100847	0.109107	-5.10956	5.32826e-07	3.03711e-05	4.67757
NEURL	-0.123376	0.242154	-5.10418	5.47123e-07	3.06915e-05	4.65196
GDF5	-0.128712	0.421408	-5.09372	5.75997e-07	3.13395e-05	4.60223
EFNA5	-0.101736	0.179368	-5.08575	5.98963e-07	3.1764e-05	4.56443
CGB7	-0.123546	0.293857	-5.08066	6.14102e-07	3.22606e-05	4.5403
PTPRN2	-0.122387	0.539998	-5.05303	7.02949e-07	3.5332e-05	4.40971
IL22RA2	0.103012	0.539235	5.04936	7.15655e-07	3.56933e-05	4.3924
GPT2	-0.102288	0.55858	-5.04559	7.28925e-07	3.59274e-05	4.37464
RAET1G	-0.109376	0.221421	-5.0405	7.47235e-07	3.65454e-05	4.35067
GMPR	-0.105844	0.400144	-5.03929	7.5165e-07	3.66167e-05	4.34498
LOC387646	-0.106539	0.57172	-5.03048	7.84572e-07	3.78901e-05	4.30357
FAM110B	-0.131797	0.282826	-5.00343	8.94614e-07	4.21122e-05	4.17679
RBMS1	-0.115589	0.594041	-4.99919	9.13137e-07	4.2173e-05	4.157
SGCG	-0.109489	0.636626	-4.99849	9.16264e-07	4.2173e-05	4.1537
LARP6	-0.121779	0.249318	-4.9922	9.44536e-07	4.28957e-05	4.12436
METAP1	-0.103556	0.341288	-4.99083	9.5079e-07	4.30078e-05	4.11798
SHOX2	-0.129746	0.230768	-4.98119	9.96132e-07	4.45151e-05	4.073
VSTM2L	-0.141185	0.295288	-4.95885	1.10925e-06	4.80331e-05	3.96918
NPR1	-0.11707	0.238515	-4.95582	1.1255e-06	4.83935e-05	3.95515
FAM53A	-0.117305	0.198341	-4.94442	1.18883e-06	5.02508e-05	3.90232
DENND2A	-0.10042	0.808468	-4.94049	1.21142e-06	5.10077e-05	3.88415
ANKMY2	-0.109685	0.440934	-4.93965	1.2163e-06	5.10846e-05	3.88028
NRSN2	-0.123859	0.28364	-4.9344	1.24733e-06	5.1868e-05	3.85597
ZBTB10	-0.106311	0.224178	-4.93265	1.25778e-06	5.2044e-05	3.84792
MGC42105	-0.10475	0.280689	-4.92781	1.28729e-06	5.2769e-05	3.82555
CHN2	-0.110207	0.415122	-4.92771	1.28789e-06	5.2769e-05	3.8251
ATP6V1G2	-0.124394	0.637266	-4.92243	1.32078e-06	5.37709e-05	3.80077
KCNE4	-0.105256	0.619644	-4.91448	1.37189e-06	5.51082e-05	3.76415
NXPH3	-0.123778	0.219749	-4.91325	1.38e-06	5.51082e-05	3.75847
ZNF462	-0.107743	0.472324	-4.90907	1.40944e-06	5.58378e-05	3.73964
PSD2	-0.105255	0.21	-4.90049	1.46653e-06	5.74209e-05	3.69981
NME5	-0.104443	0.415818	-4.89846	1.48077e-06	5.77396e-05	3.69049
AS3MT	-0.122153	0.312846	-4.88126	1.60692e-06	6.13363e-05	3.61166
WNT9A	-0.109964	0.199047	-4.87589	1.6484e-06	6.21243e-05	3.5871
MYO5A	-0.117567	0.171127	-4.87555	1.65104e-06	6.21243e-05	3.58555
MPP2	-0.111622	0.300896	-4.87478	1.65709e-06	6.21243e-05	3.58203
BTN1A1	-0.112998	0.370549	-4.86988	1.69606e-06	6.28818e-05	3.55962
RAMP2	-0.114672	0.208869	-4.86609	1.72674e-06	6.37371e-05	3.54234
BATF3	-0.103402	0.140443	-4.85545	1.8159e-06	6.60106e-05	3.49382
SH2D5	-0.116474	0.159261	-4.84084	1.94555e-06	6.98244e-05	3.42736
TGFB2	-0.135764	0.316762	-4.83766	1.97489e-06	7.03282e-05	3.41294
CORO6	-0.111233	0.283312	-4.83594	1.99102e-06	7.04087e-05	3.40511
ELFN2	-0.105809	0.14099	-4.83578	1.99253e-06	7.04087e-05	3.40437
LONRF2	-0.103335	0.578155	-4.82412	2.10493e-06	7.23572e-05	3.35151
GALR3	-0.100341	0.71976	-4.81239	2.22414e-06	7.48435e-05	3.29845
NOG	-0.107111	0.170532	-4.79249	2.44148e-06	8.00673e-05	3.20867
SLC19A2	-0.106241	0.621906	-4.78731	2.50134e-06	8.12353e-05	3.18535
KCNC3	-0.112135	0.307235	-4.77205	2.68595e-06	8.49757e-05	3.1168
CACNG4	-0.119536	0.238865	-4.76533	2.77136e-06	8.60046e-05	3.08667
WDR85	-0.117599	0.270681	-4.76425	2.7854e-06	8.62805e-05	3.08181
TMEM158	-0.101098	0.223199	-4.75567	2.89878e-06	8.94617e-05	3.04341
TNNC2	-0.102681	0.384863	-4.75459	2.9134e-06	8.94711e-05	3.03857
ST3GAL1	-0.119771	0.209706	-4.75147	2.95585e-06	9.03909e-05	3.02465
C16orf45	-0.101704	0.202014	-4.74484	3.04826e-06	9.23738e-05	2.99503
SOSTDC1	-0.116848	0.499014	-4.74049	3.11041e-06	9.35805e-05	2.97561
FRMPD1	-0.100776	0.175546	-4.73716	3.15878e-06	9.45266e-05	2.96077
TMEFF1	-0.115658	0.213419	-4.73007	3.26422e-06	9.68173e-05	2.92918
PFN2	-0.120758	0.628927	-4.72818	3.29293e-06	9.74964e-05	2.92076
FHOD3	-0.128888	0.252943	-4.72376	3.36096e-06	9.85889e-05	2.90109
RPRML	-0.119027	0.197314	-4.70049	3.74192e-06	0.000107375	2.79784
NTN4	-0.108561	0.410567	-4.68156	4.08215e-06	0.000113445	2.71418
C8orf45	-0.109915	0.245641	-4.67326	4.24042e-06	0.000116113	2.67762
CCDC62	-0.101022	0.367873	-4.66528	4.39838e-06	0.000119462	2.64248
TMEM170B	-0.105436	0.17445	-4.66133	4.47862e-06	0.00012047	2.6251
SYT7	-0.110525	0.285643	-4.65626	4.58358e-06	0.000122847	2.60285
TBC1D8	-0.111544	0.527071	-4.65612	4.58656e-06	0.000122847	2.60222
HBA1	-0.101882	0.416952	-4.6444	4.83848e-06	0.000128296	2.55085
ANGPTL4	-0.104457	0.164793	-4.61672	5.48789e-06	0.000138564	2.4299
KIAA1383	-0.101848	0.240766	-4.60406	5.81216e-06	0.000144297	2.37479
PTCH2	-0.128477	0.214969	-4.60299	5.84033e-06	0.000144568	2.37015
RRAGD	-0.109875	0.240908	-4.60003	5.91905e-06	0.000145447	2.35729
ANO5	-0.112642	0.228491	-4.5975	5.98718e-06	0.000146674	2.34631
SYT11	-0.10399	0.245492	-4.59655	6.01294e-06	0.000146674	2.34219
TMEM59L	-0.104947	0.346797	-4.59286	6.11429e-06	0.000148497	2.32615
TF	-0.104687	0.376998	-4.58247	6.40788e-06	0.000153844	2.28114
C8orf84	-0.102454	0.575914	-4.5667	6.87952e-06	0.00016192	2.213
KCNK17	-0.103453	0.262307	-4.55938	7.10988e-06	0.000165482	2.1814
ADAM33	-0.125546	0.336001	-4.55467	7.26178e-06	0.000168317	2.16112
C20orf4	-0.131747	0.689679	-4.5355	7.91311e-06	0.000180911	2.07875
HLA-DPA1	0.109216	0.401809	4.53494	7.93293e-06	0.000181056	2.07635
MSI1	-0.10017	0.238034	-4.52539	8.279e-06	0.000186228	2.03542
MN1	-0.136867	0.350102	-4.5098	8.87494e-06	0.000196209	1.96879
ACCN4	-0.105316	0.324913	-4.50732	8.97371e-06	0.000196834	1.95818
ATP6V1C1	-0.105327	0.369095	-4.50437	9.09202e-06	0.000198391	1.94563
AIFM3	-0.10701	0.18905	-4.49192	9.60952e-06	0.0002052	1.89259
BMP6	-0.104708	0.465025	-4.49027	9.67981e-06	0.000205856	1.88561
UBL3	-0.103481	0.243247	-4.48929	9.72198e-06	0.000206073	1.88144
C15orf27	-0.102797	0.22359	-4.48145	1.0066e-05	0.000211387	1.84813
RIMKLA	-0.111125	0.213722	-4.47615	1.03051e-05	0.000214793	1.82564
FAM117A	-0.101268	0.139815	-4.46574	1.07905e-05	0.000222723	1.78156
RTN4RL1	-0.110952	0.271892	-4.46341	1.09024e-05	0.000224725	1.77168
LOC149837	-0.109895	0.377092	-4.46041	1.10473e-05	0.000225994	1.75904
GRIK4	-0.102632	0.219178	-4.45239	1.14453e-05	0.000231363	1.72515
GDAP1	-0.105701	0.516704	-4.44708	1.1716e-05	0.000234852	1.70277
ADSSL1	-0.14208	0.544576	-4.43528	1.23404e-05	0.000244146	1.65307
SOX21	-0.113494	0.39653	-4.43244	1.24951e-05	0.000245478	1.64115
GABRB2	-0.10096	0.343724	-4.42465	1.29296e-05	0.000251363	1.60843
PRRX2	-0.106374	0.204605	-4.41911	1.32474e-05	0.000255171	1.58521
LOC100190938	-0.10606	0.32858	-4.41445	1.35208e-05	0.000257479	1.56566
GABRA2	-0.102425	0.44103	-4.40559	1.40544e-05	0.00026523	1.52863
SUGT1L1	-0.132274	0.548342	-4.40466	1.41121e-05	0.000266019	1.52471
C6orf225	-0.102945	0.286899	-4.39205	1.49103e-05	0.000277938	1.47209
HLA-DPB1	0.106409	0.535065	4.38374	1.54718e-05	0.00028683	1.43825
FBLN5	-0.121069	0.284788	-4.38171	1.55967e-05	0.000288169	1.42905
BAIAP2	-0.13137	0.663419	-4.37723	1.59035e-05	0.000292397	1.41043
TMEM63C	-0.120023	0.279026	-4.37622	1.59736e-05	0.000293194	1.40622
HAP1	-0.117754	0.280143	-4.3744	1.61008e-05	0.000294883	1.39864
FAM155A	-0.105715	0.340157	-4.3726	1.62272e-05	0.000296549	1.39116
MAF	-0.108326	0.290929	-4.37004	1.64081e-05	0.000298229	1.38056
TRHDE	-0.123879	0.408721	-4.36943	1.64517e-05	0.000298575	1.37803
CECR6	-0.100054	0.240459	-4.36068	1.70883e-05	0.000306602	1.34174
LASS1	-0.10004	0.27452	-4.35819	1.72733e-05	0.000307288	1.33145
PANX2	-0.122736	0.256187	-4.35476	1.75321e-05	0.000311232	1.31724
FIBCD1	-0.101484	0.254616	-4.35108	1.78136e-05	0.000314562	1.30202
PON3	-0.104815	0.70739	-4.34895	1.7978e-05	0.000316715	1.29324
PACSIN1	-0.113171	0.299319	-4.34514	1.8277e-05	0.000319713	1.27748
FAM131B	-0.107552	0.141486	-4.33836	1.88194e-05	0.000326104	1.24954
KCNA2	-0.114887	0.286065	-4.33825	1.88288e-05	0.000326104	1.24906
LPHN2	-0.112012	0.256069	-4.33472	1.91175e-05	0.000328923	1.23452
C17orf93	-0.122328	0.439717	-4.32603	1.98471e-05	0.00033732	1.19875
HSPB8	-0.120253	0.247254	-4.32441	1.99856e-05	0.000338006	1.19211
SETDB1	-0.107881	0.622312	-4.31628	2.06973e-05	0.000346845	1.15869
IGF2	-0.130369	0.242286	-4.28851	2.33135e-05	0.000377842	1.04506
DLX5	-0.101009	0.28763	-4.28789	2.33746e-05	0.000378105	1.04256
DTX3	-0.132878	0.291186	-4.28339	2.38292e-05	0.000382867	1.02418
NEURL1B	-0.113041	0.286871	-4.25705	2.66581e-05	0.000417275	0.917154
PLXDC1	-0.101238	0.471027	-4.24728	2.77872e-05	0.00042997	0.877595
ROR2	-0.124114	0.404212	-4.24306	2.82895e-05	0.00043673	0.860512
FAM113A	-0.107002	0.354716	-4.23454	2.93281e-05	0.000446394	0.826136
COL8A1	-0.114593	0.543274	-4.20739	3.28891e-05	0.000483649	0.716921
NDST3	-0.103758	0.218084	-4.2017	3.36859e-05	0.000492161	0.694113
OBSL1	-0.10976	0.288893	-4.19877	3.41036e-05	0.000496964	0.682374
GJA1	-0.110011	0.212921	-4.18929	3.54876e-05	0.000512673	0.644484
GATA5	-0.133613	0.380891	-4.16801	3.87932e-05	0.000549997	0.55968
MERTK	-0.102648	0.26428	-4.16312	3.95935e-05	0.000556634	0.540242
TNIP3	-0.107693	0.447127	-4.1613	3.98961e-05	0.00055948	0.532995
NXN	-0.101491	0.241817	-4.15971	4.01616e-05	0.00056235	0.526682
SCUBE3	-0.126722	0.433991	-4.11433	4.84876e-05	0.00064591	0.347457
CENPBD1	-0.110586	0.776045	-4.08854	5.39265e-05	0.000694086	0.246399
PURG	-0.115296	0.259455	-4.08122	5.55738e-05	0.000708218	0.217807
PTPRS	-0.112763	0.251193	-4.07576	5.68334e-05	0.000720434	0.196515
FBLN1	-0.128744	0.416674	-4.06869	5.85049e-05	0.000734401	0.16898
CARD11	-0.100901	0.207673	-4.05926	6.08063e-05	0.000753536	0.132336
DUSP26	-0.112045	0.313269	-4.05808	6.11e-05	0.000754543	0.12776
BMP2	-0.102301	0.383269	-4.05546	6.17941e-05	0.000759146	0.118536
FAM150B	-0.102801	0.475766	-4.05267	6.2465e-05	0.000762965	0.106781
OLFM2	-0.101528	0.285418	-4.04601	6.41861e-05	0.00077495	0.0809757
MYEF2	-0.106126	0.531058	-4.04383	6.47577e-05	0.000779605	0.0725589
RBM11	-0.105152	0.261377	-4.03129	6.81486e-05	0.000809953	0.0241163
SEC23B	-0.114063	0.630354	-4.02887	6.8824e-05	0.000817401	0.0147573
NPAS3	-0.121849	0.241006	-4.02503	6.99042e-05	0.000824968	-2.0384e-05
SCG5	-0.117972	0.559461	-4.02318	7.04331e-05	0.000828293	-0.00717183
GLDC	-0.108874	0.323005	-4.016	7.2512e-05	0.000847389	-0.0347695
DIRAS1	-0.104332	0.287137	-4.00267	7.65329e-05	0.000882076	-0.0859599
BMPER	-0.111852	0.375388	-3.99067	8.0332e-05	0.00091392	-0.131898
IRS2	-0.103373	0.459142	-3.97802	8.45296e-05	0.000948793	-0.18018
ENDOD1	-0.119567	0.570673	-3.97484	8.56153e-05	0.000955857	-0.192276
RNF212	-0.103818	0.578781	-3.96869	8.77579e-05	0.000976793	-0.215699
SLC30A2	-0.109343	0.310631	-3.96678	8.84337e-05	0.000982588	-0.222967
VANGL2	-0.113589	0.280286	-3.95932	9.11156e-05	0.0010072	-0.251274
KIAA1755	-0.101973	0.402487	-3.92611	0.000104035	0.00111829	-0.376838
COL18A1	-0.109709	0.220081	-3.90811	0.000111742	0.00117255	-0.444466
RIMS4	-0.108182	0.424744	-3.8617	0.000134189	0.00133854	-0.617556
ZNF141	-0.105553	0.247867	-3.83476	0.000149112	0.00145027	-0.717166
SOX5	-0.103852	0.254657	-3.80195	0.000169404	0.00159577	-0.83759
CLIP4	-0.101036	0.298088	-3.78714	0.0001794	0.00165915	-0.891668
NRCAM	-0.110886	0.304413	-3.76338	0.000196601	0.00179057	-0.977986
ZNF365	-0.103248	0.313981	-3.75152	0.000205757	0.00184784	-1.02088
SCHIP1	-0.111633	0.277606	-3.73546	0.000218799	0.00192981	-1.07876
TPST1	-0.127005	0.354949	-3.72066	0.000231505	0.00201222	-1.13191
COMP	-0.107679	0.322224	-3.71635	0.000235335	0.00203652	-1.14735
MDFIC	-0.112012	0.49288	-3.6974	0.00025289	0.00215342	-1.21504
SLIT3	-0.106281	0.411994	-3.69019	0.000259881	0.00219502	-1.24069
FUZ	-0.103329	0.295427	-3.68903	0.000261023	0.00220253	-1.24481
C1orf187	-0.106445	0.326458	-3.59382	0.000372731	0.00286441	-1.57933
MMP17	-0.112328	0.334121	-3.58471	0.000385501	0.00293491	-1.61091
C5orf49	-0.105582	0.596113	-3.53828	0.000457225	0.00332849	-1.77073
NKAIN4	-0.107834	0.513423	-3.53014	0.000471025	0.00340088	-1.79856
NELL2	-0.101042	0.403684	-3.4276	0.000681706	0.0045083	-2.14385
RASL10A	-0.103271	0.315813	-3.42004	0.000700303	0.00460946	-2.16894
TRIM17	-0.102582	0.328237	-3.38037	0.000805833	0.00509591	-2.29968
MYRIP	-0.10687	0.339587	-3.37053	0.000834222	0.00523788	-2.3319
INSM1	-0.107795	0.347252	-3.34805	0.000902596	0.00556092	-2.40516
ITGA11	-0.100996	0.327714	-3.31527	0.0010117	0.00608351	-2.51116
SDK1	-0.100274	0.387624	-3.28057	0.0011405	0.00669397	-2.62235
CPNE8	-0.102401	0.449277	-3.14921	0.00177844	0.00941943	-3.03312
CHST10	-0.102407	0.41883	-2.88608	0.00414357	0.018154	-3.80815

## Sheet: TCGA methylation CpG diff
id	logFC	AveExpr	t	P.Value	adj.P.Val	B
cg14069287	-0.147929	0.487337	-8.09865	1.03e-14	4.06e-09	22.302
cg00679763	0.15787	0.613905	7.34203	1.59e-12	3.12e-07	17.3372
cg00691123	-0.149704	0.456391	-7.28037	2.36e-12	3.12e-07	16.9479
cg26724841	0.128343	0.636598	7.23431	3.17e-12	3.14e-07	16.6586
cg03176203	-0.170769	0.47432	-7.10279	7.3e-12	4.81e-07	15.8401
cg26543150	-0.140355	0.605503	-6.80924	4.51e-11	2.23e-06	14.0535
cg27330193	-0.118817	0.70497	-6.7808	5.37e-11	2.36e-06	13.8835
cg00678890	-0.129112	0.224024	-6.71917	7.8e-11	2.8e-06	13.5168
cg09316954	-0.161893	0.405444	-6.63795	1.27e-10	3.87e-06	13.0375
cg14510299	-0.121124	0.300503	-6.62198	1.4e-10	3.87e-06	12.9437
cg03176729	-0.13432	0.472604	-6.5912	1.68e-10	4.16e-06	12.7635
cg01595951	0.128284	0.566272	6.51884	2.59e-10	5.58e-06	12.3426
cg23156711	0.104142	0.750592	6.4675	3.5e-10	6.29e-06	12.0461
cg02792829	-0.107456	0.39142	-6.44388	4.02e-10	6.35e-06	11.9103
cg12066624	-0.106213	0.268846	-6.43106	4.34e-10	6.35e-06	11.8368
cg07774964	-0.131361	0.416568	-6.41525	4.76e-10	6.72e-06	11.7463
cg13702357	-0.13284	0.329024	-6.38783	5.59e-10	7.61e-06	11.5897
cg12592359	-0.152722	0.515473	-6.3748	6.03e-10	7.94e-06	11.5154
cg04218745	-0.140355	0.67568	-6.36543	6.36e-10	8.12e-06	11.4621
cg13985518	-0.103964	0.596124	-6.33305	7.68e-10	8.92e-06	11.2784
cg02431672	-0.104201	0.230858	-6.32826	7.9e-10	8.92e-06	11.2513
cg16452224	-0.100473	0.239112	-6.31639	8.46e-10	9.29e-06	11.1841
cg01734240	-0.127041	0.561331	-6.29287	9.69e-10	9.79e-06	11.0514
cg20875807	-0.116746	0.282219	-6.29263	9.7e-10	9.79e-06	11.05
cg15375424	0.108639	0.510059	6.28967	9.87e-10	9.79e-06	11.0334
cg17587997	0.113077	0.747544	6.27263	1.09e-09	9.84e-06	10.9375
cg24881255	-0.12	0.658935	-6.26419	1.14e-09	1e-05	10.8901
cg03139204	-0.145089	0.325917	-6.2595	1.17e-09	1e-05	10.8637
cg00214791	-0.114793	0.332899	-6.25684	1.19e-09	1e-05	10.8488
cg14647944	-0.106746	0.448817	-6.22966	1.39e-09	1.12e-05	10.6966
cg02711929	-0.135266	0.390355	-6.20948	1.56e-09	1.21e-05	10.584
cg23313665	-0.112781	0.600533	-6.18549	1.79e-09	1.34e-05	10.4504
cg03363289	-0.114142	0.305473	-6.16952	1.96e-09	1.44e-05	10.3617
cg04484579	-0.109763	0.258964	-6.14427	2.27e-09	1.57e-05	10.2219
cg19620294	-0.114852	0.353994	-6.13312	2.41e-09	1.63e-05	10.1603
cg02872868	0.113432	0.593935	6.12312	2.55e-09	1.63e-05	10.1051
cg06556702	-0.128876	0.291775	-6.12259	2.56e-09	1.63e-05	10.1022
cg15929078	-0.149467	0.263728	-6.10801	2.78e-09	1.72e-05	10.0219
cg15341575	-0.120769	0.625828	-6.08716	3.13e-09	1.79e-05	9.9073
cg05948940	-0.145621	0.247722	-6.08699	3.13e-09	1.79e-05	9.90635
cg03840511	-0.121302	0.651361	-6.08335	3.19e-09	1.79e-05	9.8864
cg23828876	0.130414	0.473609	6.0833	3.2e-09	1.79e-05	9.88612
cg00632853	-0.109704	0.529822	-6.08276	3.21e-09	1.79e-05	9.88319
cg15961211	-0.154379	0.240385	-6.0813	3.23e-09	1.79e-05	9.87516
cg13058819	-0.112544	0.518343	-6.07504	3.35e-09	1.79e-05	9.84083
cg02297541	-0.112367	0.316893	-6.07206	3.4e-09	1.79e-05	9.82453
cg03495498	-0.107574	0.349053	-6.06485	3.54e-09	1.82e-05	9.78504
cg07600533	-0.159941	0.592515	-6.06022	3.64e-09	1.83e-05	9.75972
cg17556406	-0.138047	0.661095	-6.03661	4.15e-09	1.93e-05	9.63084
cg06365976	-0.109527	0.770917	-6.03194	4.26e-09	1.93e-05	9.60537
cg02584756	-0.138698	0.251953	-6.03052	4.3e-09	1.93e-05	9.59763
cg27177983	-0.127633	0.164231	-6.01747	4.62e-09	2e-05	9.52659
cg23375598	-0.122071	0.553994	-6.01651	4.64e-09	2e-05	9.52141
cg04747036	-0.116686	0.473846	-6.0157	4.67e-09	2e-05	9.51698
cg18638434	-0.125444	0.498639	-6.00889	4.85e-09	2.02e-05	9.47996
cg11198358	-0.12426	0.126923	-6.00842	4.86e-09	2.02e-05	9.47741
cg02086195	-0.136686	0.37858	-5.99706	5.18e-09	2.06e-05	9.41579
cg24591770	-0.17497	0.384408	-5.99518	5.23e-09	2.06e-05	9.40561
cg02741521	-0.15	0.253225	-5.99417	5.26e-09	2.06e-05	9.40013
cg08284263	0.124379	0.381598	5.97734	5.77e-09	2.13e-05	9.309
cg10817441	0.102959	0.520355	5.9766	5.8e-09	2.13e-05	9.30499
cg01197613	-0.101124	0.188491	-5.97583	5.82e-09	2.13e-05	9.30081
cg02204637	-0.12	0.625207	-5.97101	5.98e-09	2.17e-05	9.27477
cg01217071	-0.137633	0.431716	-5.96599	6.15e-09	2.17e-05	9.24767
cg22808633	-0.106982	0.511953	-5.95679	6.47e-09	2.26e-05	9.19803
cg12116027	-0.137988	0.528521	-5.95457	6.55e-09	2.27e-05	9.18607
cg14518948	-0.108757	0.48645	-5.94813	6.79e-09	2.3e-05	9.15137
cg14503441	-0.131775	0.521568	-5.94024	7.09e-09	2.33e-05	9.10887
cg24859236	-0.104024	0.45	-5.9249	7.72e-09	2.44e-05	9.02643
cg08968222	-0.111124	0.242189	-5.92077	7.89e-09	2.44e-05	9.00425
cg11914795	-0.13858	0.550118	-5.91789	8.02e-09	2.46e-05	8.98879
cg16009734	-0.10355	0.270178	-5.89596	9.05e-09	2.69e-05	8.87134
cg03252829	-0.113373	0.208994	-5.8902	9.34e-09	2.74e-05	8.84053
cg11117438	-0.128047	0.579763	-5.87769	1e-08	2.82e-05	8.77375
cg04556550	-0.12497	0.597337	-5.87321	1.03e-08	2.85e-05	8.74985
cg09459529	-0.114438	0.639822	-5.87051	1.04e-08	2.87e-05	8.73546
cg21993406	-0.113195	0.407722	-5.86879	1.05e-08	2.87e-05	8.72626
cg15069235	-0.117041	0.529112	-5.86809	1.05e-08	2.87e-05	8.72257
cg04087742	-0.132249	0.516124	-5.86654	1.06e-08	2.88e-05	8.71432
cg15338449	-0.109172	0.203698	-5.86129	1.09e-08	2.89e-05	8.68632
cg00344445	-0.115621	0.437041	-5.86033	1.1e-08	2.89e-05	8.68122
cg13622546	-0.103373	0.353935	-5.85971	1.1e-08	2.89e-05	8.67792
cg24151926	-0.139527	0.173314	-5.85175	1.15e-08	2.98e-05	8.63561
cg18893120	-0.114734	0.472929	-5.84653	1.19e-08	3e-05	8.60785
cg13715127	-0.114438	0.156391	-5.84636	1.19e-08	3e-05	8.60696
cg15410253	-0.123787	0.166627	-5.84444	1.2e-08	3e-05	8.59673
cg16415785	-0.107396	0.158609	-5.84275	1.21e-08	3.01e-05	8.58776
cg08286738	-0.101775	0.187811	-5.84027	1.23e-08	3.03e-05	8.57463
cg23846712	-0.109645	0.38358	-5.83754	1.25e-08	3.04e-05	8.56012
cg04438074	-0.113195	0.514882	-5.83053	1.29e-08	3.11e-05	8.52297
cg12688240	-0.103432	0.361006	-5.82859	1.31e-08	3.11e-05	8.51269
cg23448054	-0.100888	0.177722	-5.82857	1.31e-08	3.11e-05	8.51256
cg00539386	-0.125917	0.246154	-5.82225	1.35e-08	3.17e-05	8.47909
cg00340855	0.114734	0.551391	5.81989	1.37e-08	3.17e-05	8.46661
cg11207983	-0.128462	0.180917	-5.81088	1.44e-08	3.22e-05	8.41897
cg15339180	-0.147396	0.493994	-5.81042	1.44e-08	3.22e-05	8.41651
cg23662138	-0.121006	0.287781	-5.80941	1.45e-08	3.22e-05	8.41117
cg02516101	-0.10645	0.316006	-5.80296	1.5e-08	3.29e-05	8.37712
cg22570970	-0.105266	0.583107	-5.79875	1.54e-08	3.3e-05	8.35489
cg08441803	-0.164556	0.438136	-5.79734	1.55e-08	3.31e-05	8.34746
cg24118052	-0.10497	0.346213	-5.79259	1.59e-08	3.38e-05	8.3224
cg09671955	-0.128402	0.435148	-5.78615	1.65e-08	3.42e-05	8.28849
cg25047469	-0.103609	0.162396	-5.78575	1.65e-08	3.42e-05	8.28637
cg05118960	-0.116095	0.559349	-5.77495	1.75e-08	3.51e-05	8.22951
cg09495418	-0.118876	0.246538	-5.77191	1.78e-08	3.55e-05	8.21357
cg26356412	-0.104675	0.181095	-5.76764	1.82e-08	3.6e-05	8.19112
cg17200465	-0.114024	0.471331	-5.7633	1.86e-08	3.65e-05	8.1683
cg23319477	-0.112012	0.257012	-5.76074	1.89e-08	3.67e-05	8.15488
cg22871318	-0.125976	0.461982	-5.74925	2.01e-08	3.81e-05	8.09461
cg13086983	-0.100947	0.384438	-5.74486	2.06e-08	3.85e-05	8.07166
cg26947060	-0.111775	0.19784	-5.73821	2.13e-08	3.85e-05	8.03682
cg11357670	-0.108817	0.41068	-5.73722	2.14e-08	3.85e-05	8.03167
cg07156249	0.120769	0.32855	5.73218	2.2e-08	3.88e-05	8.00533
cg06855485	-0.102604	0.422899	-5.72053	2.34e-08	3.99e-05	7.94445
cg01054354	-0.109645	0.337604	-5.71738	2.38e-08	4.02e-05	7.92805
cg13443911	-0.128343	0.510385	-5.71601	2.4e-08	4.02e-05	7.92091
cg18477674	-0.149172	0.338964	-5.71081	2.47e-08	4.1e-05	7.89378
cg06912515	-0.12858	0.14571	-5.70485	2.55e-08	4.2e-05	7.86273
cg07357279	-0.107515	0.407604	-5.70067	2.61e-08	4.22e-05	7.84097
cg11365440	-0.121953	0.549556	-5.69634	2.67e-08	4.28e-05	7.81845
cg11524235	-0.100947	0.305089	-5.69245	2.73e-08	4.33e-05	7.79824
cg18568930	-0.117633	0.469822	-5.68917	2.77e-08	4.37e-05	7.7812
cg17059853	-0.101598	0.176538	-5.68344	2.86e-08	4.43e-05	7.75145
cg03790804	-0.165917	0.295266	-5.68202	2.88e-08	4.44e-05	7.74411
cg15997906	-0.167692	0.25355	-5.67815	2.94e-08	4.51e-05	7.72404
cg16890093	0.102485	0.521183	5.67369	3.01e-08	4.54e-05	7.7009
cg14900814	-0.125266	0.15068	-5.66126	3.22e-08	4.7e-05	7.63652
cg11614809	-0.129231	0.344852	-5.65657	3.3e-08	4.75e-05	7.61229
cg08851784	-0.100296	0.293639	-5.65579	3.31e-08	4.75e-05	7.60825
cg16947138	-0.113491	0.619172	-5.65541	3.32e-08	4.75e-05	7.6063
cg18132228	-0.105148	0.226775	-5.65541	3.32e-08	4.75e-05	7.60626
cg10559351	-0.101834	0.543462	-5.6521	3.38e-08	4.75e-05	7.58919
cg12875538	-0.109941	0.240473	-5.651	3.4e-08	4.75e-05	7.58352
cg24725263	-0.128935	0.323876	-5.64959	3.42e-08	4.75e-05	7.57619
cg08330247	-0.126923	0.706183	-5.645	3.51e-08	4.82e-05	7.55249
cg23994112	-0.110651	0.608698	-5.64327	3.54e-08	4.84e-05	7.54358
cg26459819	-0.104497	0.329112	-5.64248	3.56e-08	4.85e-05	7.53953
cg16703882	-0.111716	0.236036	-5.63625	3.68e-08	4.93e-05	7.50737
cg14344261	-0.121183	0.20213	-5.63422	3.72e-08	4.93e-05	7.49691
cg12073436	0.12432	0.600266	5.63362	3.73e-08	4.93e-05	7.49383
cg25803107	-0.109467	0.500592	-5.62544	3.89e-08	5.06e-05	7.4517
cg11011640	-0.110888	0.388994	-5.62471	3.91e-08	5.06e-05	7.44793
cg25151353	-0.111538	0.165237	-5.61774	4.05e-08	5.2e-05	7.4121
cg00764612	-0.103609	0.400148	-5.61721	4.07e-08	5.2e-05	7.40938
cg14089692	-0.11142	0.257426	-5.61166	4.19e-08	5.27e-05	7.38088
cg17416793	-0.124083	0.401982	-5.60818	4.26e-08	5.33e-05	7.36301
cg21051972	-0.108698	0.326361	-5.60713	4.29e-08	5.35e-05	7.3576
cg08578641	-0.110059	0.483964	-5.60182	4.41e-08	5.42e-05	7.33038
cg01089914	-0.137396	0.56142	-5.59954	4.46e-08	5.42e-05	7.3187
cg05796704	-0.110651	0.52	-5.59625	4.54e-08	5.42e-05	7.30182
cg13862711	-0.13858	0.510059	-5.59602	4.55e-08	5.42e-05	7.30062
cg21758773	0.116982	0.408964	5.59472	4.58e-08	5.42e-05	7.29398
cg05412031	-0.119882	0.183964	-5.59288	4.62e-08	5.44e-05	7.28457
cg14852082	-0.10716	0.667485	-5.58866	4.73e-08	5.5e-05	7.26297
cg04347582	-0.104438	0.231923	-5.58463	4.83e-08	5.55e-05	7.24232
cg16108059	-0.138935	0.318225	-5.58268	4.88e-08	5.56e-05	7.23234
cg24956250	-0.119053	0.166509	-5.58235	4.89e-08	5.56e-05	7.23067
cg14559356	-0.118521	0.259852	-5.58123	4.92e-08	5.56e-05	7.22495
cg04678392	-0.118994	0.367604	-5.57991	4.95e-08	5.56e-05	7.21817
cg00256767	-0.105148	0.16216	-5.57983	4.95e-08	5.56e-05	7.21776
cg07350977	-0.118343	0.562426	-5.57812	5e-08	5.58e-05	7.20902
cg00842076	-0.105621	0.630917	-5.57797	5e-08	5.58e-05	7.20828
cg02044219	-0.131065	0.175473	-5.57167	5.17e-08	5.71e-05	7.17611
cg08165796	-0.128402	0.461479	-5.57043	5.2e-08	5.72e-05	7.16976
cg09823288	-0.120355	0.462071	-5.56994	5.22e-08	5.72e-05	7.16724
cg14446107	-0.12497	0.204497	-5.56943	5.23e-08	5.72e-05	7.16464
cg07216133	-0.149586	0.544497	-5.56808	5.27e-08	5.73e-05	7.15776
cg26144437	-0.100947	0.131893	-5.56459	5.36e-08	5.78e-05	7.13997
cg07893584	-0.119822	0.200503	-5.56333	5.4e-08	5.8e-05	7.13357
cg10055771	-0.144793	0.19784	-5.55928	5.52e-08	5.88e-05	7.11291
cg09325404	-0.113254	0.246509	-5.55755	5.57e-08	5.9e-05	7.10406
cg00864618	-0.107101	0.455976	-5.55483	5.65e-08	5.95e-05	7.09025
cg14745270	-0.138935	0.231183	-5.5427	6.02e-08	6.28e-05	7.02851
cg11523350	-0.110414	0.659941	-5.54115	6.07e-08	6.3e-05	7.02063
cg06043710	-0.10645	0.534882	-5.54088	6.07e-08	6.3e-05	7.01924
cg13985445	-0.108047	0.276331	-5.53972	6.11e-08	6.31e-05	7.01336
cg13832604	-0.153254	0.535089	-5.53821	6.16e-08	6.32e-05	7.00572
cg22921027	-0.10716	0.470444	-5.53665	6.21e-08	6.34e-05	6.99779
cg13999458	-0.103491	0.272574	-5.53583	6.24e-08	6.35e-05	6.99359
cg12871835	-0.115148	0.384201	-5.53429	6.29e-08	6.39e-05	6.98577
cg13359415	-0.121302	0.195503	-5.52721	6.52e-08	6.58e-05	6.94988
cg26857911	-0.136568	0.208462	-5.5238	6.64e-08	6.66e-05	6.93258
cg11597475	-0.156213	0.222071	-5.52141	6.73e-08	6.73e-05	6.92049
cg13718729	-0.103609	0.297071	-5.51681	6.89e-08	6.83e-05	6.89718
cg04164584	-0.102959	0.581479	-5.51458	6.97e-08	6.87e-05	6.88585
cg15068733	-0.110296	0.213787	-5.51391	6.99e-08	6.88e-05	6.88246
cg04525852	-0.120296	0.38287	-5.51158	7.08e-08	6.89e-05	6.87067
cg11586189	-0.104083	0.511036	-5.50877	7.18e-08	6.89e-05	6.85648
cg05214390	-0.127515	0.202456	-5.50756	7.23e-08	6.9e-05	6.85036
cg22249529	-0.105799	0.494142	-5.50568	7.3e-08	6.95e-05	6.84085
cg23377551	-0.114852	0.482811	-5.50505	7.32e-08	6.95e-05	6.83769
cg13060114	-0.100414	0.163166	-5.50455	7.34e-08	6.95e-05	6.83515
cg02345317	-0.130947	0.582574	-5.50166	7.45e-08	7.02e-05	6.82055
cg01581024	-0.102249	0.642899	-5.48822	7.99e-08	7.4e-05	6.7527
cg04583813	-0.141183	0.46497	-5.48507	8.13e-08	7.42e-05	6.73685
cg27110994	-0.105148	0.193757	-5.48038	8.33e-08	7.43e-05	6.7132
cg09386073	-0.125385	0.630148	-5.47865	8.4e-08	7.43e-05	6.7045
cg07381634	-0.10284	0.260473	-5.47794	8.43e-08	7.43e-05	6.70093
cg03623968	0.130178	0.421124	5.47513	8.56e-08	7.44e-05	6.68681
cg16132351	-0.124793	0.160266	-5.4751	8.56e-08	7.44e-05	6.68664
cg27328431	-0.105089	0.406095	-5.47495	8.56e-08	7.44e-05	6.6859
cg22957360	-0.100769	0.557071	-5.47092	8.74e-08	7.53e-05	6.66562
cg07469792	-0.116568	0.112308	-5.46873	8.84e-08	7.58e-05	6.65462
cg07276415	-0.123254	0.201805	-5.4571	9.39e-08	7.89e-05	6.59621
cg22758493	-0.112071	0.539408	-5.45662	9.42e-08	7.89e-05	6.59376
cg17593384	-0.102485	0.496272	-5.45649	9.42e-08	7.89e-05	6.59315
cg23000550	-0.116923	0.147278	-5.45481	9.51e-08	7.93e-05	6.58471
cg25953350	-0.137515	0.433846	-5.45386	9.55e-08	7.93e-05	6.57994
cg16402452	-0.132189	0.355089	-5.44405	1e-07	8.16e-05	6.53077
cg00357551	-0.102249	0.299527	-5.44261	1.01e-07	8.18e-05	6.52359
cg20518446	-0.165325	0.484142	-5.44176	1.02e-07	8.19e-05	6.51933
cg19346645	-0.113136	0.260296	-5.44122	1.02e-07	8.19e-05	6.51663
cg09595471	-0.101479	0.182219	-5.43887	1.03e-07	8.26e-05	6.50485
cg02781060	-0.144379	0.205444	-5.43818	1.04e-07	8.27e-05	6.50138
cg25954354	-0.111775	0.18287	-5.43366	1.06e-07	8.31e-05	6.47881
cg19865525	-0.107515	0.171095	-5.43094	1.08e-07	8.4e-05	6.46518
cg15131647	-0.108757	0.249053	-5.43018	1.08e-07	8.41e-05	6.4614
cg12578486	0.114438	0.43284	5.42911	1.09e-07	8.42e-05	6.45607
cg17615629	0.103018	0.755947	5.42207	1.13e-07	8.57e-05	6.42092
cg09157320	-0.113728	0.518284	-5.4195	1.14e-07	8.59e-05	6.40808
cg20107759	-0.120888	0.167959	-5.41279	1.18e-07	8.74e-05	6.37462
cg11088422	-0.114142	0.148728	-5.40999	1.2e-07	8.76e-05	6.36069
cg18126557	-0.104615	0.46574	-5.40601	1.22e-07	8.79e-05	6.34086
cg21787323	-0.106331	0.555414	-5.40563	1.22e-07	8.79e-05	6.33896
cg06729532	-0.104793	0.465473	-5.40451	1.23e-07	8.79e-05	6.33339
cg20372886	-0.101598	0.352101	-5.40445	1.23e-07	8.79e-05	6.33308
cg14719055	-0.109527	0.550207	-5.40389	1.24e-07	8.79e-05	6.33032
cg20005705	-0.120473	0.524675	-5.40258	1.24e-07	8.82e-05	6.3238
cg00769161	-0.122663	0.621805	-5.40123	1.25e-07	8.82e-05	6.31707
cg18903093	-0.127692	0.419408	-5.39945	1.26e-07	8.84e-05	6.3082
cg16831055	-0.111716	0.213077	-5.39165	1.32e-07	9.04e-05	6.26945
cg13690525	-0.11645	0.177278	-5.39028	1.32e-07	9.06e-05	6.26262
cg13886554	-0.109053	0.277308	-5.3883	1.34e-07	9.07e-05	6.25282
cg14557185	-0.121657	0.428698	-5.38817	1.34e-07	9.07e-05	6.25216
cg06085877	-0.124734	0.172722	-5.38696	1.35e-07	9.07e-05	6.24617
cg09517873	-0.131953	0.469408	-5.38572	1.36e-07	9.09e-05	6.24
cg18347921	-0.115503	0.233018	-5.38434	1.37e-07	9.1e-05	6.23315
cg01996116	-0.138521	0.436775	-5.38344	1.37e-07	9.13e-05	6.22869
cg14488317	-0.109645	0.260562	-5.38168	1.38e-07	9.14e-05	6.21994
cg13673023	-0.109467	0.287456	-5.38114	1.39e-07	9.14e-05	6.21727
cg08268017	-0.115917	0.454645	-5.38087	1.39e-07	9.14e-05	6.21596
cg04042248	-0.100769	0.354408	-5.38044	1.39e-07	9.14e-05	6.21381
cg09340198	-0.101479	0.422988	-5.38025	1.39e-07	9.14e-05	6.21286
cg24200445	-0.12432	0.162692	-5.37798	1.41e-07	9.19e-05	6.20161
cg08325845	-0.139586	0.266538	-5.37417	1.44e-07	9.29e-05	6.18273
cg12904135	-0.104024	0.527751	-5.3725	1.45e-07	9.29e-05	6.17446
cg01250407	-0.114083	0.193846	-5.37172	1.46e-07	9.29e-05	6.1706
cg19021383	-0.147515	0.47855	-5.37169	1.46e-07	9.29e-05	6.17044
cg24111025	0.119527	0.564379	5.37066	1.46e-07	9.29e-05	6.16535
cg13737221	-0.132189	0.590888	-5.37056	1.47e-07	9.29e-05	6.16488
cg05058809	-0.110118	0.555828	-5.37036	1.47e-07	9.29e-05	6.16385
cg20979921	-0.124024	0.467929	-5.36961	1.47e-07	9.29e-05	6.16015
cg20813965	-0.100947	0.148876	-5.3691	1.48e-07	9.29e-05	6.15765
cg00919016	-0.131302	0.213402	-5.35891	1.56e-07	9.52e-05	6.10721
cg13401014	-0.107456	0.60716	-5.35676	1.57e-07	9.56e-05	6.09662
cg18489434	-0.109763	0.198018	-5.35435	1.59e-07	9.63e-05	6.0847
cg12446199	-0.123491	0.300148	-5.3538	1.6e-07	9.63e-05	6.082
cg10107890	-0.132604	0.427308	-5.35266	1.61e-07	9.63e-05	6.07638
cg09621708	-0.107633	0.463107	-5.35112	1.62e-07	9.63e-05	6.06878
cg16737517	-0.136627	0.340503	-5.34821	1.64e-07	9.67e-05	6.05441
cg04804717	-0.12716	0.400207	-5.34719	1.65e-07	9.67e-05	6.04938
cg19099281	-0.115503	0.290533	-5.34678	1.65e-07	9.67e-05	6.04736
cg13480357	-0.139467	0.367308	-5.34621	1.66e-07	9.67e-05	6.04454
cg14294859	-0.146095	0.527189	-5.34523	1.67e-07	9.67e-05	6.03972
cg23625628	-0.114083	0.186982	-5.34513	1.67e-07	9.67e-05	6.03923
cg15669183	-0.12284	0.258935	-5.34465	1.67e-07	9.67e-05	6.03684
cg15266508	-0.111953	0.181657	-5.34392	1.68e-07	9.67e-05	6.03327
cg13441730	-0.124201	0.275059	-5.34364	1.68e-07	9.67e-05	6.03188
cg22805295	-0.117101	0.234882	-5.34321	1.68e-07	9.68e-05	6.02972
cg02268229	-0.143669	0.326568	-5.3428	1.69e-07	9.69e-05	6.02771
cg23483840	-0.121361	0.286006	-5.3401	1.71e-07	9.76e-05	6.01443
cg13333185	-0.100947	0.205325	-5.3378	1.73e-07	9.81e-05	6.00309
cg08224159	-0.100355	0.506982	-5.33731	1.74e-07	9.81e-05	6.00068
cg03666316	-0.102781	0.121213	-5.33617	1.75e-07	9.81e-05	5.99508
cg04900427	-0.139704	0.234527	-5.33327	1.77e-07	9.87e-05	5.98078
cg21014483	-0.13426	0.157071	-5.33246	1.78e-07	9.88e-05	5.9768
cg19084479	-0.12432	0.358787	-5.33236	1.78e-07	9.88e-05	5.97629
cg05657717	-0.109645	0.156893	-5.3318	1.79e-07	9.88e-05	5.97353
cg07888347	-0.119704	0.200503	-5.33017	1.8e-07	9.93e-05	5.96555
cg10799440	-0.10716	0.519083	-5.32137	1.88e-07	0.000101678	5.92225
cg09563216	-0.141361	0.502101	-5.32135	1.88e-07	0.000101678	5.92215
cg18809126	-0.116746	0.496716	-5.31981	1.9e-07	0.00010228	5.91462
cg20331689	-0.112722	0.219083	-5.31918	1.9e-07	0.000102369	5.91153
cg11445323	-0.131834	0.208639	-5.31421	1.95e-07	0.000104131	5.88713
cg16292132	-0.105325	0.46568	-5.31132	1.98e-07	0.000104996	5.87293
cg17525495	-0.128994	0.409231	-5.3102	1.99e-07	0.000105134	5.86744
cg26972389	-0.105207	0.464083	-5.30882	2.01e-07	0.000105331	5.86067
cg11698944	-0.100118	0.143491	-5.30868	2.01e-07	0.000105331	5.85997
cg14254720	-0.102308	0.261805	-5.30703	2.02e-07	0.000105845	5.85191
cg13855435	-0.103787	0.451538	-5.30534	2.04e-07	0.000106345	5.84364
cg07160871	-0.115266	0.465976	-5.30438	2.05e-07	0.000106542	5.83894
cg07583894	-0.121598	0.238609	-5.30338	2.06e-07	0.000106568	5.83401
cg13969788	-0.110828	0.647249	-5.30159	2.08e-07	0.000106568	5.82525
cg20976694	-0.113905	0.498432	-5.30155	2.08e-07	0.000106568	5.82509
cg11173499	-0.101124	0.210917	-5.30144	2.08e-07	0.000106568	5.82451
cg05258935	-0.120355	0.359941	-5.29796	2.12e-07	0.00010717	5.80748
cg11861731	-0.118521	0.290503	-5.29705	2.13e-07	0.000107346	5.80304
cg17094065	-0.112663	0.472663	-5.29099	2.2e-07	0.000108806	5.77339
cg10715223	-0.127988	0.227781	-5.29051	2.2e-07	0.000108806	5.77104
cg05125578	-0.115858	0.184793	-5.29013	2.2e-07	0.000108806	5.7692
cg22451233	-0.113905	0.27926	-5.28985	2.21e-07	0.000108806	5.76782
cg14235416	-0.139941	0.226243	-5.28977	2.21e-07	0.000108806	5.76741
cg06395414	-0.111361	0.321361	-5.2856	2.26e-07	0.000109947	5.74707
cg20359930	-0.111302	0.606302	-5.28442	2.27e-07	0.000110261	5.7413
cg07391485	-0.122071	0.146716	-5.28321	2.28e-07	0.000110332	5.73536
cg25316749	-0.106746	0.309586	-5.28076	2.31e-07	0.000110987	5.72343
cg02794784	-0.103609	0.45068	-5.27986	2.32e-07	0.000110987	5.71904
cg17943672	-0.111657	0.585888	-5.27847	2.34e-07	0.000111166	5.71226
cg17179568	-0.105917	0.28355	-5.27423	2.39e-07	0.000112368	5.69154
cg12157364	-0.101065	0.41	-5.27029	2.44e-07	0.000113275	5.67236
cg00694520	-0.101538	0.479172	-5.26787	2.47e-07	0.000113811	5.66057
cg14273450	-0.114379	0.212515	-5.26721	2.47e-07	0.000113811	5.65736
cg06572420	-0.111598	0.186154	-5.2671	2.48e-07	0.000113811	5.65682
cg15379354	-0.147515	0.221568	-5.26482	2.5e-07	0.000114195	5.64571
cg03677069	-0.101716	0.383994	-5.26394	2.52e-07	0.000114247	5.64144
cg10041635	-0.105917	0.136686	-5.26334	2.52e-07	0.000114247	5.63853
cg11539424	-0.12645	0.158905	-5.26301	2.53e-07	0.000114247	5.63692
cg22978515	-0.106805	0.643521	-5.26134	2.55e-07	0.000114548	5.62877
cg13353679	-0.112249	0.546361	-5.26102	2.55e-07	0.000114548	5.62722
cg05733554	-0.121716	0.173343	-5.25772	2.6e-07	0.000115466	5.61119
cg17957640	-0.104024	0.392189	-5.25763	2.6e-07	0.000115466	5.61074
cg13683990	-0.115503	0.242071	-5.25403	2.64e-07	0.000116389	5.59323
cg22372182	-0.103432	0.338817	-5.25382	2.65e-07	0.000116389	5.5922
cg13189271	-0.104201	0.370325	-5.25311	2.66e-07	0.000116444	5.58875
cg03292388	-0.139112	0.240385	-5.25202	2.67e-07	0.000116625	5.58347
cg11417025	-0.129941	0.385325	-5.24998	2.7e-07	0.000117333	5.57357
cg01725318	-0.107278	0.150089	-5.24763	2.73e-07	0.000118168	5.56214
cg16430166	-0.13284	0.251154	-5.2472	2.74e-07	0.000118168	5.56009
cg13280041	-0.113195	0.60642	-5.24413	2.78e-07	0.000119019	5.54516
cg04284140	-0.121775	0.392308	-5.24292	2.8e-07	0.000119201	5.53928
cg27511169	-0.106686	0.147604	-5.24271	2.8e-07	0.000119201	5.53826
cg25028855	-0.106036	0.524734	-5.24157	2.81e-07	0.000119508	5.53276
cg08425479	-0.125385	0.166302	-5.24113	2.82e-07	0.000119644	5.53062
cg03061122	-0.100355	0.115385	-5.23784	2.87e-07	0.000121257	5.51468
cg23184252	-0.116036	0.473757	-5.23782	2.87e-07	0.000121257	5.51454
cg07303912	-0.117692	0.185473	-5.23133	2.96e-07	0.000123594	5.48311
cg15603424	-0.137456	0.233284	-5.23124	2.96e-07	0.000123594	5.48271
cg16240368	-0.134675	0.355799	-5.22977	2.99e-07	0.000124114	5.47558
cg09913544	-0.107751	0.150917	-5.22876	3e-07	0.000124415	5.47067
cg13879455	-0.106213	0.634704	-5.22846	3.01e-07	0.000124415	5.46921
cg16962008	-0.101361	0.321627	-5.22829	3.01e-07	0.000124415	5.46842
cg07370771	-0.124497	0.347337	-5.22664	3.03e-07	0.000124971	5.46042
cg11370748	0.11787	0.472071	5.22621	3.04e-07	0.000124971	5.45835
cg25472296	-0.103077	0.530414	-5.22443	3.07e-07	0.000125492	5.44976
cg15862394	-0.100769	0.604053	-5.22157	3.11e-07	0.000126778	5.43589
cg20661290	-0.11	0.579379	-5.22087	3.12e-07	0.000126957	5.43254
cg26872780	-0.102012	0.546154	-5.21722	3.18e-07	0.000127642	5.41488
cg00926894	-0.108876	0.415917	-5.21693	3.18e-07	0.000127642	5.41349
cg16104837	-0.101834	0.602101	-5.21618	3.2e-07	0.000127864	5.40985
cg15279950	-0.106746	0.166923	-5.21581	3.2e-07	0.000127954	5.40808
cg05511392	-0.122899	0.292515	-5.21525	3.21e-07	0.000127954	5.40537
cg17478979	-0.104556	0.426006	-5.21136	3.27e-07	0.000129684	5.38661
cg01770296	-0.110118	0.499556	-5.20986	3.3e-07	0.000129918	5.37933
cg05460318	-0.146686	0.23713	-5.20906	3.31e-07	0.000129918	5.37548
cg00065905	-0.103609	0.329379	-5.20785	3.33e-07	0.000130128	5.36965
cg02266086	-0.108402	0.596272	-5.2074	3.34e-07	0.000130291	5.36748
cg11381826	-0.100355	0.144556	-5.20455	3.39e-07	0.000131246	5.35375
cg00514895	-0.104142	0.148757	-5.20324	3.41e-07	0.000131847	5.34744
cg18982286	-0.118402	0.362219	-5.20224	3.43e-07	0.000131931	5.3426
cg19641804	-0.103491	0.496893	-5.20219	3.43e-07	0.000131931	5.34237
cg01326048	-0.100473	0.531775	-5.19977	3.47e-07	0.000132465	5.33069
cg11789534	-0.106391	0.416391	-5.19921	3.48e-07	0.000132706	5.32799
cg13778723	-0.118047	0.180207	-5.1956	3.54e-07	0.000134103	5.31064
cg07094847	-0.100059	0.436479	-5.19556	3.54e-07	0.000134103	5.31042
cg15506157	-0.186509	0.332012	-5.19427	3.56e-07	0.000134576	5.30424
cg21303803	-0.149645	0.21713	-5.1937	3.57e-07	0.000134579	5.30148
cg01673307	0.124083	0.553639	5.1907	3.63e-07	0.000136376	5.28704
cg20980660	-0.125325	0.402663	-5.19045	3.63e-07	0.000136376	5.28586
cg07402729	-0.107633	0.219675	-5.19025	3.64e-07	0.000136386	5.28487
cg03089869	-0.118876	0.149615	-5.18953	3.65e-07	0.000136482	5.28144
cg06791592	0.108107	0.673166	5.18885	3.66e-07	0.000136686	5.27817
cg24937675	-0.10568	0.550473	-5.18839	3.67e-07	0.000136816	5.27594
cg00336164	-0.105858	0.305769	-5.18795	3.68e-07	0.000136915	5.27381
cg18096987	-0.116036	0.452633	-5.18685	3.7e-07	0.00013713	5.26855
cg27064482	-0.114024	0.370207	-5.18636	3.71e-07	0.000137228	5.26616
cg27649073	-0.136746	0.259675	-5.18482	3.74e-07	0.000137765	5.25876
cg17759443	-0.121775	0.168284	-5.18374	3.76e-07	0.000137806	5.2536
cg23948080	-0.126509	0.283254	-5.18373	3.76e-07	0.000137806	5.25352
cg10028666	-0.136095	0.410651	-5.18363	3.76e-07	0.000137806	5.25308
cg00813890	-0.138166	0.296302	-5.18338	3.76e-07	0.000137849	5.25188
cg06947852	-0.130828	0.199024	-5.18184	3.79e-07	0.000138523	5.24447
cg07630327	-0.101834	0.616183	-5.18024	3.82e-07	0.000138934	5.23675
cg11991617	-0.125385	0.466893	-5.17973	3.83e-07	0.000139085	5.23432
cg20100745	-0.156154	0.471272	-5.17888	3.85e-07	0.000139417	5.23025
cg12893736	-0.106154	0.676509	-5.1763	3.9e-07	0.000140399	5.21784
cg00431837	-0.109822	0.230237	-5.17463	3.93e-07	0.00014097	5.20983
cg01122302	-0.107337	0.171065	-5.17397	3.94e-07	0.000141173	5.20668
cg14648774	-0.104556	0.607544	-5.17205	3.98e-07	0.000141624	5.19748
cg18763165	-0.108698	0.217071	-5.17066	4.01e-07	0.000142479	5.19079
cg05053562	-0.133669	0.29003	-5.16647	4.09e-07	0.000144558	5.17072
cg21327694	-0.106686	0.177899	-5.16515	4.12e-07	0.000144984	5.16442
cg17353337	-0.111716	0.660828	-5.16252	4.17e-07	0.000145978	5.15181
cg26574680	-0.113254	0.306154	-5.16205	4.18e-07	0.000145993	5.14955
cg08370546	-0.105503	0.408728	-5.16201	4.18e-07	0.000145993	5.14939
cg14498592	-0.157456	0.534349	-5.16116	4.2e-07	0.000146108	5.1453
cg16861031	-0.117278	0.322544	-5.15953	4.24e-07	0.000146327	5.13751
cg16324958	-0.107396	0.53068	-5.15925	4.24e-07	0.000146327	5.13615
cg14931071	-0.123314	0.540533	-5.1591	4.24e-07	0.000146327	5.13543
cg19852660	-0.119704	0.390325	-5.15457	4.34e-07	0.000148163	5.11378
cg03734595	-0.104142	0.226923	-5.15231	4.39e-07	0.000149315	5.10295
cg07034004	-0.124675	0.318373	-5.15139	4.41e-07	0.000149479	5.09857
cg03886558	-0.103669	0.404911	-5.15045	4.43e-07	0.000149771	5.09409
cg10329345	-0.112426	0.599941	-5.15005	4.44e-07	0.000149771	5.09217
cg01016191	-0.124793	0.562751	-5.14986	4.44e-07	0.000149771	5.09124
cg09421347	-0.104734	0.155444	-5.14887	4.46e-07	0.000149813	5.08652
cg12850793	-0.107692	0.222899	-5.14782	4.49e-07	0.000150209	5.08154
cg20441135	-0.119467	0.542396	-5.14607	4.53e-07	0.000150615	5.07318
cg26448681	-0.120828	0.239704	-5.14587	4.53e-07	0.00015064	5.07221
cg27579313	-0.113254	0.460769	-5.14545	4.54e-07	0.000150644	5.0702
cg03674127	-0.102722	0.205325	-5.14417	4.57e-07	0.00015082	5.06409
cg10021924	-0.140414	0.403166	-5.144	4.57e-07	0.00015082	5.0633
cg20970205	-0.114615	0.488373	-5.14385	4.58e-07	0.00015082	5.06258
cg25893004	-0.124142	0.263195	-5.14384	4.58e-07	0.00015082	5.06254
cg15925365	-0.126864	0.551065	-5.14359	4.58e-07	0.00015082	5.06135
cg19986872	-0.102189	0.209734	-5.14281	4.6e-07	0.000151152	5.05761
cg06831164	-0.106331	0.304763	-5.14111	4.64e-07	0.000152299	5.0495
cg03282993	-0.12284	0.166036	-5.1409	4.64e-07	0.000152332	5.04849
cg24205387	-0.111716	0.302308	-5.13735	4.73e-07	0.000153358	5.03154
cg11001581	-0.112544	0.205207	-5.13463	4.79e-07	0.00015397	5.01861
cg15090005	-0.107337	0.351124	-5.13327	4.82e-07	0.000154153	5.01211
cg20820767	-0.108817	0.341982	-5.13284	4.83e-07	0.000154153	5.01005
cg02638691	-0.102959	0.201538	-5.13278	4.83e-07	0.000154153	5.0098
cg26161708	-0.127633	0.644053	-5.13269	4.84e-07	0.000154153	5.00933
cg05925327	-0.100947	0.185976	-5.13151	4.86e-07	0.000154574	5.00371
cg25766271	-0.100237	0.231538	-5.13003	4.9e-07	0.000155183	4.99667
cg06686742	-0.117988	0.373669	-5.12928	4.92e-07	0.000155611	4.99313
cg20591472	-0.126095	0.413639	-5.12757	4.96e-07	0.000156694	4.98498
cg24015747	-0.102899	0.607426	-5.12691	4.98e-07	0.000157083	4.98182
cg00486627	-0.110237	0.136953	-5.12368	5.05e-07	0.000158255	4.96647
cg04605287	-0.111183	0.409556	-5.12309	5.07e-07	0.000158255	4.96363
cg02797038	-0.136923	0.266686	-5.1226	5.08e-07	0.0001583	4.96132
cg01046070	-0.100828	0.352781	-5.1187	5.18e-07	0.000159528	4.94276
cg24433738	-0.100947	0.18787	-5.11835	5.19e-07	0.000159528	4.94111
cg22948236	-0.131657	0.149201	-5.11752	5.21e-07	0.000159909	4.93719
cg09076337	-0.118284	0.396183	-5.11715	5.22e-07	0.000160016	4.9354
cg14632696	-0.155562	0.329556	-5.11702	5.22e-07	0.000160016	4.93478
cg23359665	-0.121657	0.317929	-5.11624	5.24e-07	0.000160301	4.93108
cg00990763	-0.13929	0.212781	-5.11592	5.25e-07	0.000160305	4.92956
cg01054110	-0.123964	0.504586	-5.11486	5.28e-07	0.000160664	4.92456
cg11135108	-0.112722	0.490917	-5.11463	5.29e-07	0.000160664	4.92342
cg17322044	-0.105444	0.60071	-5.11445	5.29e-07	0.000160664	4.92259
cg15825186	-0.102899	0.137426	-5.11409	5.3e-07	0.000160664	4.92086
cg03379797	-0.114675	0.548639	-5.1127	5.34e-07	0.00016124	4.91429
cg02143404	-0.114379	0.531095	-5.10889	5.44e-07	0.000163379	4.89619
cg07038400	-0.108876	0.399645	-5.10862	5.44e-07	0.000163379	4.89493
cg19446790	-0.104142	0.485562	-5.10796	5.46e-07	0.000163591	4.89176
cg07617759	-0.109467	0.616154	-5.1079	5.46e-07	0.000163591	4.89148
cg14405603	-0.101893	0.373609	-5.10752	5.47e-07	0.000163645	4.88969
cg00797821	-0.11355	0.181805	-5.10691	5.49e-07	0.000164012	4.8868
cg08469491	-0.100828	0.197219	-5.10656	5.5e-07	0.000164171	4.88513
cg06373764	-0.114615	0.160858	-5.10632	5.51e-07	0.00016424	4.884
cg04657205	-0.171124	0.292249	-5.10592	5.52e-07	0.000164439	4.8821
cg02237987	-0.100059	0.175473	-5.1052	5.54e-07	0.000164649	4.87868
cg08382705	-0.127574	0.187988	-5.10467	5.55e-07	0.000164831	4.87616
cg15195276	-0.102544	0.15855	-5.1028	5.6e-07	0.000165645	4.8673
cg21387604	-0.103077	0.246095	-5.10196	5.62e-07	0.000165847	4.86332
cg04321714	-0.105207	0.318757	-5.0982	5.73e-07	0.000167996	4.84552
cg18424134	-0.108462	0.315355	-5.09513	5.82e-07	0.000169443	4.83096
cg12688234	-0.10568	0.405976	-5.09458	5.83e-07	0.000169748	4.82836
cg14974749	-0.105858	0.753166	-5.0942	5.84e-07	0.000169934	4.82659
cg20974609	-0.125148	0.540207	-5.09405	5.85e-07	0.000169936	4.82587
cg12486537	-0.148107	0.24855	-5.09318	5.87e-07	0.000170287	4.82174
cg19230755	-0.105858	0.394527	-5.09295	5.88e-07	0.000170355	4.82065
cg15332386	-0.100769	0.418314	-5.09189	5.91e-07	0.000170765	4.81564
cg02648847	-0.10432	0.339142	-5.09187	5.91e-07	0.000170765	4.81554
cg25862644	-0.103077	0.159053	-5.08927	5.99e-07	0.000172041	4.80324
cg14957718	-0.128107	0.236302	-5.08888	6e-07	0.000172147	4.80138
cg00975979	-0.139882	0.316864	-5.08795	6.02e-07	0.000172308	4.79699
cg01172640	-0.106509	0.17497	-5.08727	6.04e-07	0.000172655	4.79381
cg23334660	-0.104734	0.560473	-5.08503	6.11e-07	0.000173153	4.7832
cg01751181	-0.107929	0.630947	-5.07652	6.37e-07	0.000177262	4.74301
cg08211091	-0.133964	0.364024	-5.07552	6.4e-07	0.000177701	4.73828
cg10605520	-0.123905	0.277101	-5.07274	6.49e-07	0.000178811	4.72516
cg07853246	-0.100414	0.163817	-5.07253	6.5e-07	0.000178811	4.72416
cg25976563	-0.111834	0.188402	-5.07161	6.52e-07	0.000179236	4.71985
cg25432336	-0.125562	0.468994	-5.07078	6.55e-07	0.000179469	4.71592
cg07220448	-0.119053	0.435562	-5.07031	6.57e-07	0.000179507	4.71371
cg09895920	-0.131006	0.30142	-5.07002	6.58e-07	0.000179614	4.71234
cg14781281	-0.121124	0.220562	-5.0692	6.6e-07	0.000179614	4.70847
cg00058887	-0.101183	0.421657	-5.06892	6.61e-07	0.000179678	4.70716
cg12109823	-0.103195	0.227278	-5.06826	6.63e-07	0.000179678	4.70405
cg06179152	-0.118047	0.42358	-5.06814	6.64e-07	0.000179678	4.70348
cg18142940	-0.105325	0.220118	-5.0652	6.73e-07	0.000181128	4.68965
cg06409432	-0.115325	0.152456	-5.0628	6.81e-07	0.000182662	4.67832
cg06023661	-0.115444	0.230976	-5.06186	6.84e-07	0.000182837	4.67392
cg16015423	-0.111953	0.298107	-5.05882	6.94e-07	0.000184102	4.65959
cg14383422	-0.144438	0.300976	-5.0579	6.98e-07	0.000184332	4.65526
cg03494429	-0.107811	0.517337	-5.05698	7.01e-07	0.000184914	4.65093
cg14374432	-0.118757	0.48358	-5.05604	7.04e-07	0.000185266	4.64652
cg11409275	-0.117692	0.278136	-5.05038	7.24e-07	0.000188314	4.6199
cg14732969	-0.109645	0.427604	-5.05031	7.24e-07	0.000188314	4.61958
cg03628000	-0.101361	0.463343	-5.04889	7.29e-07	0.000188689	4.6129
cg07204255	-0.126568	0.218905	-5.0482	7.31e-07	0.000188838	4.60968
cg07548089	-0.129822	0.232189	-5.04443	7.45e-07	0.000190703	4.59196
cg14517355	-0.104083	0.565473	-5.04418	7.46e-07	0.000190739	4.59082
cg19701087	-0.121183	0.520473	-5.044	7.46e-07	0.000190739	4.58996
cg25815229	-0.100888	0.362041	-5.04148	7.56e-07	0.000192128	4.57814
cg04934382	-0.125266	0.543402	-5.04045	7.59e-07	0.000192605	4.57329
cg23293094	-0.102308	0.180325	-5.04015	7.61e-07	0.000192714	4.57187
cg12334013	-0.114793	0.544379	-5.03942	7.63e-07	0.000192783	4.56845
cg25836955	-0.13	0.282751	-5.03729	7.71e-07	0.000193099	4.55848
cg12626589	-0.132308	0.52284	-5.03682	7.73e-07	0.000193257	4.55626
cg08378782	-0.132899	0.17426	-5.03545	7.78e-07	0.000194157	4.54986
cg03835983	-0.10716	0.19068	-5.03541	7.78e-07	0.000194157	4.54966
cg04206517	-0.120296	0.200799	-5.03187	7.92e-07	0.00019548	4.53308
cg05168015	-0.106154	0.39574	-5.03134	7.94e-07	0.000195792	4.53059
cg04975598	-0.101243	0.125414	-5.03128	7.94e-07	0.000195792	4.53033
cg01336162	-0.100355	0.590473	-5.03093	7.95e-07	0.000195882	4.52869
cg08072204	-0.107396	0.294467	-5.02733	8.09e-07	0.000197123	4.51183
cg22486834	-0.123432	0.526213	-5.02694	8.11e-07	0.000197256	4.50999
cg04201675	-0.111538	0.52287	-5.02565	8.16e-07	0.000197917	4.50396
cg02792168	-0.109408	0.448609	-5.02523	8.18e-07	0.000198064	4.50199
cg01206378	-0.121598	0.526538	-5.02521	8.18e-07	0.000198064	4.50189
cg08297393	-0.10284	0.625799	-5.02432	8.21e-07	0.000198237	4.49772
cg19045644	-0.127456	0.177633	-5.02337	8.25e-07	0.000198621	4.49329
cg11748354	0.115148	0.536095	5.02305	8.26e-07	0.000198686	4.4918
cg01797257	-0.114438	0.367692	-5.0219	8.31e-07	0.000198855	4.48643
cg18147215	-0.101065	0.176686	-5.02169	8.32e-07	0.000198855	4.48546
cg16291917	-0.107811	0.676391	-5.0215	8.33e-07	0.000198855	4.48454
cg11412129	-0.113314	0.492574	-5.02109	8.34e-07	0.000199014	4.48264
cg02709139	-0.105266	0.566598	-5.02045	8.37e-07	0.000199139	4.47966
cg00301159	-0.10142	0.414024	-5.0201	8.38e-07	0.000199238	4.47802
cg19343611	-0.119231	0.417012	-5.02009	8.38e-07	0.000199238	4.47796
cg24759279	-0.101538	0.558343	-5.01998	8.39e-07	0.000199238	4.47744
cg06160973	-0.101538	0.374615	-5.01956	8.4e-07	0.000199519	4.4755
cg19002337	-0.111598	0.208698	-5.01849	8.45e-07	0.00020032	4.47048
cg15726260	-0.119231	0.208964	-5.01727	8.5e-07	0.000201027	4.46479
cg21187770	-0.10787	0.646183	-5.0166	8.53e-07	0.000201219	4.46164
cg10290724	-0.101124	0.202574	-5.01574	8.56e-07	0.000201532	4.45762
cg13217373	-0.101243	0.493284	-5.01529	8.58e-07	0.000201538	4.45555
cg00532474	-0.133669	0.459675	-5.01499	8.59e-07	0.000201553	4.45412
cg13878677	-0.11142	0.596953	-5.01174	8.73e-07	0.000203277	4.43895
cg17265994	-0.116568	0.347101	-5.01165	8.73e-07	0.000203277	4.43855
cg20430063	-0.110296	0.175385	-5.00971	8.81e-07	0.000204113	4.42949
cg10698677	-0.122308	0.136953	-5.00942	8.83e-07	0.000204284	4.42812
cg13900920	-0.112012	0.180266	-5.00913	8.84e-07	0.000204288	4.42677
cg06363129	-0.125976	0.497663	-5.00652	8.95e-07	0.000205085	4.41459
cg04516083	-0.123609	0.155533	-5.00644	8.95e-07	0.000205085	4.41426
cg08867707	-0.101657	0.519053	-5.00632	8.96e-07	0.000205085	4.41368
cg11576513	-0.102781	0.112278	-5.00627	8.96e-07	0.000205085	4.41346
cg10595547	-0.126509	0.326154	-5.00555	8.99e-07	0.000205368	4.4101
cg07654896	-0.103491	0.496479	-5.00481	9.03e-07	0.000205987	4.40662
cg24934063	-0.103314	0.226391	-5.0005	9.22e-07	0.000207632	4.38653
cg17976576	-0.10497	0.127574	-5.0001	9.23e-07	0.000207632	4.3847
cg16866373	-0.102426	0.138373	-4.99961	9.26e-07	0.000207632	4.38239
cg03508107	-0.114556	0.185858	-4.9991	9.28e-07	0.000207772	4.38003
cg22222413	-0.108757	0.469763	-4.99897	9.28e-07	0.000207772	4.37944
cg06722589	-0.112781	0.205444	-4.99779	9.34e-07	0.000208094	4.37391
cg08425810	-0.155562	0.523994	-4.99763	9.34e-07	0.000208094	4.3732
cg06704589	-0.118698	0.234497	-4.99577	9.43e-07	0.00020902	4.36453
cg00884221	-0.107337	0.157811	-4.99565	9.43e-07	0.00020903	4.36395
cg04753439	-0.126627	0.172781	-4.99518	9.46e-07	0.000209151	4.36177
cg05995135	-0.114497	0.127308	-4.99421	9.5e-07	0.000209773	4.35729
cg03000585	-0.106746	0.405799	-4.99324	9.54e-07	0.000210174	4.35275
cg17057719	-0.117811	0.406716	-4.99042	9.67e-07	0.000211754	4.33963
cg18492647	-0.121479	0.179556	-4.98965	9.71e-07	0.000211953	4.33606
cg05023114	-0.107396	0.205059	-4.98851	9.76e-07	0.000212698	4.33074
cg21293611	-0.149172	0.238491	-4.98846	9.77e-07	0.000212698	4.33054
cg05257898	-0.107041	0.554467	-4.98766	9.8e-07	0.000213075	4.32679
cg02560081	-0.112367	0.511982	-4.98682	9.84e-07	0.000213364	4.32288
cg23710751	-0.116331	0.376036	-4.98649	9.86e-07	0.000213364	4.32134
cg17898823	-0.117396	0.133254	-4.98634	9.87e-07	0.000213364	4.32065
cg14503180	-0.130473	0.173402	-4.9854	9.91e-07	0.000214089	4.31631
cg18608749	-0.136391	0.478846	-4.985	9.93e-07	0.000214325	4.31445
cg18055394	-0.103254	0.37003	-4.98491	9.93e-07	0.000214325	4.31402
cg18644675	-0.124615	0.28858	-4.98402	9.98e-07	0.00021482	4.30991
cg01509330	-0.126982	0.735799	-4.98074	1.01e-06	0.000217002	4.29466
cg06984080	-0.133669	0.241568	-4.98045	1.02e-06	0.000217002	4.29331
cg08619651	-0.12284	0.247515	-4.98008	1.02e-06	0.000217148	4.29161
cg04602060	-0.106331	0.187426	-4.97997	1.02e-06	0.000217148	4.2911
cg17548844	-0.107633	0.228195	-4.97891	1.02e-06	0.000217797	4.28614
cg02759110	-0.130769	0.236686	-4.97792	1.03e-06	0.000218365	4.28155
cg20156450	-0.13568	0.204586	-4.97712	1.03e-06	0.000218969	4.27785
cg02628801	-0.106154	0.147692	-4.9729	1.05e-06	0.000221199	4.25828
cg13325154	-0.133905	0.194704	-4.97231	1.06e-06	0.000221207	4.25554
cg12904904	-0.101243	0.432692	-4.9723	1.06e-06	0.000221207	4.25548
cg04784839	-0.116982	0.223817	-4.97105	1.06e-06	0.00022177	4.2497
cg08137040	-0.118462	0.412604	-4.97104	1.06e-06	0.00022177	4.24966
cg02775469	-0.108817	0.144882	-4.97075	1.06e-06	0.000221847	4.24831
cg21487950	-0.108757	0.305148	-4.97003	1.07e-06	0.000222376	4.24499
cg17543520	-0.101361	0.12068	-4.96989	1.07e-06	0.000222408	4.24435
cg14443362	-0.100414	0.180976	-4.9695	1.07e-06	0.00022247	4.2425
cg12569246	-0.109645	0.496834	-4.96918	1.07e-06	0.00022247	4.24103
cg23098020	-0.10503	0.29145	-4.96854	1.07e-06	0.000222848	4.23807
cg07560605	-0.108402	0.155385	-4.96839	1.08e-06	0.000222848	4.23737
cg22882178	-0.100533	0.206775	-4.96818	1.08e-06	0.000222953	4.23641
cg12570712	-0.116036	0.379142	-4.96708	1.08e-06	0.000223663	4.23133
cg17738861	-0.109941	0.494497	-4.96657	1.09e-06	0.000223859	4.22897
cg16802151	-0.102189	0.136124	-4.96627	1.09e-06	0.000223897	4.22755
cg02956248	-0.123254	0.313107	-4.96612	1.09e-06	0.000223897	4.22687
cg16430909	-0.102781	0.155533	-4.96602	1.09e-06	0.000223897	4.2264
cg02704217	-0.117219	0.307071	-4.966	1.09e-06	0.000223897	4.22629
cg14789039	-0.10568	0.222071	-4.96389	1.1e-06	0.000225347	4.21656
cg01128642	-0.117278	0.190414	-4.96363	1.1e-06	0.000225348	4.21534
cg01806382	-0.115621	0.565207	-4.96357	1.1e-06	0.000225348	4.21505
cg25956344	-0.105385	0.429083	-4.96333	1.1e-06	0.000225373	4.21394
cg22318514	-0.101302	0.253669	-4.96312	1.1e-06	0.000225373	4.21295
cg04885068	-0.10071	0.748698	-4.96128	1.11e-06	0.000226364	4.20444
cg02814805	-0.102249	0.24497	-4.96035	1.12e-06	0.000226976	4.20015
cg08078694	-0.144201	0.340503	-4.95834	1.13e-06	0.00022859	4.19085
cg16363586	0.113018	0.419172	4.95753	1.13e-06	0.000229012	4.1871
cg07229186	-0.12497	0.172249	-4.9571	1.14e-06	0.000229249	4.18511
cg18856652	-0.103195	0.178047	-4.95672	1.14e-06	0.000229549	4.18336
cg27558387	-0.100059	0.287663	-4.95655	1.14e-06	0.000229611	4.1826
cg09744840	-0.103728	0.477604	-4.95565	1.14e-06	0.000230377	4.17841
cg15416661	-0.111893	0.335178	-4.95448	1.15e-06	0.000231322	4.17299
cg02184697	-0.101361	0.25358	-4.95315	1.16e-06	0.000232034	4.16688
cg19674138	-0.114911	0.18355	-4.95201	1.16e-06	0.000232582	4.16158
cg02337349	-0.122663	0.244172	-4.94902	1.18e-06	0.000234232	4.14777
cg25318809	-0.137101	0.255296	-4.94857	1.18e-06	0.000234262	4.14572
cg09844474	-0.108876	0.215976	-4.94807	1.19e-06	0.000234538	4.14341
cg14776998	-0.107219	0.512604	-4.94701	1.19e-06	0.000234844	4.13851
cg26870584	-0.149467	0.274024	-4.94465	1.21e-06	0.000236687	4.12761
cg02128325	-0.110414	0.188521	-4.94362	1.21e-06	0.000237598	4.12287
cg23772226	-0.103728	0.513521	-4.94292	1.22e-06	0.000237953	4.11964
cg06961439	-0.103077	0.255385	-4.9428	1.22e-06	0.000237953	4.1191
cg08636169	-0.121834	0.185414	-4.94266	1.22e-06	0.000237953	4.11844
cg10442759	-0.114675	0.174852	-4.94185	1.22e-06	0.000237953	4.11473
cg21180599	-0.107751	0.297722	-4.94161	1.22e-06	0.000237953	4.11361
cg13719901	-0.115148	0.453373	-4.94147	1.22e-06	0.000237953	4.11293
cg06982544	-0.137456	0.190917	-4.94127	1.22e-06	0.000238058	4.11203
cg07122172	-0.12071	0.252722	-4.93989	1.23e-06	0.000238931	4.10567
cg05338680	-0.108639	0.211953	-4.93865	1.24e-06	0.000239466	4.09996
cg26745402	-0.139231	0.236657	-4.9386	1.24e-06	0.000239466	4.09973
cg06822120	-0.102426	0.13932	-4.9376	1.25e-06	0.00024003	4.09512
cg20419307	-0.100651	0.176716	-4.93541	1.26e-06	0.000241628	4.08501
cg14652587	-0.127278	0.338491	-4.93412	1.27e-06	0.000241671	4.07907
cg26416971	-0.104911	0.431391	-4.93408	1.27e-06	0.000241671	4.07888
cg10604476	-0.113373	0.357811	-4.93392	1.27e-06	0.000241671	4.07817
cg08795535	-0.106568	0.398787	-4.9334	1.27e-06	0.000241917	4.07579
cg20149973	-0.106686	0.208728	-4.93313	1.27e-06	0.000242018	4.07452
cg02216731	-0.114556	0.565799	-4.93272	1.28e-06	0.000242094	4.07265
cg08535474	-0.132249	0.405237	-4.93203	1.28e-06	0.000242269	4.06944
cg08899626	-0.112781	0.395148	-4.93174	1.28e-06	0.000242354	4.06815
cg01856529	-0.123314	0.552722	-4.93126	1.28e-06	0.000242797	4.06592
cg00908733	-0.135976	0.384793	-4.93092	1.29e-06	0.000242961	4.06435
cg19902394	-0.117278	0.19568	-4.92996	1.29e-06	0.000243381	4.05993
cg25426302	-0.11497	0.477426	-4.92892	1.3e-06	0.000244001	4.05514
cg00094518	-0.114911	0.206982	-4.92883	1.3e-06	0.000244001	4.05473
cg23989053	-0.136686	0.211834	-4.92774	1.31e-06	0.000244351	4.04971
cg04896832	-0.119349	0.586065	-4.92656	1.31e-06	0.000244801	4.04428
cg08324090	-0.100651	0.480621	-4.92301	1.34e-06	0.000247341	4.02799
cg17874109	-0.101065	0.716746	-4.92256	1.34e-06	0.00024741	4.02591
cg10646395	-0.101006	0.265592	-4.92224	1.34e-06	0.000247677	4.02443
cg10028227	-0.146627	0.275562	-4.92148	1.35e-06	0.000248345	4.02093
cg20979799	-0.106864	0.278343	-4.92097	1.35e-06	0.000248602	4.01858
cg11296230	-0.109349	0.176509	-4.91845	1.37e-06	0.000249999	4.00702
cg01026256	-0.105444	0.593787	-4.91759	1.37e-06	0.000250207	4.00306
cg20819218	-0.100828	0.168107	-4.91607	1.38e-06	0.000251423	3.9961
cg11554566	-0.130769	0.489467	-4.91596	1.38e-06	0.000251446	3.99557
cg26556895	-0.103254	0.257604	-4.91571	1.38e-06	0.000251575	3.99446
cg02466830	-0.119763	0.215799	-4.91428	1.39e-06	0.000252578	3.9879
cg06006071	-0.111124	0.150533	-4.91332	1.4e-06	0.000253218	3.98349
cg04583285	-0.105858	0.186834	-4.91069	1.42e-06	0.000254846	3.97143
cg01423820	-0.113432	0.269142	-4.91062	1.42e-06	0.000254846	3.97107
cg07277549	-0.103195	0.391657	-4.90947	1.43e-06	0.000255681	3.96582
cg00014830	-0.110118	0.382574	-4.90932	1.43e-06	0.000255725	3.96513
cg22779991	-0.127041	0.163107	-4.90839	1.43e-06	0.000255961	3.96088
cg00992385	-0.101598	0.169438	-4.90838	1.43e-06	0.000255961	3.96083
cg25291355	-0.115503	0.164615	-4.9078	1.44e-06	0.000256554	3.95817
cg01019028	-0.112781	0.245562	-4.90757	1.44e-06	0.000256637	3.95711
cg07959070	-0.100828	0.489882	-4.90605	1.45e-06	0.000258121	3.95013
cg21041888	-0.112367	0.620621	-4.90537	1.45e-06	0.00025837	3.94703
cg04494122	-0.130947	0.551568	-4.90504	1.46e-06	0.000258667	3.94549
cg19716902	-0.135799	0.209438	-4.90464	1.46e-06	0.00025883	3.94366
cg24915592	-0.108817	0.509201	-4.90387	1.46e-06	0.000259403	3.94016
cg22580512	-0.10213	0.483669	-4.90293	1.47e-06	0.000259746	3.93587
cg14753334	-0.10858	0.295888	-4.90247	1.47e-06	0.000260205	3.93373
cg21211418	-0.107456	0.200947	-4.90127	1.48e-06	0.000260638	3.92827
cg14210607	-0.111538	0.276065	-4.90099	1.48e-06	0.000260871	3.92698
cg02725413	-0.126331	0.223166	-4.90069	1.49e-06	0.000260938	3.92559
cg04504006	-0.136331	0.388876	-4.90066	1.49e-06	0.000260938	3.92545
cg25040466	-0.101361	0.291391	-4.89998	1.49e-06	0.000261267	3.92233
cg27567474	-0.110473	0.195	-4.89954	1.49e-06	0.000261605	3.92034
cg00922748	-0.129527	0.418964	-4.89879	1.5e-06	0.00026221	3.91691
cg04643822	-0.112189	0.258698	-4.89772	1.51e-06	0.000262886	3.91198
cg09302010	-0.105562	0.302544	-4.89723	1.51e-06	0.000262886	3.90976
cg14296767	-0.131302	0.305651	-4.89598	1.52e-06	0.000263637	3.90404
cg16704678	-0.111065	0.157308	-4.89553	1.52e-06	0.000264083	3.90199
cg13577493	-0.119172	0.135325	-4.89508	1.53e-06	0.000264482	3.89992
cg08481075	-0.151243	0.378107	-4.89341	1.54e-06	0.00026582	3.8923
cg25349276	-0.112781	0.484852	-4.89187	1.55e-06	0.000266259	3.88525
cg21211321	-0.102959	0.650178	-4.88854	1.57e-06	0.000268518	3.87002
cg06282270	-0.136746	0.198787	-4.88801	1.58e-06	0.00026894	3.8676
cg14681055	-0.122189	0.217071	-4.88753	1.58e-06	0.000269043	3.86543
cg12595016	-0.122308	0.24642	-4.88753	1.58e-06	0.000269043	3.86541
cg15930703	-0.103609	0.479024	-4.88728	1.58e-06	0.000269087	3.86428
cg11595411	-0.107574	0.233609	-4.8867	1.59e-06	0.000269477	3.86161
cg21921384	-0.108994	0.170533	-4.88613	1.59e-06	0.000270086	3.85902
cg15470102	-0.124024	0.50787	-4.88548	1.6e-06	0.000270223	3.85606
cg05618401	-0.110947	0.612751	-4.8851	1.6e-06	0.000270448	3.85433
cg03575792	-0.107751	0.180089	-4.88467	1.6e-06	0.000270565	3.85237
cg03760951	-0.126923	0.380917	-4.88401	1.61e-06	0.00027061	3.84933
cg02243785	-0.121953	0.348846	-4.88307	1.62e-06	0.000271066	3.84505
cg21144928	-0.101479	0.416657	-4.88303	1.62e-06	0.000271066	3.84485
cg14047844	-0.114911	0.222367	-4.88071	1.63e-06	0.000273018	3.83427
cg13715862	-0.133018	0.24432	-4.88049	1.64e-06	0.000273079	3.83326
cg25923345	-0.106331	0.449201	-4.88048	1.64e-06	0.000273079	3.83324
cg17810176	-0.101361	0.20145	-4.87922	1.65e-06	0.000274139	3.82747
cg09373037	-0.124142	0.397574	-4.87737	1.66e-06	0.0002755	3.81905
cg05133205	-0.10284	0.302899	-4.87713	1.66e-06	0.000275522	3.81794
cg21926138	-0.106923	0.272988	-4.87587	1.67e-06	0.000276385	3.81223
cg16299601	-0.105621	0.703757	-4.87531	1.68e-06	0.000276427	3.80965
cg24810439	-0.11284	0.138195	-4.87454	1.68e-06	0.000277116	3.80617
cg18002909	-0.154911	0.373136	-4.87368	1.69e-06	0.000277901	3.80224
cg17870792	-0.125503	0.244172	-4.87315	1.69e-06	0.000278212	3.7998
cg20986370	-0.103195	0.215266	-4.87291	1.7e-06	0.000278212	3.79871
cg14580502	-0.126568	0.22003	-4.87274	1.7e-06	0.000278212	3.79796
cg16995983	-0.102189	0.131331	-4.87051	1.71e-06	0.000279892	3.78778
cg09396196	-0.147751	0.29784	-4.87009	1.72e-06	0.000280215	3.78587
cg26246928	-0.116213	0.233136	-4.86911	1.73e-06	0.000280429	3.78142
cg13157315	-0.103846	0.254231	-4.86911	1.73e-06	0.000280429	3.78141
cg09936645	-0.100059	0.132396	-4.86902	1.73e-06	0.000280429	3.781
cg16410579	-0.105385	0.218669	-4.86898	1.73e-06	0.000280429	3.7808
cg00744866	-0.137574	0.473166	-4.8689	1.73e-06	0.000280429	3.78048
cg03642425	-0.124142	0.163846	-4.86883	1.73e-06	0.000280429	3.78015
cg07751331	-0.105207	0.562012	-4.86872	1.73e-06	0.000280429	3.77963
cg17191178	-0.129231	0.231598	-4.86871	1.73e-06	0.000280429	3.77959
cg15369743	-0.105444	0.148107	-4.86784	1.74e-06	0.00028124	3.77562
cg10478435	-0.101006	0.153639	-4.86718	1.74e-06	0.000281773	3.77262
cg20188733	-0.115325	0.190325	-4.86688	1.74e-06	0.000281936	3.77127
cg22494001	-0.10355	0.160355	-4.86545	1.76e-06	0.000282613	3.76474
cg01959562	-0.128225	0.199615	-4.86526	1.76e-06	0.000282613	3.76392
cg12519676	-0.13	0.447071	-4.86471	1.76e-06	0.000282965	3.76139
cg03919694	-0.117988	0.225858	-4.86464	1.76e-06	0.000282965	3.76109
cg00854166	-0.109349	0.268639	-4.86077	1.8e-06	0.000286211	3.74348
cg05697969	-0.101657	0.126805	-4.86042	1.8e-06	0.000286301	3.74188
cg03833046	-0.127101	0.283787	-4.8597	1.8e-06	0.000286632	3.7386
cg11970252	-0.100769	0.622515	-4.85938	1.81e-06	0.000286669	3.73717
cg09729613	-0.101657	0.163728	-4.85797	1.82e-06	0.000287467	3.73076
cg20689228	-0.111598	0.179112	-4.85584	1.84e-06	0.000288883	3.7211
cg02028389	-0.120888	0.215769	-4.85544	1.84e-06	0.000289158	3.71927
cg14808132	-0.106213	0.195	-4.85472	1.85e-06	0.000289372	3.71597
cg26396617	-0.101065	0.192367	-4.85449	1.85e-06	0.000289396	3.71493
cg13421247	-0.103373	0.310148	-4.85337	1.86e-06	0.000289974	3.70988
cg19744908	-0.102249	0.312722	-4.85263	1.87e-06	0.000290095	3.70651
cg22902824	-0.115385	0.162544	-4.8517	1.87e-06	0.000290985	3.70226
cg08580631	-0.106154	0.185621	-4.8516	1.88e-06	0.000291007	3.70181
cg27175294	-0.134142	0.228077	-4.85039	1.89e-06	0.000292431	3.69635
cg04926361	-0.10503	0.331982	-4.85018	1.89e-06	0.000292501	3.69537
cg12883279	-0.137337	0.441036	-4.84948	1.89e-06	0.000292773	3.69221
cg26286961	-0.115266	0.647219	-4.84824	1.9e-06	0.000294048	3.68659
cg06129210	-0.104379	0.20858	-4.84821	1.91e-06	0.000294048	3.68646
cg23661466	-0.105799	0.49929	-4.8476	1.91e-06	0.000294338	3.68369
cg26539455	-0.114911	0.449882	-4.84725	1.91e-06	0.000294595	3.6821
cg00037117	-0.101953	0.676065	-4.84686	1.92e-06	0.000294677	3.68034
cg00532449	-0.11426	0.37003	-4.84616	1.92e-06	0.000294965	3.67715
cg01070078	-0.102367	0.121538	-4.84374	1.95e-06	0.000296674	3.66619
cg13388111	-0.127515	0.151154	-4.84315	1.95e-06	0.000297119	3.66353
cg03703707	-0.101598	0.268314	-4.843	1.95e-06	0.000297202	3.66281
cg13742182	-0.101065	0.252959	-4.84282	1.95e-06	0.000297215	3.66202
cg08023179	-0.100888	0.119852	-4.84262	1.96e-06	0.000297266	3.66112
cg15908186	-0.125503	0.234941	-4.8421	1.96e-06	0.000297503	3.65876
cg23206032	-0.104556	0.23358	-4.8411	1.97e-06	0.000298168	3.6542
cg02505871	-0.113373	0.176568	-4.83973	1.98e-06	0.000299606	3.64803
cg03670355	-0.115917	0.61926	-4.83876	1.99e-06	0.000300435	3.64362
cg05368740	-0.113964	0.375858	-4.83847	1.99e-06	0.000300585	3.64232
cg15523958	-0.103905	0.226982	-4.83831	2e-06	0.000300702	3.64158
cg07065803	-0.102899	0.243402	-4.83543	2.02e-06	0.00030204	3.62854
cg07110405	-0.125562	0.741124	-4.83509	2.03e-06	0.000302184	3.62699
cg06744117	-0.108876	0.259231	-4.83484	2.03e-06	0.000302384	3.62589
cg01984854	-0.127278	0.632751	-4.83471	2.03e-06	0.000302384	3.62527
cg03731458	-0.101302	0.531538	-4.83388	2.04e-06	0.000302983	3.62155
cg06244497	-0.105266	0.203225	-4.83314	2.05e-06	0.000303326	3.6182
cg04717895	-0.114497	0.561272	-4.83298	2.05e-06	0.000303326	3.61748
cg09698655	-0.114793	0.182544	-4.83292	2.05e-06	0.000303326	3.61721
cg04913057	-0.107396	0.195	-4.83159	2.06e-06	0.000304884	3.61119
cg27272853	-0.133609	0.584675	-4.83151	2.06e-06	0.000304884	3.61083
cg01235820	-0.121893	0.528402	-4.83109	2.06e-06	0.000305217	3.60894
cg22651968	-0.104142	0.270178	-4.83085	2.07e-06	0.000305381	3.60782
cg04347477	-0.103077	0.320059	-4.82705	2.1e-06	0.000308027	3.59065
cg25459558	-0.132663	0.226213	-4.82621	2.11e-06	0.00030838	3.58686
cg13372879	-0.103491	0.292219	-4.82557	2.12e-06	0.000308887	3.58397
cg03387585	-0.10355	0.448107	-4.8254	2.12e-06	0.000309022	3.5832
cg26645242	-0.124734	0.598639	-4.82355	2.14e-06	0.000309994	3.57487
cg00116234	-0.10716	0.212041	-4.82346	2.14e-06	0.000310018	3.57444
cg07973470	-0.11213	0.144053	-4.8223	2.15e-06	0.000311365	3.56921
cg24126187	-0.145207	0.298876	-4.82084	2.17e-06	0.000312549	3.56262
cg04026675	-0.102308	0.272337	-4.81965	2.18e-06	0.000313755	3.55722
cg16936421	-0.117219	0.697959	-4.81943	2.18e-06	0.000313755	3.55626
cg26642655	-0.148698	0.321095	-4.81942	2.18e-06	0.000313755	3.55623
cg14971320	-0.101893	0.292426	-4.81889	2.19e-06	0.000314098	3.5538
cg13000082	-0.116331	0.230178	-4.81818	2.19e-06	0.000314634	3.55062
cg24480695	-0.127811	0.262781	-4.81805	2.2e-06	0.000314634	3.55004
cg16718445	-0.106686	0.179615	-4.81741	2.2e-06	0.00031527	3.54712
cg03538499	-0.111598	0.491479	-4.8173	2.2e-06	0.00031527	3.54662
cg12400956	-0.131775	0.395296	-4.81666	2.21e-06	0.000315899	3.54374
cg24441185	-0.103728	0.161213	-4.81467	2.23e-06	0.000317467	3.5348
cg15371815	-0.101953	0.470799	-4.81423	2.23e-06	0.000318011	3.53281
cg13867237	-0.118047	0.170858	-4.81323	2.25e-06	0.000318482	3.52827
cg22476268	-0.116391	0.349379	-4.81122	2.27e-06	0.000319421	3.51924
cg15991471	-0.106036	0.153491	-4.80963	2.28e-06	0.000320237	3.51207
cg16803083	-0.107929	0.351716	-4.80798	2.3e-06	0.000321139	3.50463
cg22608128	-0.122899	0.275296	-4.80711	2.31e-06	0.000322176	3.50074
cg00792783	-0.102367	0.14574	-4.80654	2.32e-06	0.000322328	3.49818
cg07845648	-0.10787	0.27855	-4.80453	2.34e-06	0.000324153	3.4891
cg03890691	-0.116213	0.578876	-4.80347	2.35e-06	0.000325081	3.48433
cg26748945	-0.136568	0.306095	-4.79971	2.39e-06	0.000328975	3.46743
cg25051529	-0.124201	0.24642	-4.7986	2.4e-06	0.000330155	3.46246
cg13080282	-0.131775	0.428905	-4.79809	2.41e-06	0.000330266	3.46016
cg05335944	-0.10213	0.646923	-4.79528	2.44e-06	0.000332067	3.44751
cg08863844	-0.108935	0.237544	-4.795	2.45e-06	0.00033238	3.44628
cg01829241	-0.120828	0.371243	-4.79457	2.45e-06	0.000332593	3.44434
cg10503202	-0.153787	0.232396	-4.79434	2.45e-06	0.000332716	3.44332
cg26532812	-0.112722	0.749793	-4.7939	2.46e-06	0.00033299	3.44133
cg01764082	-0.136568	0.273314	-4.79372	2.46e-06	0.000333013	3.44053
cg05351257	-0.107929	0.271598	-4.79338	2.46e-06	0.000333385	3.43901
cg18320854	-0.101598	0.58287	-4.79017	2.5e-06	0.000336831	3.42459
cg07880854	-0.104201	0.398195	-4.78983	2.5e-06	0.000336945	3.42306
cg15579696	-0.109408	0.529793	-4.78957	2.51e-06	0.000336945	3.42189
cg22777309	-0.104911	0.14713	-4.78815	2.52e-06	0.000337649	3.41549
cg03181582	-0.112485	0.301686	-4.7881	2.53e-06	0.000337649	3.41529
cg21461564	-0.101479	0.382515	-4.7869	2.54e-06	0.000338481	3.40988
cg23194766	-0.11355	0.533402	-4.78661	2.54e-06	0.000338559	3.40859
cg10228162	-0.117633	0.482663	-4.78646	2.54e-06	0.000338679	3.40792
cg09363068	-0.101006	0.534704	-4.78503	2.56e-06	0.00034025	3.40151
cg06984255	-0.100651	0.581154	-4.7847	2.57e-06	0.000340352	3.40003
cg04825215	-0.104497	0.297278	-4.78316	2.58e-06	0.000341899	3.39316
cg00628788	-0.112544	0.532367	-4.78256	2.59e-06	0.000342237	3.39043
cg23549021	-0.105266	0.462633	-4.78252	2.59e-06	0.000342237	3.39024
cg06549238	-0.135621	0.520237	-4.7824	2.59e-06	0.000342237	3.38973
cg10013316	-0.105976	0.18429	-4.78093	2.61e-06	0.000343809	3.38315
cg10165894	-0.101302	0.16787	-4.78055	2.62e-06	0.000344135	3.38143
cg24847636	-0.110059	0.236923	-4.77867	2.64e-06	0.000346063	3.37303
cg27280575	-0.103136	0.175414	-4.77686	2.66e-06	0.000347837	3.36492
cg22273427	-0.159467	0.373047	-4.77656	2.66e-06	0.000347915	3.36357
cg24053664	-0.101065	0.635325	-4.77656	2.66e-06	0.000347915	3.36355
cg02329576	-0.10787	0.243935	-4.77511	2.68e-06	0.000348617	3.35706
cg08231870	-0.127633	0.242988	-4.77337	2.7e-06	0.000350065	3.34929
cg24832140	-0.136331	0.219053	-4.77262	2.71e-06	0.000351165	3.34595
cg07349815	-0.101834	0.508846	-4.77188	2.72e-06	0.000351405	3.34261
cg26772766	-0.141657	0.263964	-4.77178	2.72e-06	0.000351405	3.34216
cg08657654	-0.114793	0.406923	-4.7715	2.73e-06	0.000351405	3.34091
cg15986841	-0.109763	0.360621	-4.77135	2.73e-06	0.000351405	3.34024
cg13663116	-0.104024	0.457811	-4.77126	2.73e-06	0.000351405	3.33985
cg12892004	-0.107101	0.262899	-4.77121	2.73e-06	0.000351405	3.33961
cg14178748	-0.126568	0.234704	-4.76984	2.75e-06	0.000352124	3.33349
cg10677909	-0.102308	0.224527	-4.76917	2.76e-06	0.000352815	3.33049
cg25097308	-0.127751	0.263817	-4.76884	2.76e-06	0.000352892	3.32903
cg20074142	-0.112722	0.15713	-4.76844	2.77e-06	0.000353097	3.32723
cg26067203	-0.10213	0.170947	-4.76799	2.77e-06	0.000353705	3.32524
cg10165585	-0.122485	0.266036	-4.76786	2.77e-06	0.000353705	3.32465
cg04017555	-0.106036	0.212485	-4.76715	2.78e-06	0.000354577	3.32147
cg19816930	-0.102308	0.15784	-4.76641	2.79e-06	0.000355096	3.31818
cg17194182	-0.110651	0.249941	-4.76439	2.82e-06	0.000357144	3.30916
cg26814987	-0.119645	0.616805	-4.76411	2.82e-06	0.000357383	3.3079
cg14868594	-0.111893	0.171509	-4.76231	2.85e-06	0.000358899	3.29983
cg25124276	-0.10213	0.257041	-4.76167	2.86e-06	0.000359369	3.29698
cg25012864	-0.129527	0.192456	-4.76152	2.86e-06	0.000359369	3.29631
cg26708817	-0.127751	0.205355	-4.76151	2.86e-06	0.000359369	3.29626
cg10811485	-0.108639	0.410651	-4.7611	2.86e-06	0.000359369	3.29444
cg02128087	-0.108047	0.185976	-4.76019	2.88e-06	0.000360263	3.29038
cg15184602	-0.114911	0.206864	-4.75985	2.88e-06	0.000360353	3.28885
cg09062708	-0.115621	0.539231	-4.75977	2.88e-06	0.000360353	3.28853
cg07500347	-0.129172	0.639438	-4.75785	2.91e-06	0.00036212	3.27996
cg21884421	-0.106154	0.265858	-4.75724	2.92e-06	0.00036278	3.27722
cg18302225	-0.102663	0.465178	-4.75614	2.93e-06	0.000363824	3.27232
cg04361551	-0.120296	0.183166	-4.75603	2.93e-06	0.000363824	3.27182
cg27580026	-0.102781	0.113876	-4.75494	2.95e-06	0.000364607	3.26697
cg19770541	-0.101302	0.272426	-4.75475	2.95e-06	0.000364607	3.26614
cg07130150	-0.113728	0.630651	-4.75464	2.95e-06	0.000364681	3.26564
cg06895640	-0.102663	0.494053	-4.75412	2.96e-06	0.000365315	3.26329
cg03655395	-0.100888	0.273343	-4.7537	2.96e-06	0.000365315	3.26143
cg15488251	-0.119822	0.225473	-4.75211	2.99e-06	0.000367098	3.25437
cg15111475	-0.113669	0.196834	-4.75185	2.99e-06	0.000367098	3.25319
cg19502867	-0.122959	0.263018	-4.75178	2.99e-06	0.000367098	3.25287
cg09941208	-0.100888	0.474704	-4.75146	2.99e-06	0.000367098	3.25144
cg11722971	-0.114438	0.425266	-4.75117	3e-06	0.000367277	3.25014
cg19047340	-0.10142	0.502071	-4.75085	3e-06	0.000367468	3.24875
cg17340391	-0.106805	0.299497	-4.75078	3e-06	0.000367475	3.24843
cg26040332	-0.12355	0.18645	-4.75006	3.01e-06	0.000367904	3.24523
cg05218346	-0.138225	0.321006	-4.74935	3.02e-06	0.000368673	3.24204
cg09628962	-0.101302	0.186036	-4.74663	3.06e-06	0.000371731	3.22995
cg21079003	-0.109763	0.490858	-4.74605	3.07e-06	0.00037253	3.22737
cg15975806	-0.13432	0.441716	-4.74499	3.09e-06	0.000373318	3.22261
cg16731821	-0.106272	0.64284	-4.74422	3.1e-06	0.000374067	3.21921
cg24182521	-0.100059	0.350444	-4.74214	3.13e-06	0.000376614	3.20995
cg14826226	-0.106864	0.160592	-4.7421	3.13e-06	0.000376614	3.20976
cg20503956	-0.100888	0.253876	-4.74198	3.13e-06	0.000376708	3.20923
cg16785698	-0.121124	0.254645	-4.74137	3.14e-06	0.000377528	3.20655
cg22480742	-0.127811	0.415976	-4.74096	3.14e-06	0.000378089	3.20471
cg04380340	-0.102189	0.204231	-4.7405	3.15e-06	0.000378408	3.20266
cg21067540	-0.110828	0.176065	-4.73967	3.16e-06	0.000378674	3.19896
cg13651246	-0.101302	0.704615	-4.73953	3.16e-06	0.000378803	3.19835
cg07370646	-0.148521	0.301243	-4.73898	3.17e-06	0.000379195	3.1959
cg01295631	-0.102367	0.709763	-4.7381	3.19e-06	0.000380388	3.19201
cg16172657	-0.10716	0.19216	-4.73554	3.22e-06	0.00038307	3.18062
cg24085809	-0.116864	0.212633	-4.73459	3.24e-06	0.000383758	3.17638
cg01076874	-0.100888	0.68926	-4.73436	3.24e-06	0.000384006	3.17539
cg25488547	-0.107633	0.682751	-4.73334	3.26e-06	0.000384903	3.17084
cg08163199	-0.13568	0.250148	-4.73319	3.26e-06	0.000385052	3.17018
cg24574963	-0.105976	0.667544	-4.73219	3.27e-06	0.000385574	3.16573
cg06878649	-0.128462	0.697544	-4.7304	3.3e-06	0.000387362	3.15779
cg14444140	-0.100947	0.124201	-4.73014	3.3e-06	0.000387481	3.15663
cg17724171	-0.103195	0.143195	-4.7292	3.32e-06	0.000388503	3.15245
cg05269938	-0.11284	0.219675	-4.72831	3.33e-06	0.000389521	3.14852
cg06582752	-0.107515	0.222396	-4.72817	3.33e-06	0.000389527	3.1479
cg07328987	-0.117751	0.632663	-4.72812	3.34e-06	0.000389527	3.14765
cg07930469	-0.129527	0.276953	-4.72517	3.38e-06	0.000393877	3.13457
cg18107232	-0.10568	0.244083	-4.72494	3.38e-06	0.000393932	3.13354
cg24497186	-0.142012	0.30284	-4.72466	3.39e-06	0.000394204	3.13229
cg01168865	-0.11213	0.296361	-4.72401	3.4e-06	0.000394875	3.12945
cg06139099	-0.106391	0.747574	-4.72376	3.4e-06	0.00039499	3.12832
cg20547455	-0.111775	0.363935	-4.72262	3.42e-06	0.000396	3.12327
cg21490444	-0.105089	0.625148	-4.72257	3.42e-06	0.000396	3.12305
cg27456203	-0.105917	0.59142	-4.7218	3.43e-06	0.000397176	3.11963
cg16847645	-0.104615	0.253669	-4.7216	3.44e-06	0.000397262	3.11873
cg26165269	-0.102959	0.252308	-4.72097	3.45e-06	0.000397651	3.11595
cg18264486	-0.102426	0.260266	-4.72095	3.45e-06	0.000397651	3.11588
cg05551889	-0.117396	0.19929	-4.72003	3.46e-06	0.000398687	3.11178
cg10291555	-0.123077	0.232071	-4.71931	3.47e-06	0.000399286	3.10859
cg14433314	-0.124675	0.554467	-4.71919	3.48e-06	0.000399293	3.10808
cg21249371	-0.108817	0.549497	-4.71829	3.49e-06	0.000400026	3.10409
cg23514016	-0.105621	0.332929	-4.71811	3.49e-06	0.000400135	3.10327
cg03172651	-0.134379	0.252929	-4.71756	3.5e-06	0.000400651	3.10086
cg01824410	-0.123905	0.313846	-4.71656	3.52e-06	0.000401321	3.09641
cg08061360	-0.104615	0.71503	-4.71624	3.52e-06	0.000401494	3.09498
cg10094651	-0.112485	0.24932	-4.71523	3.54e-06	0.00040218	3.09055
cg14673256	-0.12284	0.27497	-4.71452	3.55e-06	0.000402958	3.08737
cg27483007	-0.121006	0.554467	-4.71425	3.56e-06	0.000402982	3.08621
cg04249706	-0.118698	0.320592	-4.71284	3.58e-06	0.000404637	3.07997
cg09085041	-0.109467	0.448876	-4.71231	3.59e-06	0.000405335	3.07759
cg00172597	-0.100178	0.192751	-4.71193	3.59e-06	0.000405761	3.07594
cg17071639	-0.104083	0.273817	-4.70907	3.64e-06	0.000408872	3.06329
cg08540945	-0.126036	0.219763	-4.70889	3.64e-06	0.000408957	3.06247
cg13420112	-0.105799	0.255207	-4.7088	3.65e-06	0.000408998	3.0621
cg12057563	-0.117278	0.626213	-4.70829	3.65e-06	0.000409225	3.05983
cg13934406	-0.139467	0.361509	-4.70822	3.66e-06	0.000409225	3.05951
cg04042468	-0.10142	0.446272	-4.70686	3.68e-06	0.00041045	3.05353
cg06745030	-0.10497	0.314556	-4.70651	3.68e-06	0.000410808	3.05197
cg01190692	-0.119408	0.303669	-4.70599	3.69e-06	0.000411287	3.04968
cg14425564	-0.106746	0.432071	-4.70523	3.71e-06	0.000412127	3.04632
cg24447042	-0.101657	0.549467	-4.70517	3.71e-06	0.000412127	3.04606
cg04087237	-0.117988	0.174438	-4.705	3.71e-06	0.000412127	3.04528
cg23422268	-0.12929	0.435473	-4.70459	3.72e-06	0.000412513	3.04349
cg06914015	-0.10716	0.220148	-4.70449	3.72e-06	0.000412513	3.04304
cg08248285	-0.103195	0.316568	-4.70349	3.74e-06	0.000414018	3.03862
cg09267324	-0.108166	0.147456	-4.70326	3.74e-06	0.000414132	3.03761
cg08440556	-0.107456	0.249349	-4.70258	3.75e-06	0.000414901	3.03459
cg00266322	-0.138047	0.311213	-4.70112	3.78e-06	0.000416375	3.02817
cg20951555	-0.101953	0.291686	-4.69864	3.82e-06	0.000418361	3.01719
cg24662698	-0.102012	0.248343	-4.69844	3.82e-06	0.000418514	3.01631
cg00197495	-0.127692	0.217633	-4.69771	3.84e-06	0.00041944	3.01308
cg27429313	-0.107456	0.59503	-4.69765	3.84e-06	0.00041944	3.01285
cg15649852	-0.140769	0.266538	-4.69726	3.84e-06	0.000419741	3.0111
cg14809226	-0.115976	0.17	-4.69629	3.86e-06	0.000420695	3.00683
cg21831898	-0.101124	0.12713	-4.69628	3.86e-06	0.000420695	3.0068
cg15234492	-0.113018	0.472249	-4.69395	3.9e-06	0.00042325	2.9965
cg25508217	-0.125799	0.320355	-4.69368	3.91e-06	0.000423659	2.9953
cg16909408	-0.119231	0.25003	-4.69337	3.91e-06	0.000423912	2.99394
cg17319007	-0.10355	0.174201	-4.69247	3.93e-06	0.000425027	2.98999
cg10504392	-0.116036	0.475	-4.69214	3.94e-06	0.000425138	2.98854
cg27307729	-0.111124	0.291598	-4.69187	3.94e-06	0.000425143	2.98733
cg18903480	-0.103254	0.228077	-4.69177	3.94e-06	0.000425143	2.9869
cg01159194	-0.140828	0.703254	-4.69172	3.94e-06	0.000425143	2.98669
cg05267427	-0.107811	0.531302	-4.69117	3.95e-06	0.000425749	2.98428
cg12764221	-0.11	0.366361	-4.69106	3.96e-06	0.000425845	2.9838
cg11527326	-0.117811	0.320976	-4.69083	3.96e-06	0.000426184	2.98277
cg13463683	-0.134852	0.216716	-4.69028	3.97e-06	0.000426681	2.98033
cg02605601	-0.117041	0.732012	-4.6901	3.97e-06	0.000426696	2.97953
cg23041109	-0.104438	0.504822	-4.68984	3.98e-06	0.000426844	2.97841
cg20511541	-0.103373	0.156598	-4.68969	3.98e-06	0.000427019	2.97776
cg16392213	-0.111183	0.232396	-4.68845	4e-06	0.000428737	2.97229
cg26744402	-0.110769	0.516686	-4.6883	4.01e-06	0.000428821	2.97163
cg08581937	-0.113195	0.260976	-4.68716	4.03e-06	0.000430257	2.9666
cg02449354	-0.104556	0.184645	-4.68639	4.04e-06	0.000431191	2.96322
cg25233900	-0.105089	0.472189	-4.68607	4.05e-06	0.000431705	2.96182
cg09451960	-0.121716	0.206775	-4.68532	4.06e-06	0.000432706	2.95851
cg12059226	-0.104852	0.143609	-4.68528	4.06e-06	0.000432706	2.9583
cg24389730	-0.101953	0.186538	-4.68505	4.07e-06	0.00043281	2.95729
cg06025456	-0.130651	0.320118	-4.68452	4.08e-06	0.00043351	2.95496
cg06051961	-0.100355	0.212071	-4.68436	4.08e-06	0.000433563	2.95427
cg13997668	-0.111538	0.231923	-4.68265	4.11e-06	0.00043485	2.94677
cg07708622	-0.135207	0.256953	-4.6826	4.11e-06	0.00043485	2.94653
cg14718568	-0.134497	0.261686	-4.68211	4.12e-06	0.00043539	2.94437
cg08506869	-0.102663	0.295769	-4.68135	4.14e-06	0.000436553	2.94104
cg23302603	-0.128166	0.237988	-4.681	4.14e-06	0.000436787	2.9395
cg13405293	-0.105266	0.147189	-4.67914	4.18e-06	0.000439058	2.93129
cg18014624	-0.124911	0.268964	-4.6791	4.18e-06	0.000439058	2.93113
cg27427234	-0.128757	0.253787	-4.6767	4.22e-06	0.000441184	2.92058
cg02822381	-0.102071	0.347781	-4.67599	4.24e-06	0.000441623	2.91746
cg13610168	-0.102781	0.266361	-4.67487	4.26e-06	0.000442936	2.91253
cg24937280	-0.105917	0.282249	-4.67468	4.26e-06	0.000442936	2.91171
cg13895765	-0.104142	0.296036	-4.67456	4.27e-06	0.000442973	2.91118
cg16331679	-0.107396	0.226065	-4.67434	4.27e-06	0.000443223	2.91019
cg00359911	-0.128757	0.295266	-4.67399	4.28e-06	0.000443614	2.90866
cg15566554	-0.100118	0.212663	-4.67355	4.29e-06	0.000443742	2.90675
cg10812186	-0.11858	0.466982	-4.67307	4.3e-06	0.000444161	2.90465
cg19810038	-0.102308	0.389438	-4.6728	4.3e-06	0.000444245	2.90342
cg23947039	-0.101598	0.167544	-4.67252	4.31e-06	0.000444583	2.90223
cg19269426	0.101124	0.590562	4.67245	4.31e-06	0.000444621	2.9019
cg17375249	-0.113609	0.247041	-4.67176	4.32e-06	0.00044533	2.89886
cg06814287	-0.108994	0.481716	-4.67086	4.34e-06	0.000446115	2.89492
cg06455206	-0.102426	0.473225	-4.66957	4.37e-06	0.000447512	2.88924
cg21095553	-0.124497	0.177988	-4.66901	4.38e-06	0.000448101	2.88682
cg01215742	-0.104734	0.456213	-4.66805	4.4e-06	0.000449351	2.88259
cg11027058	-0.104438	0.161746	-4.66739	4.41e-06	0.000450086	2.87969
cg17222645	-0.119822	0.162515	-4.6664	4.43e-06	0.000451083	2.87534
cg10178263	-0.10858	0.217959	-4.66617	4.43e-06	0.000451319	2.87434
cg07643225	-0.110888	0.24426	-4.66529	4.45e-06	0.000451467	2.8705
cg05630800	-0.101479	0.542574	-4.66524	4.45e-06	0.000451467	2.87027
cg21730858	-0.11716	0.566095	-4.66437	4.47e-06	0.000452573	2.86646
cg02459704	-0.110059	0.45929	-4.66339	4.49e-06	0.000453288	2.86214
cg26922917	-0.120947	0.563846	-4.66336	4.49e-06	0.000453288	2.86204
cg02961934	-0.109467	0.468225	-4.663	4.5e-06	0.000453578	2.86044
cg03357180	-0.100592	0.150651	-4.66266	4.51e-06	0.000453821	2.85895
cg07790870	-0.112781	0.492485	-4.66254	4.51e-06	0.000453944	2.85844
cg01969910	-0.121834	0.180325	-4.66202	4.52e-06	0.000454227	2.85614
cg07849823	-0.101302	0.193846	-4.66172	4.52e-06	0.000454612	2.85483
cg26843848	-0.106095	0.187071	-4.66147	4.53e-06	0.00045468	2.85374
cg10978355	-0.111479	0.400296	-4.66002	4.56e-06	0.000456059	2.8474
cg15406010	-0.100296	0.278077	-4.65971	4.57e-06	0.000456595	2.84603
cg00282347	-0.11574	0.250414	-4.65773	4.61e-06	0.000459178	2.83736
cg04386400	-0.108639	0.313609	-4.65638	4.64e-06	0.000460909	2.83143
cg09544050	-0.113136	0.453018	-4.65426	4.68e-06	0.000464445	2.82216
cg15575375	-0.120769	0.513994	-4.65342	4.7e-06	0.000464985	2.81848
cg00270778	-0.128225	0.317308	-4.65281	4.71e-06	0.000465218	2.8158
cg25343990	-0.124675	0.249615	-4.65145	4.74e-06	0.000466694	2.80985
cg24773676	-0.104201	0.218432	-4.65014	4.77e-06	0.000468552	2.80412
cg01038149	-0.109231	0.175858	-4.64998	4.77e-06	0.00046877	2.80344
cg24764793	-0.102367	0.575503	-4.64986	4.78e-06	0.000468899	2.80293
cg06868562	-0.102781	0.17216	-4.64902	4.79e-06	0.000469874	2.79925
cg17227967	-0.109112	0.346686	-4.64816	4.81e-06	0.000470797	2.79546
cg25890168	0.108107	0.265947	4.64753	4.83e-06	0.000471345	2.79271
cg03549571	-0.108757	0.25284	-4.64734	4.83e-06	0.000471366	2.79189
cg05383931	-0.122071	0.577781	-4.64733	4.83e-06	0.000471366	2.79184
cg02121529	-0.113669	0.328609	-4.64629	4.85e-06	0.000472827	2.78733
cg00128353	-0.11426	0.233935	-4.64467	4.89e-06	0.000474824	2.78021
cg15207826	-0.121361	0.37784	-4.64393	4.91e-06	0.00047559	2.77699
cg06000963	-0.102485	0.187811	-4.64379	4.91e-06	0.00047559	2.77638
cg02607340	-0.10858	0.231213	-4.64374	4.91e-06	0.00047559	2.77619
cg08124446	-0.12716	0.31855	-4.64108	4.97e-06	0.000477956	2.76457
cg18380550	-0.10284	0.197337	-4.63948	5.01e-06	0.000479106	2.75755
cg11867546	-0.102899	0.221627	-4.6392	5.01e-06	0.000479359	2.75635
cg22902177	-0.125562	0.196923	-4.63848	5.03e-06	0.000479981	2.7532
cg03753681	-0.130296	0.231479	-4.63838	5.03e-06	0.000479981	2.75277
cg25599538	-0.113728	0.227337	-4.63789	5.04e-06	0.000480354	2.75065
cg07376381	-0.119763	0.452959	-4.63644	5.08e-06	0.000482842	2.7443
cg26129310	-0.100888	0.224941	-4.6362	5.08e-06	0.000483135	2.74324
cg03142039	-0.106331	0.644645	-4.63604	5.09e-06	0.000483243	2.74255
cg06051146	-0.110118	0.555178	-4.63547	5.1e-06	0.000483571	2.74009
cg11190071	-0.104497	0.132485	-4.63506	5.11e-06	0.000484241	2.7383
cg09369863	-0.104793	0.15926	-4.634	5.13e-06	0.000485885	2.73367
cg07827337	-0.108284	0.17284	-4.63343	5.15e-06	0.00048645	2.73117
cg24666993	-0.101657	0.211183	-4.63331	5.15e-06	0.000486574	2.73066
cg18046677	-0.111065	0.431982	-4.63269	5.16e-06	0.00048739	2.72795
cg19704348	-0.108639	0.180237	-4.63198	5.18e-06	0.000488154	2.72484
cg25066490	-0.141124	0.257071	-4.63009	5.23e-06	0.000490359	2.71664
cg10606698	-0.103491	0.486834	-4.62971	5.23e-06	0.000490851	2.71497
cg00490406	0.101124	0.493047	4.62768	5.28e-06	0.000493028	2.70613
cg16358826	-0.102959	0.326391	-4.62704	5.3e-06	0.000493335	2.70334
cg16658099	-0.122959	0.194852	-4.62667	5.31e-06	0.000493691	2.70174
cg12804791	-0.102485	0.240888	-4.62553	5.33e-06	0.000495415	2.69675
cg16529563	-0.112426	0.286627	-4.62511	5.34e-06	0.000495923	2.69494
cg16468914	-0.110178	0.246982	-4.62369	5.38e-06	0.000497149	2.68877
cg04532033	-0.116154	0.277426	-4.6218	5.43e-06	0.00050059	2.68053
cg06775930	-0.118757	0.261391	-4.62069	5.45e-06	0.000502632	2.67572
cg21233003	-0.102485	0.255266	-4.62013	5.47e-06	0.00050323	2.67327
cg09088988	-0.139704	0.303166	-4.61992	5.47e-06	0.00050323	2.67238
cg08007986	-0.116982	0.295828	-4.61913	5.49e-06	0.000504115	2.66891
cg25858132	-0.126272	0.338047	-4.61815	5.52e-06	0.000505653	2.66465
cg24181856	-0.10503	0.416953	-4.618	5.52e-06	0.000505875	2.66401
cg23139473	-0.154497	0.301982	-4.61759	5.53e-06	0.000506373	2.66224
cg18172881	-0.121716	0.309083	-4.61675	5.55e-06	0.000507912	2.6586
cg26616283	-0.107396	0.171154	-4.61658	5.56e-06	0.000508166	2.65783
cg18065337	-0.12426	0.183669	-4.61635	5.56e-06	0.00050837	2.65684
cg15671083	-0.104852	0.495444	-4.61584	5.57e-06	0.000508931	2.65463
cg10128806	-0.109586	0.621302	-4.61419	5.62e-06	0.000510913	2.64748
cg03149699	-0.100828	0.203846	-4.61413	5.62e-06	0.000510913	2.64719
cg03172996	-0.114911	0.145207	-4.61385	5.62e-06	0.000511308	2.646
cg12846139	-0.122189	0.308373	-4.61299	5.65e-06	0.000512601	2.64226
cg02909711	-0.119408	0.177692	-4.61037	5.71e-06	0.00051646	2.63088
cg15887754	-0.118935	0.240828	-4.61024	5.72e-06	0.000516534	2.63031
cg16293069	-0.108225	0.241627	-4.60923	5.74e-06	0.000518194	2.62592
cg16334795	-0.102959	0.426746	-4.60702	5.8e-06	0.000521843	2.61634
cg25979559	-0.102959	0.262781	-4.60661	5.81e-06	0.000522349	2.61454
cg01591431	-0.121124	0.152929	-4.60571	5.84e-06	0.000523411	2.61065
cg11171224	-0.100592	0.118876	-4.60546	5.84e-06	0.000523742	2.60959
cg02518691	-0.110592	0.338491	-4.60527	5.85e-06	0.000523818	2.60874
cg07544748	-0.112722	0.169911	-4.60509	5.85e-06	0.000523818	2.60796
cg14776114	-0.104852	0.205089	-4.6046	5.86e-06	0.000524378	2.60583
cg10864074	-0.120888	0.220799	-4.60373	5.89e-06	0.00052537	2.60209
cg02861441	-0.102959	0.239467	-4.60348	5.89e-06	0.000525832	2.60099
cg07438288	-0.12071	0.223373	-4.60332	5.9e-06	0.000525862	2.60029
cg25699174	-0.107633	0.197899	-4.60141	5.95e-06	0.00052841	2.59201
cg06532574	-0.111243	0.401775	-4.60083	5.97e-06	0.000529295	2.58949
cg15600422	-0.112367	0.231864	-4.60055	5.97e-06	0.000529387	2.58827
cg18357048	-0.131065	0.260089	-4.59855	6.03e-06	0.000532158	2.57962
cg27346806	-0.144497	0.413077	-4.59718	6.06e-06	0.000533637	2.57368
cg12670477	-0.104024	0.19284	-4.59665	6.08e-06	0.000533867	2.57141
cg02658488	-0.132663	0.268225	-4.59534	6.12e-06	0.000535948	2.56572
cg03480346	-0.146154	0.481243	-4.5947	6.13e-06	0.000536471	2.56298
cg08180572	-0.107337	0.432249	-4.59465	6.13e-06	0.000536471	2.56275
cg09775312	-0.109408	0.251923	-4.59431	6.14e-06	0.000536793	2.56128
cg22135941	-0.105917	0.120592	-4.5938	6.16e-06	0.000537665	2.55909
cg01698298	-0.114675	0.281716	-4.59345	6.17e-06	0.000538289	2.55756
cg27455890	-0.108994	0.299527	-4.59311	6.18e-06	0.000538524	2.55608
cg18291290	-0.105917	0.306154	-4.59297	6.18e-06	0.000538746	2.55547
cg05322217	-0.118994	0.18997	-4.5924	6.2e-06	0.0005391	2.55303
cg15015034	-0.124379	0.25355	-4.5905	6.25e-06	0.000541305	2.54482
cg14572967	-0.111006	0.182781	-4.58711	6.35e-06	0.000544862	2.53017
cg08801479	-0.100355	0.571953	-4.58536	6.4e-06	0.000548043	2.5226
cg21395191	-0.116213	0.205266	-4.58354	6.45e-06	0.000550344	2.51473
cg23954153	-0.113669	0.221331	-4.58248	6.48e-06	0.000551498	2.51017
cg07148716	-0.108343	0.16784	-4.58217	6.49e-06	0.000551498	2.50882
cg19729116	-0.138225	0.30858	-4.58025	6.55e-06	0.000554496	2.50053
cg09184730	-0.118166	0.16068	-4.58013	6.55e-06	0.000554671	2.50003
cg18530113	-0.103905	0.169231	-4.57948	6.57e-06	0.000555126	2.49719
cg25110126	-0.102485	0.128698	-4.57902	6.58e-06	0.000555682	2.4952
cg02432003	-0.102959	0.602485	-4.57493	6.7e-06	0.000562778	2.47756
cg16896868	-0.134615	0.426834	-4.57432	6.72e-06	0.0005631	2.47494
cg22028075	-0.125621	0.283639	-4.5742	6.73e-06	0.000563166	2.47442
cg02903907	-0.102722	0.237101	-4.57241	6.78e-06	0.000566295	2.46672
cg22946876	-0.111006	0.162012	-4.56898	6.89e-06	0.000571392	2.45196
cg25134701	-0.101598	0.486953	-4.56807	6.91e-06	0.000572232	2.44801
cg21789181	-0.103314	0.302071	-4.56723	6.94e-06	0.000573541	2.44441
cg08119275	-0.113964	0.185976	-4.56634	6.97e-06	0.000574997	2.44058
cg11262815	-0.100947	0.249467	-4.56553	6.99e-06	0.000576236	2.43712
cg13470069	-0.104024	0.321361	-4.56356	7.06e-06	0.000579834	2.42863
cg14866595	-0.106627	0.308817	-4.56316	7.07e-06	0.000580233	2.4269
cg03432338	-0.114201	0.259172	-4.56254	7.09e-06	0.000581013	2.42422
cg16563470	-0.10355	0.456982	-4.56048	7.15e-06	0.000583374	2.41537
cg08322244	-0.130947	0.473166	-4.56017	7.16e-06	0.000583713	2.41403
cg25315855	-0.118107	0.150769	-4.56	7.17e-06	0.000583773	2.41331
cg01898377	-0.123728	0.662751	-4.55922	7.19e-06	0.000584987	2.40997
cg16982073	-0.111361	0.528698	-4.55913	7.2e-06	0.00058503	2.40958
cg17600231	-0.108698	0.635592	-4.55841	7.22e-06	0.000585924	2.40646
cg26129769	-0.101243	0.252337	-4.55826	7.22e-06	0.000585993	2.40583
cg21105875	-0.109467	0.66426	-4.55778	7.24e-06	0.000586943	2.40377
cg26582643	-0.132544	0.280651	-4.55774	7.24e-06	0.000586943	2.40362
cg20893717	-0.137633	0.277574	-4.55677	7.27e-06	0.000588599	2.39945
cg19315863	-0.105917	0.20142	-4.55652	7.28e-06	0.000588823	2.39834
cg16289417	-0.104852	0.201479	-4.55569	7.31e-06	0.000589352	2.39479
cg14554491	-0.107751	0.464763	-4.55564	7.31e-06	0.000589354	2.39459
cg16657164	-0.102367	0.170178	-4.55515	7.33e-06	0.00058974	2.39248
cg15341866	-0.10503	0.689793	-4.5541	7.36e-06	0.000591263	2.38798
cg23337754	-0.134734	0.31926	-4.55386	7.37e-06	0.000591269	2.38694
cg05063138	-0.129645	0.260858	-4.55342	7.38e-06	0.000591744	2.38506
cg20641798	-0.114201	0.264497	-4.55303	7.4e-06	0.000592425	2.38338
cg24407327	-0.100296	0.151686	-4.55288	7.4e-06	0.000592571	2.38275
cg06830450	-0.100592	0.41503	-4.5518	7.44e-06	0.000593891	2.3781
cg12451153	-0.100414	0.244941	-4.55143	7.45e-06	0.000594641	2.3765
cg04235519	-0.1	0.139172	-4.55023	7.49e-06	0.000596527	2.37134
cg26234721	-0.120296	0.374704	-4.54985	7.5e-06	0.000597179	2.36972
cg02372145	-0.105799	0.284379	-4.54978	7.5e-06	0.000597229	2.36944
cg27207470	-0.132544	0.307811	-4.54926	7.52e-06	0.00059781	2.3672
cg26332253	-0.104379	0.286864	-4.54898	7.53e-06	0.000598166	2.36601
cg11065506	-0.110533	0.153136	-4.54838	7.55e-06	0.000599291	2.36341
cg21799469	-0.110118	0.306598	-4.5475	7.58e-06	0.000600212	2.35963
cg27006129	-0.115266	0.249586	-4.54741	7.58e-06	0.000600212	2.35928
cg20097440	-0.124556	0.329734	-4.54437	7.69e-06	0.000604544	2.34625
cg21912308	-0.124675	0.556834	-4.5439	7.7e-06	0.000605111	2.34423
cg24094746	-0.110059	0.139586	-4.54099	7.81e-06	0.000609754	2.33178
cg09528265	-0.115503	0.194438	-4.54063	7.82e-06	0.000610271	2.33021
cg15423872	-0.12071	0.397811	-4.5396	7.85e-06	0.000611865	2.32582
cg13341668	-0.106509	0.679467	-4.53816	7.9e-06	0.000613878	2.31965
cg12424694	-0.104793	0.262337	-4.53783	7.92e-06	0.000614112	2.31822
cg02423318	-0.112485	0.183166	-4.53599	7.98e-06	0.000617083	2.31034
cg22992730	-0.140118	0.493195	-4.53584	7.99e-06	0.000617193	2.30971
cg14947478	-0.117456	0.417959	-4.53562	7.99e-06	0.000617193	2.30879
cg20018912	-0.104438	0.125888	-4.53534	8e-06	0.000617193	2.30757
cg10154780	-0.116272	0.490385	-4.53525	8.01e-06	0.000617193	2.30718
cg00608299	-0.103905	0.418639	-4.53382	8.06e-06	0.000619921	2.30109
cg25361023	-0.111834	0.187751	-4.53263	8.1e-06	0.000620928	2.296
cg02996869	-0.136982	0.325473	-4.53252	8.11e-06	0.000621134	2.29549
cg20788479	-0.105148	0.20287	-4.5324	8.11e-06	0.000621134	2.29499
cg12585966	-0.107041	0.219615	-4.53153	8.14e-06	0.000622678	2.29126
cg07876132	-0.103787	0.196746	-4.53076	8.17e-06	0.000624561	2.288
cg09279949	-0.133195	0.332396	-4.52944	8.22e-06	0.000626069	2.28236
cg04508687	-0.106331	0.161272	-4.52924	8.23e-06	0.000626401	2.28148
cg23017840	-0.103077	0.251657	-4.5286	8.25e-06	0.000627574	2.27877
cg14119999	-0.107278	0.334172	-4.52842	8.26e-06	0.000627933	2.27798
cg27408285	-0.113314	0.475828	-4.52795	8.27e-06	0.000628311	2.27598
cg23877401	-0.101006	0.137071	-4.5278	8.28e-06	0.00062849	2.27533
cg14088357	-0.110947	0.335947	-4.52769	8.28e-06	0.000628562	2.27487
cg02062409	-0.103254	0.156893	-4.5271	8.3e-06	0.000629563	2.27237
cg14059768	-0.114083	0.362959	-4.52692	8.31e-06	0.000629875	2.27158
cg16977706	-0.101538	0.238284	-4.52517	8.38e-06	0.000633107	2.26411
cg20943032	-0.125148	0.292101	-4.52472	8.39e-06	0.000633769	2.26219
cg03623378	-0.103136	0.234645	-4.52402	8.42e-06	0.000635148	2.25919
cg11850943	-0.104911	0.399734	-4.52385	8.43e-06	0.000635148	2.25849
cg03906033	-0.129112	0.199408	-4.52377	8.43e-06	0.000635148	2.25814
cg02738256	-0.106391	0.206746	-4.52252	8.48e-06	0.000637066	2.2528
cg18960642	-0.102485	0.186036	-4.52219	8.49e-06	0.000637635	2.25137
cg20841596	-0.108166	0.151775	-4.52192	8.5e-06	0.000638113	2.25022
cg26386846	-0.10574	0.12855	-4.52181	8.5e-06	0.000638113	2.24975
cg18086187	-0.107101	0.149704	-4.52178	8.5e-06	0.000638113	2.24963
cg17881200	-0.103373	0.381686	-4.52156	8.51e-06	0.000638131	2.2487
cg22496102	-0.114734	0.359083	-4.52122	8.53e-06	0.000638984	2.24724
cg10916569	-0.108698	0.299615	-4.52105	8.53e-06	0.000639205	2.24654
cg15858239	-0.10858	0.28003	-4.52014	8.57e-06	0.000640843	2.24264
cg19679989	-0.10071	0.239408	-4.51978	8.58e-06	0.00064102	2.2411
cg12917153	-0.108817	0.513639	-4.51789	8.65e-06	0.000644733	2.23304
cg22882539	-0.102781	0.229142	-4.51681	8.69e-06	0.000646461	2.22844
cg10678427	-0.108521	0.164852	-4.51674	8.7e-06	0.000646461	2.22813
cg12389545	-0.100592	0.154615	-4.51643	8.71e-06	0.000646986	2.22682
cg02783887	-0.117751	0.611775	-4.51542	8.75e-06	0.000649056	2.2225
cg08248579	-0.118757	0.277071	-4.51459	8.78e-06	0.000650232	2.21898
cg26886381	-0.121243	0.349852	-4.51457	8.78e-06	0.000650232	2.2189
cg05759424	-0.111834	0.160592	-4.51377	8.81e-06	0.000650994	2.21552
cg04139515	-0.101302	0.22574	-4.51334	8.83e-06	0.000651529	2.21368
cg00125414	-0.10142	0.256864	-4.51334	8.83e-06	0.000651529	2.21366
cg18254147	-0.135621	0.238698	-4.513	8.84e-06	0.000652116	2.21224
cg03585778	-0.118047	0.298787	-4.51297	8.84e-06	0.000652116	2.21208
cg13868604	-0.110118	0.326538	-4.51284	8.85e-06	0.000652159	2.21155
cg01901107	-0.102604	0.17284	-4.51248	8.86e-06	0.000652455	2.21001
cg13207797	-0.120651	0.286775	-4.51155	8.9e-06	0.000653874	2.20606
cg09284026	-0.123491	0.324941	-4.5115	8.9e-06	0.000653874	2.20582
cg12253175	-0.101893	0.66426	-4.51037	8.95e-06	0.000655643	2.20104
cg23358710	-0.103964	0.159201	-4.50881	9.01e-06	0.000658747	2.19438
cg10551329	-0.120769	0.416775	-4.50778	9.05e-06	0.000660517	2.18998
cg09375033	-0.112249	0.414408	-4.50773	9.05e-06	0.000660517	2.18979
cg23246885	-0.139467	0.316302	-4.50762	9.06e-06	0.000660525	2.18931
cg24106636	-0.131124	0.274615	-4.5074	9.07e-06	0.000660825	2.18836
cg25770340	-0.111657	0.284527	-4.50689	9.09e-06	0.000661862	2.1862
cg04994795	-0.104615	0.529645	-4.50681	9.09e-06	0.000661862	2.18589
cg24843474	-0.115562	0.182633	-4.50654	9.1e-06	0.00066249	2.18472
cg20960405	-0.107515	0.262988	-4.50622	9.11e-06	0.000662603	2.18336
cg23687194	-0.101657	0.148935	-4.50557	9.14e-06	0.000663516	2.18059
cg09958967	-0.124556	0.291982	-4.50456	9.18e-06	0.000665738	2.17631
cg21129641	-0.101538	0.263905	-4.50451	9.18e-06	0.000665738	2.17609
cg17764989	-0.105148	0.21068	-4.50416	9.2e-06	0.000666101	2.17459
cg02553284	-0.125444	0.211893	-4.50369	9.22e-06	0.000666883	2.17259
cg00590670	-0.101775	0.282722	-4.50339	9.23e-06	0.000667393	2.17133
cg02925162	-0.115148	0.202485	-4.50302	9.24e-06	0.000667785	2.16977
cg18668836	-0.122249	0.683964	-4.50255	9.26e-06	0.000668407	2.16777
cg04203758	-0.117751	0.16426	-4.50194	9.29e-06	0.000669746	2.16516
cg15871441	-0.112249	0.181686	-4.50119	9.32e-06	0.000671376	2.16196
cg13951697	-0.119112	0.524172	-4.49976	9.38e-06	0.000674769	2.15591
cg06710769	-0.126509	0.336272	-4.49904	9.41e-06	0.000676069	2.15286
cg09462445	-0.107811	0.336568	-4.49809	9.45e-06	0.000677789	2.14881
cg27469154	-0.121243	0.253343	-4.49793	9.45e-06	0.000677919	2.14815
cg12627583	-0.104675	0.240917	-4.49742	9.48e-06	0.000678592	2.14597
cg26273150	-0.100473	0.121065	-4.49732	9.48e-06	0.000678674	2.14552
cg10086212	-0.140888	0.274586	-4.49706	9.49e-06	0.000679177	2.14445
cg03495768	-0.10497	0.387751	-4.49694	9.5e-06	0.000679177	2.14394
cg00794378	-0.103964	0.293343	-4.49632	9.52e-06	0.000680064	2.1413
cg15299057	-0.104556	0.296538	-4.49628	9.52e-06	0.000680064	2.14114
cg24253255	-0.121834	0.153994	-4.49592	9.54e-06	0.000680548	2.13959
cg17295489	-0.100651	0.422396	-4.4957	9.55e-06	0.000680906	2.13867
cg18005828	-0.101065	0.329172	-4.49564	9.55e-06	0.000680906	2.1384
cg01263386	-0.109467	0.257692	-4.49487	9.58e-06	0.000681937	2.13513
cg06022664	-0.112249	0.274822	-4.4939	9.63e-06	0.00068417	2.13101
cg06649034	-0.102485	0.199467	-4.49358	9.64e-06	0.000684665	2.12968
cg12067522	-0.103609	0.278728	-4.49195	9.71e-06	0.000687931	2.12274
cg06746893	-0.105385	0.596479	-4.4913	9.74e-06	0.00068915	2.11999
cg27179866	-0.111006	0.240414	-4.49005	9.79e-06	0.000690999	2.11469
cg13280283	-0.109527	0.143698	-4.4892	9.83e-06	0.000692607	2.1111
cg22300282	-0.116509	0.323521	-4.48741	9.91e-06	0.000696532	2.1035
cg05049361	-0.13284	0.237544	-4.48738	9.91e-06	0.000696532	2.10338
cg08517062	-0.1	0.156272	-4.48647	9.95e-06	0.000698409	2.09953
cg02346970	-0.103787	0.152189	-4.48612	9.96e-06	0.000699092	2.09802
cg14207654	-0.102485	0.127811	-4.48547	9.99e-06	0.000700041	2.09526
cg14124894	-0.10355	0.274083	-4.48508	1e-05	0.000700854	2.09365
cg27360003	-0.109645	0.210148	-4.48472	1e-05	0.000701229	2.09211
cg26342671	-0.116864	0.214467	-4.48411	1.01e-05	0.000702643	2.08952
cg18740893	-0.131302	0.286243	-4.48407	1.01e-05	0.000702643	2.08936
cg27176828	-0.101361	0.174231	-4.48407	1.01e-05	0.000702643	2.08934
cg02553486	-0.100769	0.365118	-4.48283	1.01e-05	0.000704248	2.08411
cg03851984	-0.104675	0.203757	-4.48281	1.01e-05	0.000704248	2.08404
cg13872965	-0.105266	0.173698	-4.48265	1.01e-05	0.000704582	2.08332
cg06126713	-0.10858	0.355	-4.48253	1.01e-05	0.000704703	2.08282
cg07131451	-0.112189	0.223905	-4.48234	1.01e-05	0.000704981	2.08203
cg09150450	-0.109822	0.222426	-4.4822	1.01e-05	0.000705036	2.08142
cg24122124	-0.127041	0.276183	-4.48047	1.02e-05	0.000708529	2.07412
cg24679395	-0.108521	0.179763	-4.48	1.02e-05	0.000708529	2.07213
cg22126211	-0.131953	0.542308	-4.47978	1.02e-05	0.000708939	2.0712
cg07787543	-0.107101	0.584024	-4.47954	1.03e-05	0.000709455	2.07017
cg22873661	-0.108225	0.356716	-4.4794	1.03e-05	0.000709659	2.06957
cg10242496	-0.105089	0.308757	-4.47932	1.03e-05	0.000709659	2.06923
cg18342279	-0.115858	0.236923	-4.47756	1.03e-05	0.000712686	2.06182
cg26872907	-0.105444	0.278698	-4.47663	1.04e-05	0.000714783	2.05788
cg13829089	-0.10284	0.535207	-4.47545	1.04e-05	0.00071718	2.05287
cg06686826	-0.130414	0.239763	-4.47543	1.04e-05	0.00071718	2.0528
cg13312942	-0.11929	0.455148	-4.47509	1.05e-05	0.000717879	2.05137
cg12600289	-0.131183	0.279793	-4.47483	1.05e-05	0.000718369	2.05027
cg08080396	-0.111479	0.442426	-4.47337	1.05e-05	0.000720982	2.04409
cg01086868	-0.116331	0.377101	-4.47332	1.05e-05	0.000721024	2.04386
cg04250847	-0.102071	0.273876	-4.47321	1.05e-05	0.000721126	2.0434
cg16117248	-0.104911	0.140207	-4.4727	1.06e-05	0.000721898	2.04124
cg20596493	-0.102959	0.212426	-4.47117	1.06e-05	0.000724518	2.03478
cg16676492	-0.126213	0.367899	-4.47008	1.07e-05	0.000726254	2.03018
cg08371772	-0.133018	0.226154	-4.46968	1.07e-05	0.000727065	2.02851
cg05911774	-0.122426	0.484586	-4.46804	1.08e-05	0.000729183	2.02156
cg12799781	-0.108698	0.174882	-4.46796	1.08e-05	0.000729183	2.02125
cg10350880	-0.105207	0.445444	-4.46789	1.08e-05	0.000729297	2.02094
cg07346851	-0.110473	0.176893	-4.46735	1.08e-05	0.000730546	2.01865
cg26989202	-0.114911	0.14716	-4.46727	1.08e-05	0.000730614	2.01834
cg00445824	-0.103846	0.179438	-4.46655	1.09e-05	0.000732353	2.0153
cg11896246	-0.105858	0.52216	-4.46617	1.09e-05	0.000733021	2.01368
cg17991436	-0.100533	0.220621	-4.46589	1.09e-05	0.000733618	2.01251
cg10229294	-0.126805	0.331509	-4.46583	1.09e-05	0.000733701	2.01224
cg07674095	-0.10432	0.593698	-4.46522	1.09e-05	0.000734788	2.00968
cg09997760	-0.100473	0.170178	-4.46462	1.1e-05	0.000735736	2.00714
cg08394412	-0.126509	0.308698	-4.46381	1.1e-05	0.000737617	2.00373
cg16844403	-0.103018	0.186953	-4.46365	1.1e-05	0.000737881	2.00306
cg01134282	-0.101953	0.189793	-4.46292	1.1e-05	0.000739358	1.99998
cg14839257	-0.100592	0.158047	-4.46281	1.1e-05	0.000739358	1.99952
cg25464921	-0.120592	0.255444	-4.46244	1.11e-05	0.000740067	1.99796
cg04568355	-0.115621	0.206509	-4.46165	1.11e-05	0.000742287	1.99461
cg07544796	-0.113609	0.468284	-4.46081	1.11e-05	0.000743529	1.99107
cg07965640	-0.100888	0.462337	-4.45934	1.12e-05	0.000745668	1.9849
cg20879576	-0.107692	0.217219	-4.45917	1.12e-05	0.000745668	1.98417
cg12156154	-0.105858	0.587722	-4.45854	1.13e-05	0.000746466	1.9815
cg23168483	-0.119941	0.273402	-4.45753	1.13e-05	0.000748648	1.97726
cg04759335	-0.10432	0.191509	-4.45676	1.13e-05	0.000750174	1.97403
cg04439623	-0.111716	0.167337	-4.45658	1.14e-05	0.000750548	1.97323
cg04280969	-0.100651	0.220621	-4.4562	1.14e-05	0.000751522	1.97166
cg18324126	-0.15929	0.33716	-4.45554	1.14e-05	0.000752237	1.96886
cg26379383	-0.105385	0.318018	-4.45493	1.14e-05	0.000753341	1.96632
cg19754520	-0.100355	0.710118	-4.45461	1.14e-05	0.000754026	1.96494
cg07131655	-0.100651	0.158314	-4.45415	1.15e-05	0.000754929	1.96303
cg13943068	-0.134379	0.520089	-4.45404	1.15e-05	0.000755046	1.96257
cg20967975	-0.107278	0.242751	-4.45398	1.15e-05	0.000755113	1.96232
cg05726764	-0.108225	0.322929	-4.4535	1.15e-05	0.000756475	1.96027
cg09143801	-0.106391	0.431893	-4.453	1.15e-05	0.000757118	1.9582
cg05804220	-0.111065	0.187663	-4.45282	1.15e-05	0.000757558	1.95742
cg07735777	-0.117692	0.177071	-4.45163	1.16e-05	0.000760113	1.9524
cg01405445	-0.114142	0.321982	-4.45133	1.16e-05	0.000760194	1.95114
cg18873914	-0.10787	0.383639	-4.45003	1.17e-05	0.00076243	1.94566
cg24055029	-0.111953	0.477811	-4.45002	1.17e-05	0.00076243	1.94565
cg27537203	-0.12432	0.212101	-4.44992	1.17e-05	0.000762653	1.94521
cg23676551	-0.111657	0.436361	-4.4495	1.17e-05	0.000763543	1.94346
cg09154978	-0.102604	0.173314	-4.44918	1.17e-05	0.000764175	1.9421
cg13475995	-0.105089	0.494379	-4.44896	1.17e-05	0.000764175	1.9412
cg11707067	-0.101124	0.709852	-4.44841	1.18e-05	0.000764794	1.93886
cg10837783	-0.104734	0.740473	-4.44782	1.18e-05	0.000766041	1.9364
cg15219689	-0.106213	0.186538	-4.44743	1.18e-05	0.000766977	1.93474
cg18696900	-0.105325	0.386331	-4.4474	1.18e-05	0.000766977	1.9346
cg20232102	-0.113077	0.325533	-4.44621	1.19e-05	0.000769454	1.92964
cg25959239	-0.119763	0.191834	-4.44535	1.19e-05	0.000771505	1.92599
cg09158990	-0.105266	0.21642	-4.44454	1.2e-05	0.000773488	1.9226
cg06864047	-0.119645	0.306568	-4.44406	1.2e-05	0.000774617	1.92057
cg17962384	-0.115976	0.319586	-4.4439	1.2e-05	0.00077479	1.9199
cg06073535	-0.110473	0.682278	-4.44369	1.2e-05	0.000775222	1.91905
cg12039664	-0.101065	0.293077	-4.44328	1.2e-05	0.000776123	1.91731
cg09997546	-0.107219	0.442604	-4.44314	1.2e-05	0.000776348	1.91673
cg07104652	-0.119112	0.361272	-4.4421	1.21e-05	0.000778291	1.91234
cg00707317	-0.103787	0.27284	-4.44209	1.21e-05	0.000778291	1.91231
cg20238128	-0.116686	0.264497	-4.44204	1.21e-05	0.000778325	1.91211
cg11146691	-0.123905	0.309112	-4.44141	1.21e-05	0.000779304	1.90945
cg18117367	-0.108107	0.513047	-4.44138	1.21e-05	0.000779304	1.90934
cg16415340	-0.118521	0.338136	-4.43936	1.22e-05	0.000782706	1.90085
cg21001198	-0.122604	0.216864	-4.43901	1.23e-05	0.000782877	1.8994
cg10155205	-0.10071	0.267633	-4.43778	1.23e-05	0.000784988	1.89421
cg01101510	-0.108757	0.217929	-4.43748	1.23e-05	0.000785272	1.89296
cg14120049	-0.12787	0.396124	-4.43695	1.24e-05	0.00078633	1.89072
cg22732812	-0.100888	0.133402	-4.43686	1.24e-05	0.000786378	1.89036
cg14706178	-0.100592	0.180118	-4.43675	1.24e-05	0.000786571	1.88992
cg04986504	-0.118107	0.51071	-4.43652	1.24e-05	0.000786849	1.88892
cg11491381	-0.104615	0.173314	-4.4358	1.24e-05	0.000788012	1.88591
cg23689357	-0.107219	0.381124	-4.43552	1.25e-05	0.000788612	1.88473
cg03321592	-0.135858	0.305444	-4.43534	1.25e-05	0.000788779	1.88398
cg10188732	-0.106095	0.249852	-4.43473	1.25e-05	0.000789934	1.88143
cg09112514	-0.114911	0.191302	-4.43379	1.25e-05	0.000792399	1.87747
cg16934685	-0.103787	0.121834	-4.43366	1.26e-05	0.000792399	1.87693
cg00516222	-0.103432	0.27645	-4.43299	1.26e-05	0.000793845	1.87412
cg22395050	-0.101006	0.588136	-4.43222	1.26e-05	0.000795583	1.87088
cg02477603	-0.11574	0.459822	-4.43128	1.27e-05	0.000797272	1.86695
cg04176888	-0.112071	0.453609	-4.42842	1.28e-05	0.000804074	1.85499
cg12605662	-0.126509	0.30503	-4.42774	1.29e-05	0.000805615	1.85215
cg16020747	-0.103905	0.351775	-4.42741	1.29e-05	0.000805788	1.85075
cg23746347	-0.101183	0.215799	-4.42637	1.3e-05	0.000808408	1.84639
cg24400921	-0.121775	0.220296	-4.42602	1.3e-05	0.000808408	1.84494
cg13021015	-0.103254	0.469024	-4.42599	1.3e-05	0.000808408	1.8448
cg24794228	-0.117751	0.462604	-4.42573	1.3e-05	0.000808908	1.84372
cg12827530	-0.103018	0.346716	-4.42556	1.3e-05	0.000808915	1.843
cg19623438	-0.108225	0.402692	-4.42449	1.31e-05	0.000810495	1.83854
cg00011616	-0.128225	0.680325	-4.42295	1.32e-05	0.00081382	1.83208
cg23076537	-0.113491	0.408817	-4.42096	1.33e-05	0.00081828	1.82375
cg21541120	-0.118521	0.210621	-4.42034	1.33e-05	0.000819682	1.82118
cg13516746	-0.101302	0.165325	-4.42013	1.33e-05	0.000819745	1.82031
cg04653710	-0.11142	0.252811	-4.41983	1.33e-05	0.000820128	1.81902
cg08195538	-0.111538	0.276479	-4.41961	1.33e-05	0.000820674	1.81812
cg10712551	-0.101479	0.255947	-4.41916	1.34e-05	0.000822012	1.81624
cg16890428	-0.10858	0.200089	-4.41676	1.35e-05	0.000827356	1.80618
cg02892357	-0.116923	0.622426	-4.41667	1.35e-05	0.000827527	1.80584
cg03774026	-0.118698	0.219112	-4.41619	1.36e-05	0.000828344	1.80384
cg02447380	-0.103669	0.156509	-4.4156	1.36e-05	0.000829314	1.80134
cg22183706	-0.103314	0.375089	-4.41527	1.36e-05	0.000829929	1.79996
cg02070685	-0.128343	0.268432	-4.41504	1.36e-05	0.000830506	1.799
cg25554917	-0.116568	0.260237	-4.41476	1.36e-05	0.00083139	1.79784
cg10030636	-0.109941	0.246568	-4.41441	1.37e-05	0.00083175	1.79638
cg00607526	-0.127456	0.23142	-4.41411	1.37e-05	0.000831858	1.79513
cg26249106	-0.106331	0.215473	-4.41399	1.37e-05	0.000832116	1.79465
cg02048890	-0.121361	0.244822	-4.41357	1.37e-05	0.000832714	1.79288
cg10762626	-0.128284	0.331598	-4.41317	1.37e-05	0.000833313	1.79121
cg02761345	-0.106746	0.241893	-4.413	1.37e-05	0.000833617	1.79048
cg22541378	-0.110237	0.261213	-4.41298	1.37e-05	0.000833617	1.79043
cg23050437	-0.113018	0.43284	-4.41285	1.37e-05	0.000833844	1.78987
cg13640626	-0.120888	0.246716	-4.41167	1.38e-05	0.000836248	1.78496
cg02755525	-0.109408	0.190799	-4.40984	1.39e-05	0.000839984	1.7773
cg06572160	-0.103609	0.300385	-4.40934	1.4e-05	0.000841043	1.77523
cg16703647	-0.110828	0.317012	-4.40851	1.4e-05	0.000842317	1.77174
cg01755467	-0.15426	0.322041	-4.40823	1.4e-05	0.000842902	1.77059
cg01573938	-0.121361	0.197012	-4.40821	1.4e-05	0.000842902	1.7705
cg18499201	-0.131893	0.657071	-4.40793	1.4e-05	0.000843495	1.76934
cg25498969	-0.108876	0.508343	-4.4078	1.41e-05	0.000843633	1.7688
cg10767420	-0.127278	0.587781	-4.40745	1.41e-05	0.000844003	1.76733
cg17151990	-0.111065	0.252337	-4.40678	1.41e-05	0.000845485	1.76454
cg26548653	-0.123373	0.279911	-4.40667	1.41e-05	0.000845677	1.7641
cg08612100	-0.10503	0.223521	-4.4039	1.43e-05	0.000849721	1.75254
cg02157078	-0.10284	0.351479	-4.40362	1.43e-05	0.000849988	1.75137
cg07641524	-0.10497	0.223728	-4.4025	1.44e-05	0.000852104	1.7467
cg27209741	-0.112722	0.454467	-4.40185	1.44e-05	0.000853226	1.744
cg00665492	-0.15213	0.465118	-4.40169	1.44e-05	0.000853226	1.74332
cg19805311	-0.100414	0.166538	-4.40075	1.45e-05	0.000854499	1.73942
cg18669654	-0.100355	0.308698	-4.40068	1.45e-05	0.000854499	1.73914
cg25509174	-0.134556	0.228639	-4.40059	1.45e-05	0.000854605	1.73876
cg17648210	-0.12503	0.23926	-4.39952	1.46e-05	0.000855919	1.7343
cg01207684	-0.134379	0.645296	-4.39934	1.46e-05	0.000856337	1.73355
cg12614029	-0.134852	0.244349	-4.39885	1.46e-05	0.000857402	1.73151
cg26426898	-0.10284	0.378876	-4.39837	1.46e-05	0.000858698	1.7295
cg09280770	-0.106923	0.300444	-4.39759	1.47e-05	0.000859992	1.72626
cg17335199	-0.101598	0.531568	-4.39696	1.47e-05	0.000861192	1.72362
cg13554901	-0.113669	0.171746	-4.39665	1.48e-05	0.000861902	1.72235
cg20650138	-0.101243	0.264882	-4.39655	1.48e-05	0.000861902	1.72195
cg11654179	-0.145148	0.296834	-4.39492	1.49e-05	0.000865664	1.71514
cg18065597	-0.113905	0.724053	-4.39381	1.49e-05	0.000868144	1.71052
cg14388488	-0.125858	0.276302	-4.39346	1.5e-05	0.000868742	1.70908
cg16017089	-0.131006	0.526154	-4.39339	1.5e-05	0.000868747	1.70879
cg09028204	-0.113136	0.23432	-4.39244	1.5e-05	0.000870444	1.70483
cg20483324	-0.102189	0.312219	-4.39223	1.5e-05	0.000870682	1.70396
cg21027282	-0.102485	0.601834	-4.39219	1.5e-05	0.000870682	1.70378
cg12336777	-0.106331	0.305355	-4.39131	1.51e-05	0.000872781	1.70012
cg01807377	-0.102189	0.223698	-4.39128	1.51e-05	0.000872781	1.70003
cg07525144	-0.111302	0.278432	-4.39086	1.51e-05	0.000873782	1.69827
cg16904960	-0.107751	0.321391	-4.3896	1.52e-05	0.000876784	1.69305
cg00691999	-0.120059	0.226065	-4.38959	1.52e-05	0.000876784	1.69299
cg02089629	-0.108639	0.350414	-4.38956	1.52e-05	0.000876784	1.69286
cg08881680	-0.105148	0.242988	-4.38815	1.53e-05	0.000879731	1.68702
cg14972139	-0.113609	0.483373	-4.38773	1.53e-05	0.000880794	1.68525
cg25923214	-0.122722	0.50284	-4.38707	1.54e-05	0.000882085	1.68252
cg08214808	-0.143254	0.411213	-4.38694	1.54e-05	0.000882258	1.682
cg20686446	-0.103787	0.644201	-4.38617	1.54e-05	0.000884373	1.6788
cg09272923	-0.114024	0.476183	-4.38593	1.55e-05	0.000884924	1.67779
cg19503700	-0.104615	0.685503	-4.38423	1.56e-05	0.0008898	1.67074
cg02647265	-0.100473	0.447988	-4.38376	1.56e-05	0.000890592	1.66879
cg19760898	-0.100592	0.195799	-4.38348	1.56e-05	0.000891295	1.66762
cg16651537	-0.108284	0.317219	-4.38228	1.57e-05	0.000894133	1.66265
cg00756058	-0.108521	0.283846	-4.38211	1.57e-05	0.000894544	1.66194
cg02639540	-0.106154	0.235976	-4.3815	1.58e-05	0.000895782	1.65938
cg12040201	-0.113728	0.422012	-4.3805	1.58e-05	0.000898374	1.65525
cg22931738	-0.100178	0.161095	-4.38046	1.58e-05	0.000898415	1.65507
cg18795461	-0.110118	0.246243	-4.38013	1.59e-05	0.000898984	1.6537
cg22747501	-0.110888	0.41716	-4.37996	1.59e-05	0.000899189	1.65301
cg22681934	-0.148225	0.473166	-4.37906	1.59e-05	0.000900882	1.6493
cg01380906	-0.111243	0.196568	-4.37891	1.59e-05	0.000901296	1.64866
cg26873457	-0.120651	0.737426	-4.37827	1.6e-05	0.000902314	1.646
cg08815340	-0.107515	0.398018	-4.37799	1.6e-05	0.000902632	1.64486
cg03550205	-0.10645	0.188136	-4.37705	1.61e-05	0.000904259	1.64095
cg25038283	-0.105266	0.163876	-4.37668	1.61e-05	0.000905293	1.63943
cg27454412	-0.107633	0.387959	-4.37666	1.61e-05	0.000905293	1.63932
cg23152743	-0.101243	0.208964	-4.37656	1.61e-05	0.00090553	1.63893
cg04933990	-0.108047	0.20432	-4.3764	1.61e-05	0.000905647	1.63826
cg08257923	-0.110592	0.233817	-4.37558	1.62e-05	0.000907444	1.63488
cg00314029	-0.103787	0.594024	-4.37553	1.62e-05	0.000907539	1.63464
cg17395064	-0.10716	0.158077	-4.37533	1.62e-05	0.000908053	1.63383
cg27245348	-0.101893	0.54432	-4.37444	1.63e-05	0.00091053	1.63014
cg10992267	-0.125325	0.270178	-4.37388	1.63e-05	0.000911729	1.6278
cg00755980	-0.101183	0.231006	-4.37353	1.63e-05	0.000912611	1.62635
cg01692340	-0.132249	0.298018	-4.3732	1.63e-05	0.000912971	1.62502
cg27357918	-0.107101	0.618166	-4.37237	1.64e-05	0.000914866	1.62155
cg08330404	-0.103314	0.209467	-4.37213	1.64e-05	0.000915431	1.62056
cg17673237	-0.108402	0.297456	-4.37206	1.64e-05	0.00091558	1.62027
cg04370442	-0.10497	0.724556	-4.37168	1.64e-05	0.000916295	1.61872
cg12865939	-0.106036	0.458225	-4.37095	1.65e-05	0.000918402	1.61568
cg05813818	-0.120888	0.691036	-4.36893	1.66e-05	0.000922775	1.60733
cg07317551	-0.104675	0.175296	-4.36806	1.67e-05	0.000924543	1.60371
cg00833448	-0.101361	0.159024	-4.36777	1.67e-05	0.000925171	1.60253
cg06742044	-0.122426	0.207604	-4.36735	1.68e-05	0.000925695	1.60079
cg10817615	-0.102485	0.168994	-4.3668	1.68e-05	0.000927113	1.59852
cg13550694	-0.102959	0.198284	-4.36668	1.68e-05	0.000927228	1.59803
cg22696438	-0.12213	0.206391	-4.36631	1.68e-05	0.000928052	1.59649
cg17903776	-0.102544	0.290089	-4.36615	1.68e-05	0.000928395	1.59582
cg09879122	-0.117811	0.542988	-4.3647	1.7e-05	0.000932546	1.58984
cg03318695	-0.112485	0.309083	-4.36452	1.7e-05	0.000932809	1.58908
cg18800479	-0.108994	0.236036	-4.36399	1.7e-05	0.00093431	1.58688
cg26439963	-0.105562	0.179527	-4.36251	1.71e-05	0.000938757	1.58075
cg12002589	-0.10355	0.278521	-4.36211	1.71e-05	0.00093958	1.57912
cg10510586	-0.108343	0.389911	-4.36196	1.72e-05	0.000940065	1.5785
cg05762694	-0.100059	0.172811	-4.36181	1.72e-05	0.000940328	1.57789
cg15673034	-0.121183	0.206331	-4.36094	1.72e-05	0.000942513	1.57429
cg11723850	-0.118521	0.256065	-4.36042	1.73e-05	0.00094361	1.57212
cg20712263	-0.100237	0.304734	-4.35964	1.73e-05	0.000945854	1.56893
cg00278028	-0.13497	0.340385	-4.35918	1.74e-05	0.000946689	1.56703
cg18587063	0.111657	0.42784	4.35886	1.74e-05	0.000947492	1.5657
cg22518696	-0.133787	0.307249	-4.35832	1.74e-05	0.000949206	1.56345
cg18021716	-0.104083	0.141036	-4.358	1.75e-05	0.000949632	1.56213
cg00750366	0.107396	0.534467	4.35799	1.75e-05	0.000949632	1.5621
cg06818307	-0.104793	0.216243	-4.35651	1.76e-05	0.000952825	1.556
cg13740698	-0.102012	0.198639	-4.3554	1.76e-05	0.000955182	1.55142
cg03200166	-0.108107	0.298373	-4.35478	1.77e-05	0.000956964	1.54885
cg07841815	-0.102604	0.303669	-4.35457	1.77e-05	0.00095745	1.54798
cg06710937	-0.119763	0.379763	-4.35439	1.77e-05	0.000957626	1.54724
cg20506745	-0.100118	0.541834	-4.35432	1.77e-05	0.000957626	1.54694
cg13149662	-0.110178	0.155089	-4.35417	1.77e-05	0.0009579	1.54635
cg01327552	-0.124675	0.196183	-4.35333	1.78e-05	0.00095984	1.54286
cg13042543	-0.137456	0.400207	-4.35327	1.78e-05	0.000959954	1.54261
cg26880493	-0.117041	0.203787	-4.35288	1.78e-05	0.000961048	1.54101
cg18144692	0.10355	0.595385	4.35266	1.79e-05	0.000961679	1.54013
cg13411784	-0.109172	0.263757	-4.3522	1.79e-05	0.000962928	1.53823
cg26699292	-0.100828	0.463964	-4.35204	1.79e-05	0.000963371	1.53753
cg15460899	-0.103018	0.717249	-4.35124	1.8e-05	0.000965617	1.53427
cg14067419	-0.100237	0.230237	-4.34958	1.81e-05	0.00096969	1.52741
cg19025234	-0.110888	0.507337	-4.34958	1.81e-05	0.00096969	1.5274
cg11450750	-0.10071	0.28574	-4.34929	1.81e-05	0.000970038	1.52621
cg08855288	-0.112663	0.241065	-4.34898	1.81e-05	0.000970479	1.52494
cg24629122	-0.100414	0.196657	-4.34768	1.82e-05	0.000974249	1.51956
cg17309441	-0.121893	0.217101	-4.3474	1.83e-05	0.000974609	1.51843
cg09019938	-0.103373	0.307308	-4.34661	1.83e-05	0.000976489	1.51518
cg00343839	-0.107574	0.397219	-4.34601	1.84e-05	0.000977781	1.51271
cg21294812	-0.119586	0.288432	-4.34593	1.84e-05	0.000977781	1.51237
cg17048233	-0.109112	0.574615	-4.3458	1.84e-05	0.000977793	1.51185
cg08751352	-0.101361	0.24287	-4.34543	1.84e-05	0.000978176	1.51031
cg06905984	-0.108047	0.305207	-4.34523	1.84e-05	0.000978253	1.50951
cg16481280	-0.111716	0.530651	-4.34523	1.84e-05	0.000978253	1.50947
cg04637204	-0.108047	0.174024	-4.34365	1.86e-05	0.000982592	1.50296
cg00831222	-0.104675	0.388314	-4.34357	1.86e-05	0.000982742	1.50267
cg16175245	-0.108876	0.534083	-4.3435	1.86e-05	0.000982781	1.50238
cg12225854	-0.126627	0.355325	-4.34297	1.86e-05	0.000984252	1.50018
cg22210157	-0.105089	0.244497	-4.34275	1.86e-05	0.000984524	1.49928
cg21920859	-0.117041	0.267633	-4.34275	1.86e-05	0.000984524	1.49928
cg04016730	-0.11284	0.631568	-4.34269	1.86e-05	0.000984647	1.49903
cg12842219	-0.100533	0.154231	-4.34239	1.87e-05	0.000985189	1.4978
cg07371589	-0.121183	0.563728	-4.34234	1.87e-05	0.000985189	1.49759
cg08026651	-0.101479	0.61855	-4.3421	1.87e-05	0.00098548	1.4966
cg06655623	-0.105799	0.333669	-4.34189	1.87e-05	0.000986061	1.49575
cg20809087	-0.112426	0.211775	-4.34086	1.88e-05	0.000989389	1.49152
cg15717926	-0.111598	0.188935	-4.34072	1.88e-05	0.000989756	1.49091
cg01557547	-0.115207	0.223876	-4.3406	1.88e-05	0.000989894	1.49041
cg01906015	-0.109231	0.315266	-4.33986	1.89e-05	0.00099181	1.48741
cg03126946	-0.122959	0.326391	-4.33922	1.89e-05	0.000993526	1.48476
cg12130328	-0.113195	0.313343	-4.33731	1.91e-05	0.000997626	1.47689
cg09048129	-0.101183	0.295621	-4.33709	1.91e-05	0.000998178	1.47598
cg23558002	-0.104142	0.396213	-4.33618	1.92e-05	0.0010004	1.47225
cg07152091	-0.108225	0.256243	-4.33617	1.92e-05	0.0010004	1.47222
cg00866556	-0.103669	0.255917	-4.33547	1.92e-05	0.00100217	1.46933
cg14275738	-0.119172	0.236095	-4.33366	1.94e-05	0.00100729	1.46189
cg11200929	-0.101361	0.337249	-4.33303	1.94e-05	0.00100869	1.45931
cg16512615	-0.109586	0.264675	-4.33267	1.95e-05	0.00100947	1.45784
cg04407853	-0.127929	0.219172	-4.33233	1.95e-05	0.00101005	1.45644
cg19041648	-0.109882	0.160385	-4.33161	1.96e-05	0.0010121	1.45346
cg14912728	-0.100059	0.213462	-4.33103	1.96e-05	0.00101355	1.45109
cg05768141	-0.106746	0.231302	-4.33087	1.96e-05	0.00101389	1.45044
cg23337361	-0.114083	0.26355	-4.33061	1.96e-05	0.00101457	1.44939
cg09038183	-0.101065	0.620178	-4.33013	1.97e-05	0.00101546	1.4474
cg11731737	-0.10503	0.24713	-4.3297	1.97e-05	0.00101657	1.44565
cg08978597	-0.106095	0.151982	-4.3294	1.97e-05	0.00101738	1.4444
cg23752752	-0.118343	0.438225	-4.32925	1.98e-05	0.0010175	1.44377
cg13673164	-0.119527	0.292426	-4.32786	1.99e-05	0.00102144	1.43809
cg21026022	-0.100118	0.231538	-4.32765	1.99e-05	0.0010221	1.43723
cg02657865	-0.102426	0.553343	-4.32684	2e-05	0.00102372	1.4339
cg03947459	-0.103728	0.190444	-4.32584	2e-05	0.00102661	1.42981
cg11034245	-0.129763	0.231036	-4.32566	2.01e-05	0.00102726	1.42905
cg08713365	-0.109586	0.274438	-4.32398	2.02e-05	0.00103271	1.42218
cg21828345	-0.101775	0.388107	-4.32334	2.03e-05	0.00103445	1.41956
cg18090004	-0.111124	0.371953	-4.32198	2.04e-05	0.00103844	1.41398
cg07702853	-0.107692	0.166923	-4.32181	2.04e-05	0.00103863	1.41327
cg08511440	-0.115385	0.246036	-4.32139	2.04e-05	0.00103984	1.41155
cg03949284	-0.112012	0.216775	-4.32099	2.05e-05	0.00104066	1.40993
cg07551545	-0.11787	0.196746	-4.32067	2.05e-05	0.00104124	1.40862
cg07015190	-0.114556	0.160296	-4.32015	2.05e-05	0.00104251	1.40646
cg03297593	-0.115858	0.26213	-4.31745	2.08e-05	0.00104799	1.39541
cg18411500	-0.119408	0.334852	-4.31575	2.09e-05	0.00105349	1.38848
cg14961949	-0.106095	0.183107	-4.31559	2.09e-05	0.00105412	1.38779
cg16885107	-0.106568	0.153935	-4.31534	2.1e-05	0.00105482	1.38679
cg18409528	-0.118462	0.235089	-4.31499	2.1e-05	0.00105574	1.38534
cg24046110	-0.106746	0.235266	-4.31412	2.11e-05	0.0010575	1.3818
cg09974136	-0.100828	0.163195	-4.31407	2.11e-05	0.0010575	1.38159
cg08354093	-0.100769	0.283994	-4.31335	2.11e-05	0.00105927	1.37862
cg09465834	-0.107515	0.242811	-4.31324	2.12e-05	0.00105949	1.37819
cg14781922	-0.10497	0.277988	-4.31239	2.12e-05	0.00106213	1.37473
cg17888390	-0.109467	0.278107	-4.31222	2.13e-05	0.0010624	1.37401
cg13364881	-0.100237	0.325858	-4.31166	2.13e-05	0.0010642	1.37174
cg24846199	-0.122959	0.369941	-4.31162	2.13e-05	0.00106422	1.37155
cg21667796	-0.103195	0.202604	-4.31011	2.14e-05	0.00106933	1.36541
cg10118210	-0.118284	0.248136	-4.3094	2.15e-05	0.00107186	1.3625
cg04742780	-0.139231	0.372515	-4.30734	2.17e-05	0.00107788	1.35408
cg21032058	-0.108817	0.240266	-4.30724	2.17e-05	0.00107807	1.35368
cg13050070	-0.100237	0.583905	-4.30629	2.18e-05	0.00108041	1.34977
cg25712735	-0.104852	0.183787	-4.30592	2.18e-05	0.00108136	1.34828
cg10197432	-0.103136	0.226953	-4.30429	2.2e-05	0.00108527	1.34159
cg24145118	-0.127101	0.526686	-4.30423	2.2e-05	0.00108541	1.34135
cg14222656	-0.110473	0.243639	-4.30391	2.2e-05	0.00108647	1.34005
cg11654517	-0.128166	0.445562	-4.3016	2.22e-05	0.0010927	1.33061
cg20041105	-0.110888	0.198757	-4.30148	2.23e-05	0.00109304	1.33015
cg11010178	-0.137041	0.40284	-4.30141	2.23e-05	0.0010931	1.32986
cg10143426	-0.102959	0.269231	-4.30123	2.23e-05	0.00109341	1.32911
cg12926589	-0.103787	0.206982	-4.30038	2.24e-05	0.00109591	1.32564
cg03808158	-0.120414	0.255947	-4.30002	2.24e-05	0.00109692	1.32416
cg10317314	-0.104497	0.312899	-4.29961	2.24e-05	0.00109754	1.32253
cg24671202	-0.116627	0.266124	-4.2983	2.26e-05	0.00110158	1.31717
cg20779944	-0.103609	0.258254	-4.29783	2.26e-05	0.00110174	1.31527
cg01996567	-0.102781	0.438609	-4.29777	2.26e-05	0.00110176	1.31502
cg26985666	-0.131538	0.243225	-4.29765	2.26e-05	0.00110206	1.31452
cg24936799	-0.101834	0.25003	-4.29692	2.27e-05	0.00110372	1.31155
cg06074146	-0.107929	0.610059	-4.29679	2.27e-05	0.00110408	1.31101
cg15434569	-0.120059	0.230148	-4.2962	2.28e-05	0.00110638	1.3086
cg06537894	-0.121183	0.252544	-4.29532	2.28e-05	0.00110845	1.30502
cg14981819	0.100592	0.521479	4.29469	2.29e-05	0.00111036	1.30244
cg19295951	-0.114615	0.263817	-4.29452	2.29e-05	0.00111063	1.30176
cg25817261	-0.11071	0.208018	-4.2941	2.3e-05	0.00111194	1.30003
cg00560632	-0.104615	0.589527	-4.29369	2.3e-05	0.00111244	1.29839
cg23220551	-0.110237	0.17932	-4.29353	2.3e-05	0.00111273	1.29771
cg24124029	-0.129822	0.301479	-4.29296	2.31e-05	0.00111461	1.29541
cg17847861	-0.118343	0.32645	-4.29253	2.31e-05	0.00111563	1.29367
cg22402852	-0.106568	0.267781	-4.2923	2.31e-05	0.00111612	1.29272
cg18988170	-0.106686	0.189497	-4.29225	2.31e-05	0.00111623	1.29251
cg19839347	-0.11355	0.198018	-4.29212	2.32e-05	0.00111629	1.292
cg24516106	-0.102722	0.580473	-4.29173	2.32e-05	0.00111708	1.29039
cg12627273	-0.102189	0.202041	-4.29102	2.33e-05	0.00111883	1.28751
cg12266841	-0.111361	0.191598	-4.29015	2.34e-05	0.00112138	1.28395
cg19177795	-0.102899	0.29074	-4.28978	2.34e-05	0.0011223	1.28247
cg02788400	-0.116391	0.331923	-4.28961	2.34e-05	0.00112256	1.28176
cg00585558	-0.108994	0.242899	-4.28959	2.34e-05	0.00112256	1.28167
cg25143771	-0.109645	0.308018	-4.28951	2.34e-05	0.00112269	1.28134
cg10156366	-0.125207	0.323254	-4.28726	2.36e-05	0.00113022	1.27218
cg08328777	-0.115917	0.255533	-4.28701	2.37e-05	0.00113115	1.27119
cg16339238	-0.117692	0.33642	-4.2862	2.38e-05	0.00113385	1.2679
cg13506653	-0.130118	0.239083	-4.28566	2.38e-05	0.0011348	1.26571
cg06173536	-0.120769	0.436124	-4.28532	2.38e-05	0.00113564	1.26431
cg14172603	-0.121893	0.260355	-4.28438	2.39e-05	0.0011382	1.26048
cg10501210	-0.13645	0.592781	-4.28367	2.4e-05	0.00114062	1.25759
cg14140881	-0.100296	0.167781	-4.28329	2.4e-05	0.00114135	1.25605
cg27094244	-0.119349	0.285237	-4.28295	2.41e-05	0.00114248	1.25466
cg09987129	-0.121006	0.196302	-4.28275	2.41e-05	0.00114315	1.25386
cg16638523	-0.111538	0.283521	-4.2815	2.42e-05	0.00114692	1.24879
cg17161718	-0.102604	0.393905	-4.28097	2.43e-05	0.00114825	1.24662
cg21872336	-0.102604	0.298521	-4.2801	2.44e-05	0.00115033	1.2431
cg25167643	-0.115503	0.184024	-4.27987	2.44e-05	0.00115063	1.24217
cg20191310	-0.118462	0.261479	-4.27949	2.44e-05	0.00115127	1.24061
cg06125484	-0.103846	0.237604	-4.27901	2.45e-05	0.00115308	1.23866
cg03162045	-0.112663	0.265917	-4.27852	2.45e-05	0.00115439	1.23667
cg14163229	-0.113195	0.16926	-4.27841	2.46e-05	0.00115468	1.23622
cg03249947	-0.110592	0.168846	-4.27783	2.46e-05	0.00115576	1.23386
cg06768188	-0.109822	0.165385	-4.27765	2.46e-05	0.001156	1.23314
cg20702559	-0.11503	0.277041	-4.27758	2.46e-05	0.001156	1.23287
cg07118895	-0.10071	0.435325	-4.2775	2.47e-05	0.001156	1.23251
cg17617527	-0.115385	0.157101	-4.27747	2.47e-05	0.001156	1.23242
cg02304584	-0.101953	0.358728	-4.2768	2.47e-05	0.00115757	1.2297
cg01468656	-0.100059	0.330444	-4.27518	2.49e-05	0.00116112	1.22311
cg23194912	-0.110059	0.446213	-4.27473	2.49e-05	0.00116251	1.22129
cg24675150	-0.11929	0.348757	-4.2747	2.49e-05	0.00116255	1.22115
cg17037101	-0.106213	0.339083	-4.27465	2.5e-05	0.00116266	1.22095
cg00289546	-0.111243	0.221953	-4.27458	2.5e-05	0.00116266	1.22066
cg09241381	-0.120888	0.243757	-4.27439	2.5e-05	0.0011633	1.21988
cg17888792	-0.105148	0.241923	-4.27438	2.5e-05	0.0011633	1.21986
cg04480903	-0.136864	0.299911	-4.27412	2.5e-05	0.00116401	1.21882
cg12848808	-0.12497	0.383609	-4.2737	2.51e-05	0.00116503	1.21712
cg00916884	-0.101598	0.252515	-4.27358	2.51e-05	0.00116534	1.21662
cg07627119	-0.105325	0.242249	-4.27257	2.52e-05	0.00116829	1.21253
cg10077401	-0.108107	0.281923	-4.27181	2.53e-05	0.0011711	1.20945
cg18287975	-0.118521	0.267367	-4.27106	2.53e-05	0.00117341	1.20641
cg03722052	-0.101006	0.317663	-4.27085	2.54e-05	0.00117414	1.20553
cg04988098	-0.10071	0.30071	-4.26931	2.55e-05	0.00117884	1.19929
cg20431191	-0.118698	0.278107	-4.26927	2.55e-05	0.00117884	1.19912
cg21026553	-0.10355	0.176509	-4.26902	2.56e-05	0.00117915	1.19813
cg01324343	-0.105207	0.378698	-4.26888	2.56e-05	0.0011796	1.19754
cg21568106	-0.101361	0.182219	-4.26838	2.56e-05	0.00118166	1.19554
cg18949300	-0.122426	0.237012	-4.26795	2.57e-05	0.00118275	1.19377
cg21783729	-0.100533	0.22003	-4.26762	2.57e-05	0.00118358	1.19245
cg24210478	-0.100296	0.214112	-4.26645	2.58e-05	0.00118768	1.1877
cg05137450	-0.103018	0.262633	-4.26603	2.59e-05	0.0011889	1.18599
cg20941855	-0.100651	0.596065	-4.26574	2.59e-05	0.00118957	1.18485
cg17025835	-0.104083	0.176361	-4.26552	2.59e-05	0.00119009	1.18395
cg02519681	-0.114201	0.261183	-4.26455	2.6e-05	0.0011926	1.18
cg06372391	-0.103728	0.20429	-4.26327	2.62e-05	0.00119602	1.17484
cg20361909	-0.127101	0.234497	-4.26231	2.63e-05	0.00119828	1.17095
cg11576834	-0.12568	0.338225	-4.26196	2.63e-05	0.00119981	1.16952
cg15442988	-0.109763	0.220976	-4.26154	2.64e-05	0.00120127	1.16781
cg06299307	-0.120533	0.227959	-4.26114	2.64e-05	0.00120224	1.16621
cg07330114	-0.112959	0.413698	-4.26113	2.64e-05	0.00120224	1.16616
cg10234068	-0.141834	0.335059	-4.26107	2.64e-05	0.00120236	1.16592
cg10367097	-0.101657	0.188817	-4.2596	2.66e-05	0.00120691	1.15997
cg26440289	-0.110237	0.159083	-4.25924	2.66e-05	0.00120799	1.15855
cg25264081	-0.132189	0.30355	-4.25922	2.66e-05	0.00120801	1.15843
cg18861001	-0.100355	0.127101	-4.25816	2.68e-05	0.00121134	1.15416
cg01070987	-0.111953	0.62497	-4.25708	2.69e-05	0.00121481	1.1498
cg08315770	-0.10284	0.4	-4.25686	2.69e-05	0.00121565	1.14892
cg25688113	-0.115325	0.282456	-4.25581	2.7e-05	0.00121942	1.14467
cg24020814	-0.114201	0.278639	-4.25574	2.7e-05	0.00121953	1.14436
cg16615829	-0.103787	0.343254	-4.25536	2.71e-05	0.00122053	1.14282
cg22730305	-0.108757	0.226213	-4.25513	2.71e-05	0.00122142	1.14191
cg19010054	-0.104793	0.374467	-4.25452	2.72e-05	0.00122319	1.13945
cg15742848	-0.108521	0.435917	-4.25409	2.72e-05	0.00122403	1.13771
cg26402417	-0.129408	0.568787	-4.25401	2.72e-05	0.00122403	1.13738
cg12376068	-0.12787	0.32003	-4.25274	2.74e-05	0.00122908	1.13227
cg09426197	-0.103905	0.193609	-4.2525	2.74e-05	0.0012298	1.13127
cg03793804	-0.117811	0.285	-4.2521	2.75e-05	0.0012313	1.12968
cg09410607	-0.10787	0.234822	-4.25095	2.76e-05	0.00123508	1.12503
cg05120028	-0.10503	0.14358	-4.25038	2.77e-05	0.00123661	1.1227
cg03192020	-0.105385	0.236893	-4.24967	2.77e-05	0.00123843	1.11987
cg13259296	-0.110473	0.20074	-4.24885	2.78e-05	0.0012412	1.11655
cg00109503	-0.134497	0.272337	-4.24878	2.78e-05	0.00124128	1.11628
cg23076591	-0.10645	0.183994	-4.24823	2.79e-05	0.00124282	1.11404
cg02717454	-0.103609	0.317959	-4.24818	2.79e-05	0.00124288	1.11384
cg26863534	-0.111183	0.678136	-4.24813	2.79e-05	0.00124288	1.11365
cg27621528	-0.123728	0.258077	-4.24788	2.8e-05	0.00124325	1.11265
cg13875120	-0.116923	0.198343	-4.24782	2.8e-05	0.00124325	1.1124
cg17133183	-0.117515	0.327988	-4.24706	2.81e-05	0.00124548	1.10931
cg03393996	-0.101006	0.211391	-4.24674	2.81e-05	0.00124624	1.10802
cg05746795	-0.124615	0.251302	-4.24637	2.81e-05	0.00124674	1.10656
cg18946478	-0.128817	0.264112	-4.2461	2.82e-05	0.00124674	1.10545
cg03777459	-0.106923	0.367959	-4.24566	2.82e-05	0.0012481	1.10367
cg21798601	-0.102604	0.379527	-4.2451	2.83e-05	0.00124939	1.10141
cg18229178	-0.115444	0.388846	-4.24481	2.83e-05	0.00125068	1.10027
cg08729135	-0.100947	0.250237	-4.24428	2.84e-05	0.00125244	1.09812
cg26768712	-0.101479	0.206124	-4.24396	2.84e-05	0.0012536	1.09682
cg24794531	-0.106686	0.340503	-4.24301	2.85e-05	0.00125687	1.09298
cg25224330	-0.106923	0.635414	-4.24267	2.86e-05	0.00125763	1.0916
cg03028236	-0.116568	0.257811	-4.24213	2.86e-05	0.00125899	1.08946
cg05361559	-0.111538	0.226183	-4.23959	2.9e-05	0.00126672	1.07923
cg13703576	-0.11071	0.267071	-4.23882	2.9e-05	0.00126871	1.07609
cg14970987	-0.103728	0.415178	-4.23844	2.91e-05	0.0012699	1.07457
cg26031954	-0.101538	0.644083	-4.23841	2.91e-05	0.00126991	1.07445
cg16019809	-0.106864	0.251183	-4.2373	2.92e-05	0.00127428	1.06997
cg23977631	-0.102249	0.206391	-4.23609	2.94e-05	0.00127848	1.06511
cg05698098	-0.119941	0.290325	-4.23556	2.94e-05	0.00127979	1.06298
cg08573435	-0.106154	0.41213	-4.23435	2.96e-05	0.00128308	1.05813
cg05119480	-0.106095	0.227899	-4.23414	2.96e-05	0.00128365	1.05729
cg03691958	-0.101243	0.180976	-4.2339	2.97e-05	0.00128453	1.05632
cg07917150	-0.100118	0.378994	-4.23346	2.97e-05	0.00128563	1.05455
cg20752795	-0.103314	0.209586	-4.23335	2.97e-05	0.00128586	1.05409
cg08575922	-0.114024	0.258787	-4.23254	2.98e-05	0.00128822	1.05082
cg17730484	-0.132899	0.288876	-4.2325	2.98e-05	0.00128822	1.05067
cg16056105	-0.100118	0.136568	-4.23047	3.01e-05	0.00129393	1.04251
cg13621317	-0.110947	0.648787	-4.23017	3.01e-05	0.00129484	1.04132
cg04593571	-0.118462	0.229645	-4.22987	3.02e-05	0.00129568	1.04008
cg00325599	-0.10716	0.22216	-4.22927	3.02e-05	0.00129645	1.03769
cg02970525	-0.102781	0.291746	-4.22924	3.02e-05	0.00129645	1.03757
cg26410450	-0.101065	0.390947	-4.22872	3.03e-05	0.00129802	1.03548
cg01915516	-0.109822	0.275089	-4.22825	3.04e-05	0.00129919	1.03359
cg10963061	-0.118521	0.495947	-4.22768	3.04e-05	0.00130144	1.03132
cg00295572	-0.106982	0.290296	-4.22732	3.05e-05	0.00130211	1.02987
cg09462808	-0.100059	0.303935	-4.22693	3.05e-05	0.0013028	1.02828
cg08786026	-0.102899	0.252633	-4.22693	3.05e-05	0.0013028	1.02827
cg17934824	-0.121065	0.311479	-4.22686	3.06e-05	0.00130298	1.02799
cg10607599	-0.113373	0.240888	-4.22566	3.07e-05	0.00130691	1.02319
cg23379751	-0.102485	0.30858	-4.22554	3.07e-05	0.00130709	1.02271
cg26564040	-0.100651	0.149379	-4.22547	3.07e-05	0.00130709	1.02243
cg02662362	-0.119586	0.278609	-4.22537	3.07e-05	0.00130726	1.02204
cg20785360	-0.109763	0.193402	-4.22526	3.08e-05	0.00130773	1.02159
cg23232615	-0.103077	0.162012	-4.22519	3.08e-05	0.00130784	1.0213
cg21330423	-0.106272	0.169112	-4.22501	3.08e-05	0.00130841	1.02058
cg18369516	-0.103254	0.580976	-4.22459	3.08e-05	0.0013097	1.0189
cg24238409	-0.100828	0.56142	-4.22335	3.1e-05	0.00131349	1.01392
cg12233790	-0.116509	0.515414	-4.22307	3.1e-05	0.00131436	1.01278
cg26653147	-0.103964	0.24287	-4.22243	3.11e-05	0.00131694	1.01022
cg27297441	-0.115444	0.428195	-4.2217	3.12e-05	0.00131888	1.00728
cg23244761	-0.104379	0.417988	-4.22156	3.12e-05	0.00131907	1.00673
cg00428457	-0.117041	0.386036	-4.22066	3.14e-05	0.00132167	1.00313
cg07561017	-0.119527	0.390296	-4.21904	3.16e-05	0.00132791	0.996614
cg03591594	-0.103846	0.176657	-4.21842	3.17e-05	0.00132954	0.994128
cg20781461	-0.104201	0.222929	-4.21808	3.17e-05	0.00133113	0.992759
cg15507690	0.108521	0.471893	4.21788	3.17e-05	0.00133185	0.991954
cg20206437	-0.105799	0.17787	-4.21706	3.18e-05	0.00133361	0.988689
cg20656261	-0.114911	0.249763	-4.2169	3.19e-05	0.00133408	0.988053
cg06948492	-0.105266	0.495592	-4.21666	3.19e-05	0.00133474	0.987076
cg16964389	-0.133373	0.349527	-4.21639	3.19e-05	0.00133582	0.985997
cg03781505	-0.114793	0.219645	-4.21403	3.22e-05	0.00134498	0.97653
cg09043941	-0.11426	0.726361	-4.21395	3.23e-05	0.00134512	0.976198
cg12741255	-0.130828	0.268432	-4.213	3.24e-05	0.00134871	0.972416
cg13645113	-0.100473	0.246746	-4.21298	3.24e-05	0.00134871	0.972337
cg18334412	-0.101716	0.17932	-4.21226	3.25e-05	0.00135049	0.969431
cg24128130	-0.108521	0.186864	-4.21215	3.25e-05	0.00135072	0.969013
cg01696784	-0.11142	0.543343	-4.21194	3.25e-05	0.00135089	0.968154
cg06894651	-0.111657	0.363166	-4.21186	3.25e-05	0.00135097	0.967835
cg06753949	-0.102189	0.182574	-4.21075	3.27e-05	0.00135488	0.96339
cg04386563	-0.101538	0.613491	-4.21067	3.27e-05	0.0013552	0.963063
cg11522018	-0.104083	0.149201	-4.20923	3.29e-05	0.00135987	0.957295
cg20274304	-0.10574	0.62358	-4.20915	3.29e-05	0.00136013	0.956988
cg04557953	-0.110118	0.193462	-4.20687	3.32e-05	0.00136767	0.947879
cg06614469	-0.105976	0.189911	-4.20678	3.32e-05	0.00136805	0.947512
cg10000775	-0.11	0.254704	-4.206	3.34e-05	0.00137093	0.944382
cg04517524	-0.103491	0.462692	-4.20581	3.34e-05	0.00137151	0.943622
cg14608156	-0.127751	0.23074	-4.20572	3.34e-05	0.00137176	0.943253
cg21039778	-0.102663	0.178964	-4.20535	3.34e-05	0.00137306	0.941786
cg14093065	-0.100592	0.228757	-4.20508	3.35e-05	0.00137369	0.940724
cg18087943	-0.117219	0.215828	-4.20459	3.36e-05	0.00137499	0.938738
cg19162106	-0.113195	0.24068	-4.20376	3.37e-05	0.00137813	0.935414
cg08161922	-0.116213	0.263432	-4.20303	3.38e-05	0.00138074	0.932501
cg18776945	-0.123491	0.471036	-4.2027	3.38e-05	0.00138207	0.931189
cg10419511	-0.106805	0.171391	-4.20262	3.38e-05	0.00138223	0.930882
cg08158408	-0.112485	0.217604	-4.20214	3.39e-05	0.00138371	0.928976
cg19849428	-0.135089	0.44145	-4.20135	3.4e-05	0.00138645	0.925815
cg22757399	-0.118994	0.23932	-4.20036	3.42e-05	0.00138989	0.921851
cg20115218	-0.10432	0.225237	-4.19888	3.44e-05	0.00139385	0.915953
cg13876462	-0.112249	0.197426	-4.19742	3.46e-05	0.001399	0.910099
cg25428177	-0.100118	0.679645	-4.19709	3.46e-05	0.00140029	0.908795
cg12773325	-0.127692	0.233964	-4.19708	3.46e-05	0.00140029	0.908739
cg26859365	-0.107988	0.275414	-4.19676	3.47e-05	0.00140107	0.907482
cg13950603	-0.109231	0.368284	-4.19614	3.48e-05	0.00140335	0.905005
cg01218180	-0.112249	0.46642	-4.19564	3.48e-05	0.00140453	0.902986
cg12864235	-0.10213	0.649231	-4.19555	3.48e-05	0.00140453	0.90266
cg27363829	-0.132663	0.497219	-4.19387	3.51e-05	0.00140934	0.895937
cg02664812	-0.105858	0.187308	-4.19343	3.52e-05	0.00141065	0.894187
cg07966910	-0.122604	0.269704	-4.19329	3.52e-05	0.00141102	0.893617
cg27356513	-0.100828	0.329053	-4.19301	3.52e-05	0.00141131	0.89253
cg22906700	-0.110473	0.244645	-4.19284	3.52e-05	0.00141201	0.891829
cg02679809	-0.100828	0.174379	-4.19253	3.53e-05	0.00141236	0.89059
cg13548601	-0.108757	0.195444	-4.19207	3.54e-05	0.0014134	0.888747
cg27466845	-0.120296	0.554704	-4.19143	3.55e-05	0.00141544	0.886206
cg02067405	-0.101716	0.217899	-4.19115	3.55e-05	0.00141636	0.885113
cg11566394	-0.112485	0.358018	-4.19093	3.55e-05	0.00141714	0.8842
cg07091016	-0.100237	0.325858	-4.19012	3.57e-05	0.00141921	0.880988
cg21098557	-0.103136	0.266538	-4.18973	3.57e-05	0.00142111	0.879426
cg21886612	-0.111716	0.220059	-4.18883	3.58e-05	0.00142347	0.87584
cg08954277	-0.118047	0.593935	-4.18869	3.59e-05	0.00142389	0.875274
cg22965511	-0.106746	0.214675	-4.18844	3.59e-05	0.00142501	0.874307
cg23397015	-0.109349	0.265503	-4.18843	3.59e-05	0.00142501	0.874237
cg21325154	-0.124083	0.329734	-4.1875	3.6e-05	0.00142785	0.870556
cg24543696	-0.103077	0.241183	-4.18709	3.61e-05	0.00142967	0.868927
cg26268636	-0.103314	0.189231	-4.18659	3.62e-05	0.00143183	0.866916
cg26614154	-0.107337	0.341302	-4.18638	3.62e-05	0.00143209	0.866089
cg11239720	-0.102604	0.465562	-4.1856	3.63e-05	0.00143392	0.862972
cg06630737	-0.111065	0.298373	-4.18533	3.64e-05	0.00143457	0.861924
cg07345934	-0.112781	0.240296	-4.18504	3.64e-05	0.00143563	0.860739
cg13225830	-0.10284	0.481006	-4.18446	3.65e-05	0.00143758	0.858442
cg04989440	-0.102604	0.231953	-4.1844	3.65e-05	0.00143758	0.858218
cg04822330	-0.102249	0.203314	-4.1844	3.65e-05	0.00143758	0.858203
cg12286569	-0.104438	0.246183	-4.18391	3.66e-05	0.00143876	0.856257
cg21432729	-0.100178	0.235	-4.18384	3.66e-05	0.00143879	0.855986
cg05847960	-0.100828	0.181716	-4.18359	3.66e-05	0.0014399	0.854971
cg22085539	-0.125799	0.314793	-4.18351	3.67e-05	0.0014399	0.854675
cg19113686	-0.110533	0.707515	-4.18351	3.67e-05	0.0014399	0.854647
cg19113641	-0.10284	0.176923	-4.18308	3.67e-05	0.00144108	0.852955
cg17975002	-0.101479	0.140385	-4.18271	3.68e-05	0.00144169	0.85148
cg18209212	-0.120888	0.294053	-4.18246	3.68e-05	0.00144247	0.850493
cg05530568	-0.118402	0.325178	-4.18189	3.69e-05	0.00144492	0.848225
cg17933583	-0.10284	0.386686	-4.18154	3.7e-05	0.00144592	0.846824
cg10185099	-0.113905	0.296243	-4.18147	3.7e-05	0.00144601	0.846559
cg19113375	-0.100237	0.279822	-4.18067	3.71e-05	0.00144881	0.843352
cg12327866	-0.105917	0.626805	-4.18032	3.71e-05	0.00145027	0.841973
cg16691821	-0.103373	0.298787	-4.17999	3.72e-05	0.0014512	0.840641
cg09547119	-0.103254	0.566538	-4.17987	3.72e-05	0.00145144	0.840175
cg14348397	-0.106272	0.290533	-4.17966	3.72e-05	0.00145212	0.839353
cg05578056	-0.101598	0.617426	-4.17637	3.78e-05	0.00146581	0.826271
cg18998911	-0.102426	0.435059	-4.17621	3.78e-05	0.00146641	0.825636
cg01694488	-0.11213	0.556065	-4.17525	3.79e-05	0.0014694	0.821829
cg24292235	-0.101479	0.319201	-4.17375	3.82e-05	0.00147401	0.815872
cg17654091	-0.113846	0.40142	-4.17319	3.83e-05	0.0014756	0.813641
cg21167402	-0.105444	0.310828	-4.17315	3.83e-05	0.0014756	0.813466
cg18559739	-0.113195	0.261686	-4.17262	3.84e-05	0.00147714	0.81135
cg07724977	-0.123018	0.21074	-4.17254	3.84e-05	0.0014773	0.811062
cg17015511	-0.114201	0.18716	-4.17248	3.84e-05	0.00147755	0.810806
cg17368760	-0.110237	0.313521	-4.17228	3.84e-05	0.00147821	0.81
cg10105794	-0.105325	0.417574	-4.17104	3.86e-05	0.00148298	0.805097
cg17412602	-0.110651	0.20432	-4.17097	3.86e-05	0.00148314	0.804813
cg11931596	-0.11858	0.573077	-4.17034	3.87e-05	0.00148503	0.802305
cg09313482	-0.101598	0.638905	-4.17026	3.87e-05	0.00148535	0.802003
cg20697767	-0.106568	0.187959	-4.1701	3.88e-05	0.00148562	0.801372
cg22591103	-0.102071	0.233935	-4.16993	3.88e-05	0.00148607	0.800681
cg24638326	-0.111716	0.259527	-4.16953	3.89e-05	0.00148742	0.799121
cg22773661	-0.138639	0.358905	-4.16949	3.89e-05	0.00148755	0.798942
cg08347183	-0.118284	0.286065	-4.16932	3.89e-05	0.00148811	0.798278
cg11083416	-0.137751	0.271657	-4.16891	3.9e-05	0.00148955	0.796647
cg18473033	-0.100947	0.239586	-4.16823	3.91e-05	0.00149136	0.793928
cg23515853	-0.110355	0.276302	-4.16763	3.92e-05	0.00149335	0.791564
cg21323441	-0.112308	0.213195	-4.16673	3.93e-05	0.00149652	0.787987
cg14535068	-0.106213	0.293166	-4.16536	3.95e-05	0.00150231	0.782543
cg02025737	-0.113964	0.370769	-4.16529	3.95e-05	0.00150232	0.782271
cg00022997	-0.102663	0.474586	-4.16522	3.96e-05	0.00150232	0.782007
cg19839798	-0.134379	0.297189	-4.16426	3.97e-05	0.00150588	0.778218
cg11222127	-0.100651	0.310325	-4.164	3.98e-05	0.00150639	0.777165
cg12465643	-0.106036	0.349586	-4.16352	3.98e-05	0.00150796	0.775274
cg12038935	-0.103669	0.215266	-4.16308	3.99e-05	0.00150956	0.773522
cg06319822	-0.119467	0.336657	-4.1616	4.02e-05	0.00151531	0.767663
cg05014211	-0.106154	0.191243	-4.16159	4.02e-05	0.00151531	0.767637
cg00779065	-0.100769	0.460976	-4.16144	4.02e-05	0.00151592	0.767015
cg08289130	-0.100947	0.614379	-4.16136	4.02e-05	0.00151592	0.766708
cg26235215	-0.107574	0.185207	-4.15959	4.05e-05	0.0015213	0.759699
cg13205384	-0.10858	0.184053	-4.15955	4.05e-05	0.0015213	0.759528
cg24465429	-0.12497	0.321953	-4.1594	4.05e-05	0.00152138	0.758964
cg22230229	-0.114024	0.252041	-4.15935	4.05e-05	0.00152138	0.758738
cg09275956	-0.114911	0.356923	-4.15908	4.06e-05	0.00152203	0.757677
cg25479788	-0.125148	0.255769	-4.15806	4.08e-05	0.00152585	0.753637
cg07204353	-0.113373	0.24	-4.15777	4.08e-05	0.00152697	0.75248
cg05796763	-0.10142	0.262722	-4.15668	4.1e-05	0.00153201	0.748179
cg21667878	-0.124497	0.412604	-4.15638	4.1e-05	0.00153336	0.746979
cg11687406	-0.106923	0.218846	-4.1555	4.12e-05	0.00153699	0.743522
cg14156405	-0.118994	0.237189	-4.15436	4.14e-05	0.00154115	0.738987
cg11520509	-0.107751	0.345118	-4.15344	4.15e-05	0.0015452	0.735358
cg14601284	-0.101302	0.321657	-4.1531	4.16e-05	0.00154707	0.734031
cg01426853	-0.108225	0.181568	-4.15284	4.17e-05	0.00154775	0.732987
cg13167664	-0.103254	0.213639	-4.15258	4.17e-05	0.00154876	0.731974
cg16562959	-0.111716	0.252012	-4.15121	4.19e-05	0.00155271	0.726555
cg26244952	-0.11568	0.325473	-4.15062	4.2e-05	0.00155508	0.724213
cg11610754	-0.114142	0.298373	-4.15057	4.2e-05	0.00155508	0.724034
cg24157892	-0.123669	0.468876	-4.15034	4.21e-05	0.00155586	0.723116
cg11343211	-0.108521	0.319704	-4.14968	4.22e-05	0.0015588	0.720521
cg03364486	-0.102781	0.430503	-4.14938	4.23e-05	0.00155974	0.719324
cg19201719	-0.111183	0.186716	-4.14913	4.23e-05	0.0015607	0.718352
cg02230854	-0.11	0.208964	-4.14896	4.23e-05	0.00156071	0.717667
cg00891649	-0.105917	0.273432	-4.14769	4.26e-05	0.00156623	0.712629
cg14773260	-0.114201	0.289349	-4.14735	4.26e-05	0.00156757	0.711285
cg25841608	-0.104911	0.173876	-4.14618	4.28e-05	0.0015724	0.70668
cg05130679	-0.120296	0.418787	-4.14474	4.31e-05	0.00157808	0.700986
cg22635008	-0.12497	0.306982	-4.14463	4.31e-05	0.00157843	0.700568
cg22991101	-0.104497	0.281834	-4.14294	4.34e-05	0.00158542	0.693906
cg22268760	-0.104675	0.278905	-4.14275	4.34e-05	0.00158638	0.693152
cg21434132	-0.109408	0.324882	-4.14158	4.36e-05	0.00159109	0.688518
cg03322979	-0.102012	0.690237	-4.14132	4.37e-05	0.00159201	0.687505
cg01382100	-0.101183	0.348876	-4.1405	4.38e-05	0.00159643	0.684258
cg05788681	-0.108817	0.535533	-4.13983	4.4e-05	0.00159851	0.681612
cg00660167	-0.105444	0.705089	-4.13974	4.4e-05	0.00159863	0.681275
cg06714284	-0.119408	0.212722	-4.13928	4.41e-05	0.00160055	0.679445
cg06976395	-0.103728	0.300207	-4.13866	4.42e-05	0.00160286	0.677025
cg21928701	-0.11071	0.434941	-4.13845	4.42e-05	0.00160338	0.676186
cg26029345	-0.136272	0.263462	-4.13723	4.44e-05	0.00160727	0.671362
cg16519705	-0.102544	0.210621	-4.13696	4.45e-05	0.00160806	0.670298
cg12320221	-0.100888	0.250266	-4.13604	4.47e-05	0.00161159	0.666684
cg24924091	-0.108343	0.259201	-4.13594	4.47e-05	0.00161201	0.666304
cg08541518	-0.103846	0.376657	-4.13496	4.49e-05	0.0016158	0.662445
cg11333459	-0.104083	0.36855	-4.1341	4.5e-05	0.00161786	0.65905
cg09574088	-0.118166	0.276657	-4.1332	4.52e-05	0.0016223	0.655499
cg05028087	-0.116095	0.287692	-4.13316	4.52e-05	0.00162237	0.65537
cg05090695	-0.101953	0.42358	-4.13259	4.53e-05	0.00162417	0.653088
cg08972867	-0.106391	0.272959	-4.13244	4.53e-05	0.00162417	0.652516
cg04578997	-0.122012	0.280473	-4.13155	4.55e-05	0.00162793	0.649018
cg13695877	-0.102781	0.17145	-4.13108	4.56e-05	0.00162977	0.647168
cg23815582	-0.100178	0.201627	-4.13094	4.56e-05	0.00163048	0.646596
cg21255942	-0.126509	0.480059	-4.12858	4.61e-05	0.00163934	0.637346
cg02517134	-0.100237	0.19716	-4.12849	4.61e-05	0.00163934	0.636976
cg14954491	-0.102544	0.251627	-4.1283	4.61e-05	0.00163953	0.636238
cg05017199	-0.106686	0.363402	-4.12672	4.64e-05	0.00164532	0.63001
cg08568512	-0.10716	0.211036	-4.12619	4.65e-05	0.00164767	0.627945
cg05505803	-0.106272	0.341893	-4.12552	4.66e-05	0.0016504	0.625296
cg00745555	-0.118639	0.330148	-4.12496	4.68e-05	0.00165228	0.623105
cg06223834	-0.116686	0.703964	-4.12478	4.68e-05	0.00165336	0.622388
cg03180780	-0.103136	0.17074	-4.12459	4.68e-05	0.00165362	0.621637
cg20129994	-0.109882	0.226006	-4.12434	4.69e-05	0.00165475	0.620668
cg05963821	-0.103491	0.212751	-4.12309	4.71e-05	0.00165976	0.615763
cg02610058	-0.10071	0.234556	-4.12286	4.72e-05	0.0016608	0.614851
cg03226114	-0.10716	0.357249	-4.12282	4.72e-05	0.0016608	0.614709
cg13601799	-0.104615	0.177751	-4.12258	4.72e-05	0.00166196	0.61374
cg21556389	-0.11432	0.214556	-4.1218	4.74e-05	0.00166508	0.610692
cg25730685	-0.107219	0.380178	-4.12119	4.75e-05	0.0016678	0.608274
cg25797055	-0.117988	0.213314	-4.12091	4.75e-05	0.00166839	0.607196
cg11497957	-0.105976	0.241746	-4.1208	4.76e-05	0.00166886	0.606757
cg05362548	-0.131716	0.274083	-4.11996	4.77e-05	0.00167201	0.603454
cg00949980	-0.116509	0.654467	-4.11898	4.79e-05	0.00167585	0.599603
cg03053893	-0.116568	0.259467	-4.11897	4.79e-05	0.00167585	0.599592
cg22941646	-0.105917	0.431953	-4.11873	4.8e-05	0.00167651	0.598626
cg26057780	-0.116805	0.226213	-4.11814	4.81e-05	0.00167775	0.596329
cg13258190	-0.113787	0.27074	-4.118	4.81e-05	0.00167775	0.595785
cg23429903	-0.11645	0.248876	-4.11794	4.81e-05	0.00167781	0.595513
cg03739411	-0.12213	0.274615	-4.11768	4.82e-05	0.00167892	0.594493
cg13615338	-0.101953	0.180444	-4.1151	4.87e-05	0.00168866	0.584375
cg18894815	-0.121183	0.424852	-4.11508	4.87e-05	0.00168866	0.58433
cg00976453	-0.115917	0.235828	-4.11488	4.87e-05	0.00168949	0.58352
cg14182974	-0.109349	0.437751	-4.1147	4.88e-05	0.00169022	0.582824
cg12497564	-0.101361	0.355651	-4.11395	4.89e-05	0.00169287	0.579902
cg12990116	-0.10858	0.29287	-4.11219	4.93e-05	0.00170086	0.57299
cg27096255	-0.10574	0.19216	-4.11209	4.93e-05	0.00170114	0.572589
cg22835852	-0.104675	0.231391	-4.11027	4.97e-05	0.00170919	0.565454
cg21105787	-0.100533	0.277604	-4.10893	5e-05	0.00171463	0.560203
cg05003554	-0.107633	0.650325	-4.1068	5.04e-05	0.00172374	0.55189
cg25622036	-0.106982	0.333254	-4.10652	5.05e-05	0.00172528	0.550782
cg00852622	-0.10071	0.294024	-4.10592	5.06e-05	0.00172851	0.548426
cg09284707	-0.107337	0.236923	-4.1055	5.07e-05	0.00172989	0.546805
cg11482794	-0.103254	0.333166	-4.10388	5.1e-05	0.00173742	0.540429
cg05457730	-0.108994	0.514024	-4.10238	5.13e-05	0.0017443	0.534591
cg25072733	-0.10503	0.325237	-4.10141	5.15e-05	0.00174727	0.530809
cg17716453	-0.113314	0.219497	-4.10048	5.17e-05	0.00175102	0.527149
cg05337177	-0.113136	0.390059	-4.10036	5.18e-05	0.00175144	0.526677
cg02483735	-0.104852	0.628639	-4.09726	5.24e-05	0.00176529	0.514572
cg26539524	-0.106095	0.236006	-4.09573	5.27e-05	0.00177128	0.508604
cg13564825	-0.123018	0.332574	-4.09533	5.28e-05	0.00177285	0.507041
cg06040206	-0.119882	0.280651	-4.09493	5.29e-05	0.00177473	0.505465
cg18979589	-0.100473	0.394615	-4.09461	5.3e-05	0.00177648	0.504222
cg06423211	-0.104201	0.299852	-4.09314	5.33e-05	0.00178195	0.498497
cg27193031	-0.11426	0.254053	-4.09314	5.33e-05	0.00178195	0.498496
cg15075170	-0.102308	0.208254	-4.09308	5.33e-05	0.00178195	0.498236
cg22581896	-0.101006	0.513402	-4.09283	5.34e-05	0.00178239	0.497293
cg14270348	-0.118698	0.315799	-4.09211	5.35e-05	0.00178624	0.494452
cg02202980	-0.109053	0.194112	-4.09199	5.36e-05	0.00178687	0.494013
cg20081364	-0.122604	0.262308	-4.09119	5.37e-05	0.00179051	0.490879
cg01267522	-0.101065	0.208402	-4.09067	5.39e-05	0.00179225	0.488837
cg09010998	-0.101893	0.191657	-4.08938	5.41e-05	0.00179737	0.483808
cg03960951	-0.114793	0.426568	-4.08933	5.42e-05	0.00179757	0.483625
cg27056599	-0.102071	0.226065	-4.08907	5.42e-05	0.00179889	0.48261
cg14831174	-0.103018	0.348787	-4.0888	5.43e-05	0.00180027	0.481562
cg24198584	-0.105148	0.297367	-4.08754	5.46e-05	0.00180596	0.476647
cg21309100	-0.11503	0.274142	-4.08691	5.47e-05	0.00180901	0.474178
cg25236971	-0.102781	0.321213	-4.086	5.49e-05	0.0018138	0.470638
cg02687055	-0.111124	0.178817	-4.08582	5.49e-05	0.00181405	0.469928
cg22894896	-0.103905	0.459527	-4.08544	5.5e-05	0.0018157	0.468451
cg13574883	-0.105385	0.367722	-4.08271	5.56e-05	0.00182912	0.457828
cg20698924	-0.107515	0.322219	-4.08271	5.56e-05	0.00182912	0.457819
cg18750167	-0.104615	0.313846	-4.0823	5.57e-05	0.0018314	0.456241
cg20439030	-0.107515	0.265414	-4.08093	5.6e-05	0.00183825	0.450922
cg26057523	-0.1	0.268107	-4.07943	5.64e-05	0.00184641	0.445084
cg16105117	-0.10503	0.214172	-4.07935	5.64e-05	0.00184677	0.444763
cg22782271	-0.100296	0.231391	-4.07908	5.65e-05	0.0018481	0.443688
cg26261793	-0.107751	0.286361	-4.07892	5.65e-05	0.00184851	0.443096
cg25149751	-0.102604	0.23213	-4.07705	5.69e-05	0.00185667	0.435799
cg23675084	-0.109172	0.26287	-4.07652	5.71e-05	0.00185929	0.43374
cg22653976	-0.100592	0.303609	-4.07595	5.72e-05	0.00186191	0.431527
[truncated: 840 more rows]
