# Supplementary material for: Comprehensive multi-omics analysis of pyroptosis for optimizing neoadjuvant immunotherapy in patients with gastric cancer
Source: Theranostics. 2024 May 5;14(7):2915–33. doi: 10.7150/thno.93124 (PMC11103507; doi:10.7150/thno.93124)
Supplement: Supplementary file 2 — Supplementary files. [file thnov14p2915s2.zip › Supplementary files/Supplementary file 2 Internal center analysis data results.xlsx]

## Sheet: TCGA mRNA diff
id	logFC	AveExpr	t	P.Value	adj.P.Val	B
MOB1A	-40.6411	90.1712	-16.0502	1.83595e-44	3.55036e-40	90.2274
NUB1	-24.8345	43.5518	-14.5394	2.86814e-38	1.8488e-34	76.1568
STAT2	-25.9749	42.757	-14.5085	3.82516e-38	1.84928e-34	75.8727
DTX3L	-41.6225	64.5731	-14.0554	2.56487e-36	6.19994e-33	71.7236
THRAP3	-35.8539	81.9599	-13.8889	1.19151e-35	2.56015e-32	70.2084
ADAR	-79.1604	143.807	-13.581	2.00806e-34	3.236e-31	67.422
PARP14	-31.6206	40.7665	-13.3462	1.70704e-33	2.35792e-30	65.3108
APOL6	-34.6858	48.2445	-13.2172	5.49773e-33	5.59553e-30	64.1572
PARP9	-20.32	31.887	-13.0994	1.59601e-32	1.23454e-29	63.106
ACTR2	-70.1425	172.095	-13.0264	3.08073e-32	2.29135e-29	62.4573
WDFY1	-21.5826	41.0021	-13.0066	3.68265e-32	2.5434e-29	62.2813
JAK1	-47.0914	94.6489	-12.9554	5.83758e-32	3.7629e-29	61.8269
POLR2B	-23.2417	44.4461	-12.929	7.40063e-32	4.61656e-29	61.5929
STAT1	-156.605	177.71	-12.6747	7.21298e-31	3.32106e-28	59.3474
CTSS	-98.4558	134.206	-12.5711	1.81279e-30	7.45867e-28	58.4386
KHDRBS1	-41.4878	118.324	-12.4517	5.23031e-30	1.87303e-27	57.3937
CDV3	-40.5161	98.1483	-12.2728	2.53945e-29	7.4406e-27	55.8358
DDX3X	-40.7128	86.0925	-12.2513	3.06803e-29	8.72493e-27	55.6493
CAPZA1	-40.849	102.739	-12.1927	5.13364e-29	1.34155e-26	55.1418
NUP98	-21.4445	40.8348	-12.1826	5.60928e-29	1.42727e-26	55.0544
MT-CO3	16661	34425.4	12.1476	7.62492e-29	1.78773e-26	54.7518
CHTF8	-26.5363	69.3748	-12.1401	8.14399e-29	1.87486e-26	54.6868
HNRNPK	-85.9137	246.122	-12.1238	9.39119e-29	2.13655e-26	54.5464
DHX9	-43.2117	95.3373	-12.1187	9.81984e-29	2.18271e-26	54.5023
SP1	-27.6405	63.9613	-12.0856	1.31204e-28	2.78816e-26	54.2167
CYBB	-40.8247	40.849	-11.9851	3.15654e-28	6.2929e-26	53.3512
HNRNPF	-96.9477	235.697	-11.9726	3.5174e-28	6.87066e-26	53.2445
CNOT1	-35.313	65.7529	-11.9575	4.01384e-28	7.68512e-26	53.1144
HNRNPR	-20.0772	48.1046	-11.9016	6.52758e-28	1.21375e-25	52.635
CAB39	-23.7688	58.3071	-11.8865	7.43811e-28	1.35696e-25	52.5063
SF3B1	-42.4371	90.8828	-11.8721	8.42771e-28	1.52313e-25	52.3832
FPR3	-27.8608	28.303	-11.8144	1.39031e-27	2.42214e-25	51.8897
MAT2A	-36.1841	81.6162	-11.7209	3.11911e-27	4.77186e-25	51.0933
SF3A1	-23.5609	60.6221	-11.6466	5.91895e-27	8.35479e-25	50.4619
UHMK1	-23.1659	42.4392	-11.6242	7.17761e-27	9.91433e-25	50.2719
ERAP1	-23.3933	38.7345	-11.5664	1.17956e-26	1.5367e-24	49.7824
EWSR1	-20.9553	60.0665	-11.5442	1.42673e-26	1.79156e-24	49.5949
MFSD14B	-26.2822	62.7691	-11.5238	1.69945e-26	2.09324e-24	49.4225
MYO9B	-20.7843	39.2816	-11.5218	1.72885e-26	2.10267e-24	49.4056
RTCB	-23.7153	63.8082	-11.4888	2.29151e-26	2.67761e-24	49.1279
PATL1	-29.7133	69.8774	-11.4841	2.38686e-26	2.74744e-24	49.0878
SRSF1	-46.3552	117.494	-11.4655	2.7975e-26	3.14523e-24	48.9313
RNF213	-36.2017	45.3792	-11.4618	2.88825e-26	3.22849e-24	48.8999
GRB2	-26.9126	75.6654	-11.4511	3.1622e-26	3.49862e-24	48.8106
TPM3	-54.4808	137.708	-11.4471	3.27215e-26	3.57503e-24	48.7769
STARD7	-34.6937	81.4522	-11.4471	3.27221e-26	3.57503e-24	48.7769
CAPRIN1	-54.9271	112.85	-11.4417	3.42765e-26	3.70301e-24	48.7311
PTBP3	-40.6732	79.5778	-11.4403	3.46791e-26	3.7257e-24	48.7196
TRIM14	-20.1118	38.9662	-11.4081	4.56657e-26	4.6724e-24	48.4485
HMGN4	-41.9762	85.3215	-11.4003	4.88083e-26	4.91591e-24	48.3829
SFPQ	-34.7732	92.8994	-11.3818	5.71018e-26	5.66274e-24	48.2282
UBE2J1	-29.3939	72.9254	-11.3281	9.01627e-26	8.76164e-24	47.7782
NRAS	-25.3742	50.6649	-11.3214	9.5439e-26	9.228e-24	47.7221
VAMP3	-43.4151	108.544	-11.3013	1.1321e-25	1.07845e-23	47.5539
EIF4G2	-112.514	296.123	-11.2861	1.28864e-25	1.2097e-23	47.4263
MCL1	-122.789	252.586	-11.2693	1.48502e-25	1.38064e-23	47.2865
DIAPH1	-42.557	81.3536	-11.2163	2.32703e-25	2.10281e-23	46.844
PLEKHB2	-25.5598	58.673	-11.1879	2.95635e-25	2.56367e-23	46.6082
MAN2B1	-26.831	50.9956	-11.1628	3.65477e-25	3.15517e-23	46.3992
SRSF7	-24.216	71.7411	-11.1428	4.3282e-25	3.6077e-23	46.2326
ACTR3	-21.3774	58.1213	-11.1273	4.9305e-25	4.07462e-23	46.1043
EFR3A	-20.804	49.1348	-11.1251	5.02371e-25	4.13398e-23	46.0858
HNRNPU	-50.5882	125.788	-11.1206	5.21789e-25	4.27557e-23	46.0485
DDX23	-24.0117	57.8342	-11.1002	6.19482e-25	5.03342e-23	45.8794
WDR82	-20.2887	53.124	-11.084	7.10073e-25	5.72141e-23	45.745
UBE2Z	-24.9312	57.2645	-11.0775	7.49935e-25	5.968e-23	45.6912
SPCS3	-24.0647	55.1657	-11.0752	7.63995e-25	6.05498e-23	45.6729
MT-CO2	13653.1	32326.2	11.0694	8.02304e-25	6.25603e-23	45.6247
PARP4	-39.8936	75.3804	-11.0325	1.09387e-24	8.36099e-23	45.3193
HNRNPM	-29.7395	86.6123	-11.0053	1.37349e-24	1.02948e-22	45.0951
EPSTI1	-25.0304	29.9523	-11.0012	1.42242e-24	1.06203e-22	45.0606
C5orf15	-42.1138	82.8796	-10.9587	2.02981e-24	1.46464e-22	44.7104
C6orf62	-35.3804	91.6893	-10.9422	2.32998e-24	1.65045e-22	44.5745
ADGRE5	-34.9736	66.6982	-10.936	2.45371e-24	1.72545e-22	44.5236
CD4	-28.8094	35.892	-10.9023	3.24902e-24	2.20454e-22	44.2471
RNF19B	-34.342	57.6368	-10.8906	3.58217e-24	2.38048e-22	44.1509
IRF1	-34.1419	43.1815	-10.847	5.15138e-24	3.30955e-22	43.7931
SUPT16H	-22.4777	48.1642	-10.8244	6.21503e-24	3.88952e-22	43.6083
IFNGR1	-69.2085	120.508	-10.7986	7.7015e-24	4.74305e-22	43.3971
HNRNPH1	-23.8917	55.3224	-10.77	9.75831e-24	5.8787e-22	43.164
PUM2	-22.4465	59.3234	-10.7611	1.05077e-23	6.29095e-22	43.0911
PRPF8	-48.3519	101.645	-10.7607	1.05453e-23	6.29395e-22	43.0876
LYN	-25.7373	45.9738	-10.7338	1.31681e-23	7.71653e-22	42.8689
SON	-30.0443	77.8132	-10.7326	1.33037e-23	7.74899e-22	42.8588
TNFRSF1B	-34.6698	54.1479	-10.7307	1.35184e-23	7.85043e-22	42.843
MTA2	-31.2828	74.3021	-10.7036	1.6912e-23	9.59072e-22	42.6225
PTBP1	-62.9368	164.069	-10.6582	2.45828e-23	1.35823e-21	42.2542
DHX15	-20.9176	47.829	-10.6273	3.17262e-23	1.6995e-21	42.003
PPP1R15B	-23.3006	56.4753	-10.6238	3.26435e-23	1.74381e-21	41.9749
COPB1	-31.935	79.6229	-10.5635	5.35663e-23	2.72596e-21	41.4873
MT-ATP6	7015.21	19300.2	10.5363	6.69947e-23	3.33903e-21	41.2671
TMPO	-23.8144	45.9752	-10.523	7.46761e-23	3.67452e-21	41.1602
MCM6	-21.1668	39.7654	-10.4692	1.15928e-22	5.27487e-21	40.7273
EFCAB14	-35.8651	91.1384	-10.3893	2.22427e-22	9.57973e-21	40.0858
LGMN	-68.0598	115.154	-10.3733	2.53196e-22	1.07838e-20	39.9583
NCOA4	-59.4362	165.373	-10.3225	3.82357e-22	1.54813e-20	39.5526
SRSF3	-25.2014	81.3556	-10.3089	4.27065e-22	1.7028e-20	39.4438
FLII	-29.0714	71.3615	-10.2815	5.32966e-22	2.06543e-20	39.2257
DDX5	-54.218	151.121	-10.2423	7.31806e-22	2.74789e-20	38.9137
YTHDF3	-20.4362	49.6358	-10.237	7.63632e-22	2.83438e-20	38.8718
RHOA	-167.169	517.494	-10.2365	7.66997e-22	2.84141e-20	38.8675
IFI16	-31.739	46.5937	-10.2226	8.57458e-22	3.16157e-20	38.7578
HNRNPC	-32.4784	108.409	-10.2215	8.65611e-22	3.18235e-20	38.7485
GNA13	-28.6921	62.3426	-10.2101	9.48827e-22	3.44248e-20	38.6581
TAP1	-120.205	143.983	-10.1824	1.18596e-21	4.22359e-20	38.4386
FCGR2A	-20.1225	26.2966	-10.165	1.36421e-21	4.77053e-20	38.3008
BTBD1	-20.4678	50.2737	-10.1593	1.42752e-21	4.98291e-20	38.2562
LAP3	-71.9755	94.4331	-10.1387	1.68431e-21	5.81627e-20	38.0934
SNRNP200	-37.2794	78.1258	-10.1342	1.74599e-21	5.99938e-20	38.058
TMEM30A	-33.4625	82.0417	-10.1253	1.87509e-21	6.3615e-20	37.9878
XRCC5	-48.1536	141.323	-10.1107	2.10852e-21	7.0749e-20	37.8724
FCGR3A	-47.0575	49.598	-10.1106	2.11098e-21	7.0749e-20	37.8712
LIPA	-47.1773	65.7728	-10.0965	2.36179e-21	7.87454e-20	37.7608
ETF1	-22.3884	64.9753	-10.0702	2.916e-21	9.55755e-20	37.5534
RAB14	-24.878	69.0152	-10.0567	3.24923e-21	1.05425e-19	37.4469
KPNB1	-34.2392	101.237	-10.0514	3.38827e-21	1.09386e-19	37.4057
UBQLN1	-21.0334	53.6109	-10.0496	3.43754e-21	1.10424e-19	37.3915
HSPA8	-335.397	670.956	-10.0484	3.47057e-21	1.11116e-19	37.3821
UBXN4	-32.7951	97.0281	-10.0271	4.11363e-21	1.29779e-19	37.2148
YME1L1	-20.5464	54.9023	-10.017	4.46093e-21	1.40269e-19	37.1351
KIAA0100	-26.1455	55.6616	-9.997	5.22947e-21	1.62846e-19	36.9787
HSPA4	-25.0465	62.089	-9.9965	5.25028e-21	1.63231e-19	36.9748
POLR2A	-36.9759	77.6625	-9.99197	5.44312e-21	1.68955e-19	36.9393
EP300	-21.4255	52.8652	-9.98347	5.82434e-21	1.7889e-19	36.8727
CASP3	-22.1884	46.2836	-9.96586	6.70012e-21	2.01818e-19	36.7349
LMNB1	-32.8639	50.9416	-9.95807	7.12787e-21	2.13704e-19	36.6741
GCN1	-25.7517	54.0704	-9.92683	9.13481e-21	2.68872e-19	36.43
DCAF7	-23.3261	64.1224	-9.86703	1.46669e-20	4.18949e-19	35.9643
ILF3	-26.7477	63.7731	-9.83296	1.91949e-20	5.34088e-19	35.6997
ATP2A2	-37.2028	92.9751	-9.82549	2.03611e-20	5.62491e-19	35.6416
ETS1	-27.225	43.511	-9.82114	2.10706e-20	5.8126e-19	35.608
RRM1	-25.3374	49.4368	-9.80948	2.3099e-20	6.33601e-19	35.5176
RAPGEF1	-21.675	48.843	-9.80274	2.43592e-20	6.65337e-19	35.4653
HLA-E	-325.103	715.972	-9.78092	2.89223e-20	7.76804e-19	35.2965
SYNCRIP	-23.5703	61.3909	-9.7647	3.28582e-20	8.75224e-19	35.171
STAT3	-36.4087	91.3144	-9.74757	3.75883e-20	9.91654e-19	35.0387
MYD88	-29.0834	71.9757	-9.73537	4.13649e-20	1.08329e-18	34.9446
YWHAH	-75.0329	213.55	-9.72463	4.49999e-20	1.16806e-18	34.8618
ZDHHC5	-28.095	78.4424	-9.71454	4.87047e-20	1.25748e-18	34.784
OAS3	-46.7246	67.1653	-9.70072	5.42704e-20	1.39189e-18	34.6776
SF1	-35.5596	111.661	-9.68891	5.95282e-20	1.50872e-18	34.5866
PUM1	-21.2861	64.7396	-9.67684	6.54208e-20	1.63451e-18	34.4938
PPT1	-49.0311	108.263	-9.67407	6.68531e-20	1.66599e-18	34.4725
API5	-25.3788	71.6	-9.66284	7.29861e-20	1.80487e-18	34.3862
OSTF1	-23.3048	66.5601	-9.66204	7.3441e-20	1.8138e-18	34.3801
HNRNPL	-27.2493	84.8185	-9.6533	7.86268e-20	1.932e-18	34.313
LARP1	-35.8059	93.2072	-9.64437	8.43051e-20	2.06105e-18	34.2445
SCARB2	-45.304	113.356	-9.64077	8.6702e-20	2.1143e-18	34.2169
CAP1	-78.8691	253.629	-9.63181	9.29783e-20	2.24752e-18	34.1482
SBNO2	-27.4852	55.0102	-9.62552	9.76549e-20	2.34882e-18	34.0999
SPTAN1	-32.9823	80.4301	-9.59248	1.26301e-19	2.9605e-18	33.847
DYNC1H1	-35.7511	80.2087	-9.59113	1.27631e-19	2.98444e-18	33.8367
HNRNPH2	-30.0379	93.4007	-9.57471	1.45008e-19	3.35426e-18	33.7113
HCFC1	-34.0187	69.7999	-9.57152	1.48652e-19	3.42217e-18	33.6869
PRKDC	-32.1037	56.8784	-9.54945	1.76421e-19	4.00897e-18	33.5185
PCNP	-25.9405	86.0904	-9.54809	1.78293e-19	4.04674e-18	33.5081
RBMX	-23.0387	81.2076	-9.51625	2.28198e-19	5.11343e-18	33.2655
PDCD6IP	-21.0118	57.3993	-9.48829	2.83285e-19	6.24648e-18	33.053
ARF6	-39.1925	104.337	-9.48315	2.9476e-19	6.47e-18	33.0139
GDI2	-67.8374	187.488	-9.48161	2.98292e-19	6.5327e-18	33.0022
CD2	-26.6075	31.295	-9.4793	3.03661e-19	6.63437e-18	32.9847
CD53	-56.4642	64.4311	-9.47917	3.03964e-19	6.63437e-18	32.9837
CS	-34.1909	96.3595	-9.47266	3.19632e-19	6.93721e-18	32.9343
ADA2	-26.6131	34.2093	-9.47091	3.23991e-19	7.02392e-18	32.921
MT-ND3	6307.7	11975.2	9.46842	3.30276e-19	7.15215e-18	32.9021
MTPN	-37.4246	106.174	-9.46326	3.43693e-19	7.39522e-18	32.863
AP1B1	-27.4362	66.1023	-9.45192	3.75115e-19	8.02627e-18	32.777
TNFAIP3	-35.3098	51.528	-9.45189	3.75207e-19	8.02627e-18	32.7767
MINK1	-21.3792	53.4727	-9.43225	4.36516e-19	9.22551e-18	32.628
TNS3	-20.4118	40.7152	-9.42367	4.66299e-19	9.71765e-18	32.5631
MGAT1	-23.4108	63.2418	-9.40897	5.22151e-19	1.07763e-17	32.4519
TOP2B	-26.2081	58.0801	-9.38986	6.04732e-19	1.23228e-17	32.3076
XRCC6	-69.4154	200.402	-9.3875	6.15829e-19	1.25052e-17	32.2898
ICAM1	-55.3941	65.8419	-9.3874	6.1627e-19	1.25052e-17	32.2891
PCNX3	-20.2661	45.3114	-9.37985	6.53048e-19	1.31411e-17	32.2321
SAMD9L	-22.1088	24.2978	-9.35971	7.62139e-19	1.51628e-17	32.0803
MAPKAPK2	-29.2831	86.0863	-9.35225	8.07028e-19	1.60065e-17	32.0241
IMMT	-21.8753	71.4833	-9.33765	9.02504e-19	1.77544e-17	31.9142
TAPBP	-104.574	247.332	-9.33709	9.06347e-19	1.78119e-17	31.91
RB1	-21.5615	45.9243	-9.32758	9.74765e-19	1.90983e-17	31.8385
CNNM4	-22.8144	34.2764	-9.32222	1.01556e-18	1.97774e-17	31.7982
PLEKHM2	-20.3496	55.3083	-9.32186	1.01833e-18	1.98114e-17	31.7955
GBP1	-52.2115	51.3308	-9.30844	1.12835e-18	2.17115e-17	31.6947
ITGB2	-29.8289	32.4148	-9.29926	1.21032e-18	2.32031e-17	31.6258
ADAMDEC1	-20.7107	18.1315	-9.26114	1.61875e-18	3.03916e-17	31.3401
TRIM22	-20.1688	27.7228	-9.2578	1.66045e-18	3.11141e-17	31.3151
USP22	-29.2946	68.0294	-9.24324	1.85506e-18	3.43613e-17	31.2062
PTPN1	-23.1446	55.016	-9.21051	2.37893e-18	4.3196e-17	30.9619
MYH9	-168.26	429.968	-9.21013	2.38585e-18	4.32811e-17	30.959
SRP72	-21.8915	73.6138	-9.1899	2.78157e-18	4.96677e-17	30.8083
CSF1R	-25.7299	31.6845	-9.18097	2.97624e-18	5.27539e-17	30.7418
TRPC4AP	-33.8028	92.4605	-9.15717	3.56409e-18	6.26566e-17	30.5648
CTDNEP1	-28.3718	108.609	-9.14221	3.9909e-18	6.94654e-17	30.4536
HUWE1	-27.454	66.1622	-9.14022	4.05115e-18	7.0261e-17	30.4389
EEF1A1	-632.964	1688.74	-9.1328	4.28482e-18	7.3916e-17	30.3838
COLGALT1	-25.851	65.528	-9.10899	5.12844e-18	8.70709e-17	30.2073
FAM120A	-53.959	152.417	-9.08277	6.24833e-18	1.04434e-16	30.0133
TPP1	-61.7189	180.748	-9.05847	7.50128e-18	1.2335e-16	29.8338
CLTC	-55.408	124.25	-9.05642	7.61781e-18	1.24842e-16	29.8187
GM2A	-27.9628	54.8133	-9.05448	7.72959e-18	1.26459e-16	29.8044
ICMT	-24.727	65.7396	-9.05051	7.96357e-18	1.30067e-16	29.7751
OPTN	-20.7537	48.5446	-9.03423	8.99894e-18	1.45747e-16	29.6551
SLC35A4	-26.1606	82.1831	-9.02251	9.82549e-18	1.58019e-16	29.5688
AP2B1	-55.855	128.584	-9.02245	9.83021e-18	1.58019e-16	29.5683
MT-CYB	8357.2	22159.5	9.0217	9.88558e-18	1.58777e-16	29.5628
HDAC1	-39.55	113.14	-9.00965	1.08197e-17	1.72918e-16	29.4741
RALB	-22.4954	67.8395	-9.0019	1.14659e-17	1.82341e-16	29.4172
DDX17	-46.3817	133.317	-8.98591	1.29227e-17	2.03336e-16	29.2997
HLA-DRA	-1387.33	1719.6	-8.96086	1.5583e-17	2.40306e-16	29.1159
HELZ2	-26.2739	39.9161	-8.95443	1.63493e-17	2.51122e-16	29.0688
CARM1	-22.4249	52.5306	-8.92634	2.01571e-17	3.03817e-16	28.8632
XRN2	-43.8497	99.5967	-8.91562	2.18308e-17	3.26752e-16	28.7849
SZRD1	-24.1275	78.5211	-8.90988	2.27829e-17	3.39689e-16	28.743
HLA-DMB	-25.5627	30.7382	-8.87917	2.86218e-17	4.21867e-16	28.519
NAA50	-23.732	62.4323	-8.85308	3.47311e-17	5.05745e-16	28.3291
LAPTM5	-153.754	186.309	-8.84108	3.79605e-17	5.47412e-16	28.2418
EIF3A	-37.2494	114.816	-8.83893	3.85673e-17	5.55334e-16	28.2262
MAGT1	-22.4365	57.2885	-8.83737	3.90175e-17	5.60982e-16	28.2148
ARF3	-31.5369	98.5149	-8.83146	4.07605e-17	5.83871e-16	28.1719
CKAP5	-23.7315	51.8507	-8.80883	4.81808e-17	6.84083e-16	28.0078
ZNFX1	-22.3848	46.9194	-8.80217	5.06092e-17	7.14365e-16	27.9595
TMED7	-26.6361	70.5687	-8.77987	5.96556e-17	8.31138e-16	27.7981
ADNP	-22.9323	55.778	-8.75349	7.24429e-17	9.88639e-16	27.6075
SERBP1	-37.1211	116.437	-8.7429	7.83136e-17	1.06201e-15	27.531
NCL	-65.8366	186.401	-8.7316	8.50929e-17	1.14751e-15	27.4495
G3BP2	-24.1546	57.3025	-8.72932	8.65297e-17	1.16526e-15	27.4331
PDIA6	-55.8371	126.728	-8.71014	9.96012e-17	1.32651e-15	27.2951
IQGAP1	-51.8204	109.38	-8.70874	1.00631e-16	1.3393e-15	27.285
LBR	-27.8337	61.6642	-8.70385	1.043e-16	1.38432e-15	27.2498
OAS2	-40.5361	57.1988	-8.69683	1.0981e-16	1.45446e-15	27.1993
GANAB	-96.3779	252.158	-8.69658	1.10012e-16	1.45614e-15	27.1975
MKI67	-33.8032	57.1045	-8.69611	1.10389e-16	1.46013e-15	27.1941
HP1BP3	-21.3527	65.1679	-8.68944	1.15912e-16	1.52483e-15	27.1462
ESYT2	-24.4055	56.8933	-8.68645	1.18477e-16	1.55751e-15	27.1248
ARCN1	-52.4458	156.481	-8.66186	1.41821e-16	1.8357e-15	26.9483
YWHAQ	-90.0708	289.259	-8.64816	1.56749e-16	2.01409e-15	26.8501
C1QC	-275.737	359.457	-8.61487	1.99794e-16	2.52689e-15	26.612
SPTBN1	-62.187	119.462	-8.60661	2.12181e-16	2.67307e-15	26.553
PSME1	-109.457	262.256	-8.59915	2.24012e-16	2.81661e-15	26.4998
STT3A	-21.9508	61.1667	-8.59599	2.29206e-16	2.86886e-15	26.4773
NCAPD2	-31.5397	62.3933	-8.589	2.41154e-16	3.01255e-15	26.4275
WDR1	-38.6839	117.245	-8.55807	3.01849e-16	3.71793e-15	26.2072
CRKL	-21.7016	49.1289	-8.554	3.10907e-16	3.81734e-15	26.1782
NFE2L3	-26.425	49.5048	-8.53487	3.57087e-16	4.32937e-15	26.0424
PLSCR1	-28.0354	65.5211	-8.51759	4.04639e-16	4.85718e-15	25.9198
UBE2L6	-72.9373	120.984	-8.50968	4.28425e-16	5.12996e-15	25.8638
LAMP2	-33.2144	84.6431	-8.50577	4.40706e-16	5.26073e-15	25.836
PAK2	-21.5947	66.0839	-8.4931	4.82899e-16	5.74664e-15	25.7464
LIMA1	-40.4379	82.5916	-8.48995	4.94012e-16	5.86807e-15	25.7241
PSME2	-54.5101	111.776	-8.48266	5.20661e-16	6.15061e-15	25.6725
NOLC1	-43.9903	99.7673	-8.47511	5.49793e-16	6.4671e-15	25.6191
PGK1	-82.1552	185.736	-8.45952	6.15061e-16	7.18674e-15	25.5091
TMED2	-65.4945	205.127	-8.44809	6.67788e-16	7.75596e-15	25.4285
CCT4	-49.7278	147.842	-8.44246	6.95372e-16	8.05215e-15	25.3888
ACP5	-39.5732	58.227	-8.43028	7.58934e-16	8.76195e-15	25.303
LMNB2	-29.6187	62.217	-8.4017	9.31597e-16	1.06097e-14	25.102
BATF2	-23.9774	25.5806	-8.39463	9.79917e-16	1.11207e-14	25.0524
MT-CO1	13549.4	44407.7	8.39301	9.91362e-16	1.12308e-14	25.0411
IARS2	-36.5893	90.946	-8.38821	1.02603e-15	1.15625e-14	25.0074
ARPP19	-26.1405	74.1406	-8.3814	1.07724e-15	1.20694e-14	24.9596
RAB10	-40.9788	141.159	-8.37792	1.10438e-15	1.23519e-14	24.9352
FAT1	-39.5339	65.1916	-8.37732	1.10914e-15	1.2398e-14	24.931
DNAJA1	-66.0571	164.954	-8.37647	1.11591e-15	1.24593e-14	24.925
HADHA	-36.7725	129.925	-8.37589	1.12052e-15	1.24963e-14	24.921
SSRP1	-24.2415	68.4996	-8.37357	1.13926e-15	1.26823e-14	24.9047
IFIT3	-42.1807	52.8871	-8.36977	1.17061e-15	1.30173e-14	24.8781
MBNL1	-20.9894	52.4523	-8.36606	1.20211e-15	1.3337e-14	24.8521
MCM2	-22.6661	41.1741	-8.35967	1.25818e-15	1.38953e-14	24.8074
PTGES3	-77.109	229.783	-8.35483	1.30242e-15	1.43429e-14	24.7735
SRSF2	-34.0865	114.215	-8.35285	1.32094e-15	1.45386e-14	24.7597
CTNNA1	-43.3127	124.706	-8.33381	1.51307e-15	1.64898e-14	24.6265
BRD2	-29.1274	84.5568	-8.33127	1.5407e-15	1.67571e-14	24.6088
PCBP1	-81.9414	294.845	-8.3128	1.75716e-15	1.89515e-14	24.4799
RAD21	-47.5085	115.117	-8.30433	1.86624e-15	1.99831e-14	24.4209
SELENOF	-46.4346	177.352	-8.29219	2.03438e-15	2.16993e-14	24.3363
MMADHC	-25.2878	92.0882	-8.27004	2.38052e-15	2.52521e-14	24.1823
EIF4H	-47.5259	153.15	-8.2644	2.47765e-15	2.61819e-14	24.1431
RRM2	-27.8824	53.2845	-8.23938	2.95774e-15	3.0909e-14	23.9695
PIEZO1	-20.5965	45.04	-8.23572	3.03533e-15	3.16427e-14	23.9442
CD74	-1788.04	2594.58	-8.23259	3.10325e-15	3.22812e-14	23.9225
CTNND1	-46.6297	130.574	-8.22921	3.17833e-15	3.29911e-14	23.899
DNM2	-22.4831	57.3291	-8.22732	3.2209e-15	3.33793e-14	23.886
SMARCC1	-22.9885	53.131	-8.22317	3.31681e-15	3.4318e-14	23.8572
IGF2R	-20.7722	35.5419	-8.19516	4.04127e-15	4.11316e-14	23.6637
PTPRC	-26.0873	25.7138	-8.1928	4.10911e-15	4.17781e-14	23.6473
SAMHD1	-47.4012	83.1823	-8.19067	4.17122e-15	4.23428e-14	23.6326
DNASE2	-24.6064	70.1841	-8.16693	4.92955e-15	4.93414e-14	23.469
C1QB	-297.555	363.875	-8.16308	5.06504e-15	5.0619e-14	23.4424
CALR	-278.773	830.083	-8.15782	5.2556e-15	5.24421e-14	23.4062
MAFB	-22.0609	36.8501	-8.1486	5.60712e-15	5.56971e-14	23.3428
HNRNPA1	-99.1234	303.743	-8.14284	5.8385e-15	5.78476e-14	23.3032
USO1	-22.1714	61.6144	-8.1261	6.56536e-15	6.41541e-14	23.1882
TPM4	-71.5988	226.57	-8.11311	7.19092e-15	6.98433e-14	23.099
PRRC2C	-22.1377	73.1151	-8.10565	7.57625e-15	7.34015e-14	23.0479
ATP6AP2	-41.552	136.258	-8.10328	7.70264e-15	7.45141e-14	23.0317
EIF4G1	-58.4772	155.549	-8.07627	9.30223e-15	8.89646e-14	22.8469
DAZAP2	-33.373	127.138	-8.05847	1.05311e-14	1.00123e-13	22.7253
HNRNPA2B1	-64.0686	241.334	-8.05696	1.06422e-14	1.0113e-13	22.715
EVI2B	-28.396	39.1071	-8.05194	1.10211e-14	1.04554e-13	22.6808
TWF1	-27.9657	82.951	-8.04576	1.15057e-14	1.088e-13	22.6386
HNRNPUL1	-44.8091	141.87	-8.03817	1.21295e-14	1.14476e-13	22.5869
EPS8	-27.6751	57.5516	-8.03507	1.23942e-14	1.16802e-13	22.5658
TMEM50A	-23.9442	104.208	-8.03049	1.27953e-14	1.20348e-13	22.5346
TUBA1B	-126.082	318.438	-8.01981	1.37805e-14	1.28862e-13	22.4619
B2M	-944.438	2103.16	-8.01409	1.43384e-14	1.33756e-13	22.4231
HEXB	-22.9139	69.4907	-8.01278	1.44694e-14	1.34783e-13	22.4142
ELF1	-29.4778	69.209	-8.00388	1.5391e-14	1.43161e-13	22.3537
CMTM6	-23.0473	66.3677	-8.00227	1.5564e-14	1.44701e-13	22.3428
TCP1	-35.9526	96.3128	-8.00184	1.56109e-14	1.45066e-13	22.3398
MCCC2	-20.2508	51.7707	-7.976	1.867e-14	1.71352e-13	22.1646
TGOLN2	-45.3053	136.97	-7.95797	2.11481e-14	1.92576e-13	22.0425
PLEK	-25.9638	25.2139	-7.95266	2.19384e-14	1.99551e-13	22.0066
SERINC1	-45.8255	135.03	-7.94422	2.32547e-14	2.10928e-13	21.9496
RNF114	-21.833	60.744	-7.93805	2.42662e-14	2.19588e-13	21.9079
STT3B	-40.6279	103.926	-7.92755	2.6087e-14	2.33984e-13	21.837
SRSF6	-26.8476	88.9875	-7.90639	3.01779e-14	2.6856e-13	21.6944
HSPA9	-47.3503	135.303	-7.90335	3.08153e-14	2.73728e-13	21.6739
GORASP2	-21.5988	77.5259	-7.89612	3.23859e-14	2.86364e-13	21.6253
KHSRP	-51.0103	146.853	-7.89185	3.33494e-14	2.93943e-13	21.5966
HNRNPA3	-32.7644	107.96	-7.88299	3.54424e-14	3.10691e-13	21.537
MCM3	-43.9289	98.6997	-7.87877	3.64824e-14	3.19085e-13	21.5087
HLA-DPA1	-123.476	161.702	-7.87567	3.72669e-14	3.25505e-13	21.4879
MT-ND4	9386.03	33519.8	7.86667	3.96401e-14	3.44831e-13	21.4274
PTPN11	-20.6444	57.7302	-7.86323	4.05842e-14	3.51936e-13	21.4044
LRPPRC	-21.535	58.2721	-7.86288	4.0681e-14	3.52617e-13	21.4021
CCT8	-39.1095	116.332	-7.86247	4.07951e-14	3.53448e-13	21.3993
CASP1	-21.9112	27.7494	-7.8523	4.37396e-14	3.77943e-13	21.3311
AHCYL1	-21.1215	82.8685	-7.84544	4.58415e-14	3.95222e-13	21.2852
ADAMTS2	-22.517	29.9412	-7.84312	4.65743e-14	4.01182e-13	21.2696
FAM32A	-22.5107	86.5704	-7.82209	5.37725e-14	4.59502e-13	21.129
ESYT1	-21.4103	59.3549	-7.82179	5.38817e-14	4.60232e-13	21.127
GNB1	-44.1301	165.964	-7.81451	5.66292e-14	4.81784e-13	21.0783
HMGN2	-54.9537	154.783	-7.80726	5.94978e-14	5.04857e-13	21.03
AP3D1	-20.2472	67.9452	-7.8064	5.98467e-14	5.07372e-13	21.0242
KLF3	-27.4266	70.8498	-7.80602	6.00027e-14	5.08415e-13	21.0217
STIP1	-36.3025	99.4975	-7.79626	6.41295e-14	5.40129e-13	20.9566
F2R	-34.0788	61.6045	-7.78376	6.98271e-14	5.83542e-13	20.8733
RAN	-48.6887	146.938	-7.76736	7.80615e-14	6.47599e-13	20.7642
PKP2	-21.4433	39.6287	-7.76164	8.11555e-14	6.70678e-13	20.7262
ITGAV	-25.1737	58.5694	-7.76141	8.12794e-14	6.71128e-13	20.7247
NCOA7	-28.2941	54.4616	-7.75279	8.61804e-14	7.07968e-13	20.6674
HACD3	-22.7729	58.9573	-7.75015	8.77387e-14	7.19546e-13	20.6499
AKIRIN2	-20.7605	62.4088	-7.73935	9.44031e-14	7.70932e-13	20.5782
COPB2	-22.6421	65.4423	-7.73255	9.88535e-14	8.05914e-13	20.5332
MLEC	-62.2966	144.597	-7.73181	9.93482e-14	8.09265e-13	20.5283
HLA-DOA	-23.1929	23.016	-7.72863	1.01514e-13	8.26558e-13	20.5072
EIF3D	-39.7441	133.864	-7.72042	1.07314e-13	8.7049e-13	20.4528
AIF1	-24.9741	42.5614	-7.71091	1.14442e-13	9.23659e-13	20.3899
SRRM2	-66.2512	197.803	-7.70604	1.1827e-13	9.51773e-13	20.3577
PSMB2	-26.8715	101.958	-7.70377	1.201e-13	9.65295e-13	20.3427
SMC3	-22.7887	58.62	-7.70288	1.20826e-13	9.69916e-13	20.3368
TYMS	-23.2894	45.8532	-7.69706	1.2567e-13	1.00671e-12	20.2984
JAG1	-26.0306	49.5932	-7.67765	1.43244e-13	1.13947e-12	20.1703
CANX	-99.7756	297.649	-7.67575	1.45093e-13	1.1537e-12	20.1578
NUSAP1	-23.1266	53.4435	-7.66505	1.55931e-13	1.2352e-12	20.0873
UQCRC2	-26.1387	88.1081	-7.65819	1.63305e-13	1.28898e-12	20.0421
ZFAND5	-20.3009	65.9939	-7.65629	1.65405e-13	1.30395e-12	20.0296
ITGA6	-73.5997	137.168	-7.64489	1.7858e-13	1.39813e-12	19.9547
SHC1	-24.6078	76.448	-7.63982	1.84767e-13	1.44307e-12	19.9213
MFN2	-21.3221	61.4522	-7.63556	1.90122e-13	1.48249e-12	19.8934
SMAP2	-25.7537	45.6021	-7.62871	1.99067e-13	1.55037e-12	19.8484
ERLEC1	-22.6225	77.3057	-7.61591	2.16912e-13	1.67853e-12	19.7645
SLC25A3	-28.7605	113.453	-7.61066	2.24678e-13	1.73515e-12	19.7301
TOP1	-42.9074	130.621	-7.60344	2.35802e-13	1.81743e-12	19.6828
RSL1D1	-22.6269	71.2139	-7.59279	2.5323e-13	1.94247e-12	19.6131
CCNA2	-21.9999	45.5939	-7.59076	2.56693e-13	1.96513e-12	19.5998
GBP3	-27.309	44.0183	-7.58982	2.58309e-13	1.97605e-12	19.5937
PLCB3	-27.6374	61.6385	-7.58682	2.63542e-13	2.01199e-12	19.5741
PSMD2	-33.2377	97.1246	-7.58178	2.72571e-13	2.07601e-12	19.5411
TFG	-26.7077	94.5009	-7.58039	2.75113e-13	2.0944e-12	19.532
NONO	-54.1064	177.777	-7.57173	2.91475e-13	2.21127e-12	19.4756
HSP90B1	-177.322	524.763	-7.56964	2.95576e-13	2.24063e-12	19.4619
MAPRE1	-45.8787	147.15	-7.55724	3.21054e-13	2.42143e-12	19.381
TMEM123	-70.3643	187.333	-7.55198	3.32514e-13	2.50298e-12	19.3468
TNFSF10	-39.0939	69.3952	-7.54774	3.42044e-13	2.57171e-12	19.3191
MTDH	-33.6635	112.781	-7.529	3.87462e-13	2.89519e-12	19.1972
SURF4	-73.6452	260.223	-7.52667	3.93521e-13	2.93479e-12	19.1821
DDX21	-36.3857	94.1673	-7.52174	4.06605e-13	3.02653e-12	19.1501
RCC2	-53.5507	133.841	-7.50343	4.59158e-13	3.38642e-12	19.0313
PSAP	-499.794	1087.76	-7.4997	4.70672e-13	3.46341e-12	19.0071
NCLN	-31.8067	90.0499	-7.49403	4.88687e-13	3.59029e-12	18.9703
TCIRG1	-22.5787	69.1721	-7.49323	4.91288e-13	3.60688e-12	18.9652
EIF2A	-23.6158	75.5653	-7.47681	5.47706e-13	3.9953e-12	18.8589
TP53	-28.9341	62.9846	-7.47653	5.48715e-13	3.99964e-12	18.8571
TNIP1	-24.147	73.9684	-7.46003	6.11954e-13	4.43552e-12	18.7505
CLUH	-27.1153	67.9395	-7.45799	6.20229e-13	4.49045e-12	18.7374
EIF2S3	-60.4796	159.055	-7.42972	7.47382e-13	5.3549e-12	18.5551
CTSL	-45.2901	92.2801	-7.42148	7.89021e-13	5.63653e-12	18.5021
ZNF146	-21.4264	61.3104	-7.41833	8.05546e-13	5.73974e-12	18.4819
SEL1L3	-29.9843	75.4477	-7.41391	8.29331e-13	5.89835e-12	18.4534
PPP6R1	-24.955	65.5631	-7.41166	8.4167e-13	5.9817e-12	18.439
ELF4	-21.4005	53.825	-7.41106	8.44981e-13	6.00302e-12	18.4352
NCEH1	-25.2442	42.4078	-7.40484	8.80273e-13	6.24e-12	18.3952
CSDE1	-61.1034	198.61	-7.39793	9.21108e-13	6.51038e-12	18.3509
ERAP2	-21.9259	27.8286	-7.39542	9.36447e-13	6.61396e-12	18.3347
LCP1	-75.4201	80.3433	-7.39331	9.49476e-13	6.69864e-12	18.3212
ILF2	-65.0959	203.579	-7.38114	1.02839e-12	7.21067e-12	18.2432
UBA1	-57.1071	193.598	-7.37028	1.10425e-12	7.72014e-12	18.1737
APOL2	-23.9137	44.7147	-7.3639	1.15136e-12	8.01762e-12	18.1329
MCM4	-25.2604	51.9993	-7.36218	1.16439e-12	8.09965e-12	18.1219
TYMP	-72.216	104.248	-7.35381	1.22991e-12	8.52474e-12	18.0684
UBAP2L	-21.0497	74.5293	-7.33972	1.34844e-12	9.30958e-12	17.9785
CD2AP	-29.7969	63.3005	-7.33836	1.36047e-12	9.38596e-12	17.9699
PICALM	-38.2929	98.9681	-7.31365	1.59839e-12	1.09453e-11	17.8124
POF1B	-43.6356	74.0462	-7.30677	1.67156e-12	1.14181e-11	17.7687
TUBB	-173.041	571.699	-7.29633	1.78903e-12	1.21732e-11	17.7024
CDCP1	-28.224	52.7474	-7.29108	1.85109e-12	1.25513e-11	17.6691
ATP5F1B	-244.473	738.661	-7.26606	2.17745e-12	1.46461e-11	17.5105
CD14	-57.7672	99.0253	-7.25414	2.35228e-12	1.574e-11	17.4351
RBM3	-29.6846	108.566	-7.24745	2.45644e-12	1.63746e-11	17.3928
LGALS9	-29.5962	64.4902	-7.24706	2.46263e-12	1.64102e-11	17.3903
BAK1	-21.9186	58.6681	-7.24601	2.47945e-12	1.65052e-11	17.3837
PSME3	-29.9805	91.8711	-7.20868	3.15526e-12	2.07398e-11	17.1483
CDC42BPB	-20.5781	60.8569	-7.19075	3.54131e-12	2.30889e-11	17.0357
MT-ND2	5216.62	17842.7	7.18833	3.59699e-12	2.34362e-11	17.0204
PIM2	-25.553	45.2522	-7.18398	3.69907e-12	2.40608e-11	16.9931
CXCL9	-166.146	127.701	-7.18207	3.74473e-12	2.4325e-11	16.9811
MPEG1	-32.7281	34.6249	-7.1803	3.78741e-12	2.45693e-11	16.9701
EIF3I	-63.3372	257.307	-7.178	3.8438e-12	2.49267e-11	16.9556
DEK	-37.4283	114.161	-7.17386	3.94757e-12	2.55311e-11	16.9296
GBP2	-22.1278	42.5666	-7.16526	4.17166e-12	2.68726e-11	16.8757
CNBP	-73.4491	362.787	-7.16486	4.18237e-12	2.69147e-11	16.8732
TRAM1	-90.8903	205.892	-7.15021	4.59418e-12	2.94082e-11	16.7816
GZMA	-27.6932	28.0781	-7.1492	4.62412e-12	2.95803e-11	16.7752
ECT2	-29.1402	57.6576	-7.14756	4.67292e-12	2.98727e-11	16.765
HLA-DQA1	-54.0148	61.6703	-7.14727	4.68154e-12	2.9908e-11	16.7632
RTN3	-21.6144	73.2511	-7.14555	4.73347e-12	3.0206e-11	16.7524
RNASE6	-26.2239	42.4993	-7.13318	5.1233e-12	3.25903e-11	16.6752
APH1A	-32.92	114.545	-7.13294	5.1313e-12	3.26304e-11	16.6737
HLA-DRB1	-499.347	755.489	-7.13137	5.18299e-12	3.29158e-11	16.6639
ALDH18A1	-31.4651	97.2509	-7.13108	5.19281e-12	3.29674e-11	16.662
PARP1	-29.0092	68.6392	-7.12633	5.35292e-12	3.39504e-11	16.6324
HNRNPAB	-81.233	259.628	-7.1191	5.60576e-12	3.54727e-11	16.5874
CDC37	-34.6824	126.608	-7.1191	5.60578e-12	3.54727e-11	16.5874
COPA	-41.8969	138.719	-7.11741	5.66688e-12	3.58125e-11	16.5768
RPN1	-64.7212	243.874	-7.11144	5.88684e-12	3.71055e-11	16.5396
ATXN2L	-29.2163	87.9261	-7.11108	5.90027e-12	3.71781e-11	16.5374
LPIN2	-24.3586	47.232	-7.10745	6.03887e-12	3.79278e-11	16.5147
CCT7	-43.3507	152.615	-7.10731	6.044e-12	3.79477e-11	16.5139
CHD4	-28.0409	93.201	-7.09867	6.3863e-12	3.99283e-11	16.4602
CCDC6	-21.8396	49.6991	-7.08699	6.87971e-12	4.28608e-11	16.3875
PSMC3	-25.1445	102.003	-7.0686	7.7334e-12	4.79169e-11	16.2734
PPA1	-31.1071	97.4614	-7.03286	9.70071e-12	5.92522e-11	16.0523
GPNMB	-53.8071	75.5432	-7.03217	9.74333e-12	5.94937e-11	16.048
HDLBP	-38.9854	139.736	-7.02966	9.89973e-12	6.03534e-11	16.0325
MYO1D	-31.5043	73.2035	-7.02784	1.00144e-11	6.10331e-11	16.0213
ENC1	-34.4793	67.7848	-7.02216	1.03805e-11	6.31651e-11	15.9862
SPI1	-26.2533	45.427	-7.02004	1.05203e-11	6.39351e-11	15.9732
RHOG	-35.4003	126.681	-7.00437	1.16152e-11	7.01044e-11	15.8766
ACO2	-23.3063	74.5856	-6.99658	1.22004e-11	7.34758e-11	15.8287
RAB1A	-35.2205	155.495	-6.99612	1.22361e-11	7.36681e-11	15.8258
LRP10	-49.5928	144.61	-6.98917	1.27842e-11	7.6753e-11	15.7831
LAMB1	-29.5896	65.044	-6.98477	1.31436e-11	7.87637e-11	15.7561
PSMB8	-68.5329	163.219	-6.98413	1.31968e-11	7.90579e-11	15.7521
PGAM1	-20.6272	60.4894	-6.98305	1.32862e-11	7.95443e-11	15.7455
SEC61A1	-62.7492	206.551	-6.97919	1.36133e-11	8.14521e-11	15.7218
MYOF	-37.9896	65.5201	-6.97358	1.41024e-11	8.41962e-11	15.6874
C1QBP	-52.7896	139.244	-6.97007	1.44171e-11	8.5916e-11	15.6659
EIF4B	-40.0976	136.46	-6.96798	1.46082e-11	8.69746e-11	15.653
TFRC	-48.171	87.1585	-6.9661	1.47819e-11	8.79004e-11	15.6415
ADD3	-32.7892	68.4261	-6.96191	1.5176e-11	9.01052e-11	15.6159
PLS1	-42.336	88.9122	-6.95956	1.54018e-11	9.13622e-11	15.6014
MT-ND1	5032.09	16527.5	6.94942	1.64145e-11	9.70119e-11	15.5394
HIF1A	-54.1672	126.116	-6.94621	1.67487e-11	9.87457e-11	15.5197
PREP	-22.0543	50.4679	-6.94249	1.71438e-11	1.01044e-10	15.497
CLSTN1	-45.156	138.998	-6.9403	1.73806e-11	1.02315e-10	15.4836
IFITM1	-260.657	405.696	-6.93647	1.78033e-11	1.04676e-10	15.4602
MORF4L2	-56.3218	197.141	-6.92674	1.89226e-11	1.1092e-10	15.4007
RGS1	-36.027	52.0407	-6.91947	1.98035e-11	1.15733e-10	15.3564
SEC16A	-22.8818	65.5074	-6.9182	1.99617e-11	1.16587e-10	15.3486
SHISA5	-29.0674	110.525	-6.91783	2.00076e-11	1.16819e-10	15.3464
NFE2L1	-32.8531	109.428	-6.91543	2.03095e-11	1.18368e-10	15.3318
VCP	-57.4655	166.738	-6.91499	2.03659e-11	1.18661e-10	15.3291
ATP5PB	-30.6302	118.255	-6.9055	2.16105e-11	1.25534e-10	15.2712
UBA2	-20.6841	60.5223	-6.901	2.22262e-11	1.28763e-10	15.2438
CCT5	-34.441	95.8408	-6.89927	2.24674e-11	1.30121e-10	15.2333
HSPA5	-140.675	489.332	-6.88816	2.40802e-11	1.39087e-10	15.1658
YWHAG	-42.5234	140.979	-6.88758	2.41666e-11	1.39544e-10	15.1623
SAE1	-20.4208	61.4836	-6.8816	2.50846e-11	1.44673e-10	15.1259
LRRC59	-36.6155	125.869	-6.87473	2.61815e-11	1.50773e-10	15.0842
PSMB9	-41.4995	74.4484	-6.86686	2.74955e-11	1.57871e-10	15.0365
NFKB2	-21.3506	59.7169	-6.86396	2.7996e-11	1.60506e-10	15.0189
GUCD1	-23.2466	78.7611	-6.86383	2.80196e-11	1.60593e-10	15.0181
SEC23B	-24.7866	71.6011	-6.85745	2.91533e-11	1.66647e-10	14.9794
CALM3	-85.4544	271.875	-6.85152	3.02474e-11	1.72595e-10	14.9435
IFI35	-22.3866	47.9072	-6.84833	3.08526e-11	1.75856e-10	14.9242
INTS1	-21.4284	62.319	-6.83858	3.27764e-11	1.86202e-10	14.8653
CTSC	-22.8712	47.407	-6.83132	3.42854e-11	1.94203e-10	14.8214
CCT3	-49.5932	168.257	-6.83011	3.45437e-11	1.95495e-10	14.8141
SERINC3	-34.1016	112.736	-6.82395	3.58877e-11	2.02508e-10	14.7769
YTHDF1	-23.4059	76.0367	-6.81863	3.70872e-11	2.08911e-10	14.7449
LGR4	-23.4698	52.0397	-6.8145	3.8049e-11	2.14267e-10	14.7199
PRKAA1	-20.7801	54.8435	-6.79751	4.2261e-11	2.36334e-10	14.6176
MXRA5	-56.8916	85.9083	-6.79681	4.24437e-11	2.37164e-10	14.6134
DDOST	-71.006	244.11	-6.79405	4.31734e-11	2.41158e-10	14.5968
SLBP	-27.3572	84.2471	-6.78401	4.5932e-11	2.56196e-10	14.5365
PLAUR	-25.0247	52.9359	-6.78131	4.67029e-11	2.59822e-10	14.5202
C1QA	-170.77	256.384	-6.77405	4.88378e-11	2.70687e-10	14.4767
LYPLA1	-24.0554	67.0933	-6.75959	5.33816e-11	2.94605e-10	14.39
ARL6IP5	-40.3608	137.585	-6.75925	5.34939e-11	2.95128e-10	14.388
TCF3	-20.0936	52.5249	-6.74347	5.89407e-11	3.23622e-10	14.2936
MSN	-65.7907	151.559	-6.73728	6.12207e-11	3.35451e-10	14.2566
AZIN1	-25.9361	75.5391	-6.73725	6.1234e-11	3.35451e-10	14.2564
CLINT1	-23.1313	66.3	-6.73537	6.19447e-11	3.39249e-10	14.2451
EIF3L	-34.4986	91.958	-6.72234	6.70922e-11	3.65679e-10	14.1674
FUCA1	-33.9337	99.4181	-6.72001	6.80575e-11	3.70836e-10	14.1535
FLNB	-46.3222	85.6729	-6.70951	7.25721e-11	3.93771e-10	14.0909
SET	-52.0127	188.603	-6.70762	7.34134e-11	3.97889e-10	14.0797
TMEM259	-21.6346	81.1068	-6.70665	7.38504e-11	4.00033e-10	14.0739
HLA-C	-501.421	1116.23	-6.70467	7.47514e-11	4.048e-10	14.0621
PTPRK	-20.3706	48.2568	-6.70164	7.61464e-11	4.12124e-10	14.0441
PODXL	-25.9125	49.6424	-6.69504	7.92819e-11	4.27906e-10	14.0048
RAB5C	-33.9153	129.512	-6.68951	8.2001e-11	4.41955e-10	13.972
BST2	-148.858	304.156	-6.6736	9.03539e-11	4.84812e-10	13.8776
MMP9	-49.7615	59.4741	-6.6591	9.869e-11	5.26619e-10	13.7916
NPM1	-88.7133	271.899	-6.65806	9.93154e-11	5.29664e-10	13.7855
NOB1	-22.0055	73.2707	-6.65621	1.0044e-10	5.3522e-10	13.7745
NCOR2	-26.0135	79.1386	-6.65208	1.0299e-10	5.47598e-10	13.7501
STAT6	-25.1799	91.3697	-6.64903	1.04915e-10	5.57224e-10	13.7321
CBX3	-24.4584	93.7717	-6.6463	1.06672e-10	5.6562e-10	13.7159
SMG5	-20.3102	66.9836	-6.64534	1.07292e-10	5.68443e-10	13.7103
OR2I1P	-61.5272	62.2779	-6.64132	1.09946e-10	5.81707e-10	13.6865
SRPRA	-34.6548	132.977	-6.63326	1.15451e-10	6.09998e-10	13.6389
PNRC2	-22.6297	92.7829	-6.63072	1.17246e-10	6.18803e-10	13.6239
PGRMC1	-48.9125	181.77	-6.62797	1.19216e-10	6.28515e-10	13.6077
ITPRID2	-26.0719	55.1914	-6.62344	1.22529e-10	6.44577e-10	13.581
PPP2R5D	-21.3287	48.4467	-6.60805	1.34488e-10	7.03894e-10	13.4904
HLA-DQB1	-66.2357	96.8554	-6.60804	1.34496e-10	7.03894e-10	13.4903
AHR	-35.3333	89.1547	-6.60534	1.36712e-10	7.15105e-10	13.4744
PTP4A2	-24.4714	99.7814	-6.59099	1.49083e-10	7.76037e-10	13.3901
ALAS1	-30.7023	83.3171	-6.58892	1.50964e-10	7.84653e-10	13.3779
IL6ST	-22.7054	52.661	-6.57106	1.6812e-10	8.67658e-10	13.2732
HLA-DPB1	-132.92	231.426	-6.55379	1.86511e-10	9.57714e-10	13.1722
PSMB10	-22.7389	47.584	-6.54703	1.9425e-10	9.95077e-10	13.1326
HLA-B	-514.134	1257.09	-6.53871	2.04187e-10	1.04432e-09	13.0841
IPO7	-31.2339	80.8726	-6.53387	2.10205e-10	1.07396e-09	13.0558
WASF2	-25.8989	104.366	-6.53308	2.11196e-10	1.07846e-09	13.0513
NBEAL2	-20.3337	50.51	-6.52054	2.2768e-10	1.15896e-09	12.9782
YWHAE	-71.1531	263.847	-6.51477	2.35669e-10	1.19805e-09	12.9446
TRAF7	-23.456	80.2314	-6.50351	2.52076e-10	1.27605e-09	12.8792
GBP5	-20.6907	15.1779	-6.49056	2.72336e-10	1.37111e-09	12.804
GBP4	-76.8747	59.9855	-6.48924	2.74494e-10	1.38162e-09	12.7963
UBB	-203.614	929.253	-6.48483	2.81811e-10	1.41549e-09	12.7707
PLXNB2	-90.6718	226.913	-6.48041	2.8933e-10	1.451e-09	12.7451
APP	-106.529	329.489	-6.479	2.9177e-10	1.46286e-09	12.737
VDAC1	-65.3681	238.002	-6.47501	2.98784e-10	1.49609e-09	12.7138
RAB6A	-25.4483	90.5871	-6.46829	3.10977e-10	1.55512e-09	12.675
SND1	-24.355	94.6565	-6.46663	3.14056e-10	1.57012e-09	12.6654
CDC42	-43.908	187.82	-6.46547	3.16224e-10	1.58055e-09	12.6587
CPSF1	-21.2536	64.975	-6.46039	3.25931e-10	1.62612e-09	12.6293
B4GALT5	-35.558	99.492	-6.45292	3.40713e-10	1.69419e-09	12.5862
PCNA	-108.837	283.731	-6.44819	3.50429e-10	1.73982e-09	12.5588
ASAH1	-33.2687	92.6234	-6.44614	3.54707e-10	1.7597e-09	12.547
HSPD1	-92.6571	247.501	-6.4355	3.77822e-10	1.86815e-09	12.4857
CAPN1	-31.0373	108.211	-6.42451	4.03229e-10	1.98686e-09	12.4224
TRIB2	-20.3186	32.3062	-6.42449	4.0327e-10	1.98686e-09	12.4223
CSK	-22.9961	63.1851	-6.42135	4.10833e-10	2.02258e-09	12.4042
CTDSP2	-37.2511	117.67	-6.42123	4.11128e-10	2.02351e-09	12.4035
EZR	-182.926	435.293	-6.41889	4.16852e-10	2.05e-09	12.3901
SDCBP	-32.9017	117.659	-6.41807	4.1888e-10	2.058e-09	12.3854
UBD	-77.3174	86.2819	-6.41182	4.3466e-10	2.13012e-09	12.3494
ST13	-33.226	136.037	-6.4054	4.51456e-10	2.20882e-09	12.3126
CTSD	-258.807	741.799	-6.39055	4.92795e-10	2.40102e-09	12.2274
CSNK2A1	-20.045	65.8053	-6.39037	4.93304e-10	2.4029e-09	12.2264
SGPP2	-30.8316	64.3119	-6.38685	5.03655e-10	2.45024e-09	12.2062
ITGB1	-70.0071	186.48	-6.38357	5.13486e-10	2.49492e-09	12.1874
IRAK1	-44.7676	120.533	-6.36715	5.6558e-10	2.73635e-09	12.0935
PLIN3	-23.5666	72.345	-6.36477	5.73532e-10	2.77205e-09	12.08
LENG8	-20.5761	59.3924	-6.36342	5.78106e-10	2.79276e-09	12.0722
MTCH2	-20.0704	84.5802	-6.36052	5.88027e-10	2.83714e-09	12.0557
GSTO1	-30.6267	113.526	-6.35842	5.95347e-10	2.87103e-09	12.0437
TMED10	-40.4223	177.652	-6.35821	5.96058e-10	2.87374e-09	12.0425
LITAF	-25.8167	88.8035	-6.35479	6.08153e-10	2.92986e-09	12.023
HMOX1	-21.7129	41	-6.34486	6.44644e-10	3.09717e-09	11.9664
ACTG1	-1005.95	3669.73	-6.33813	6.70563e-10	3.21611e-09	11.9281
ARPC2	-23.8948	124.115	-6.33678	6.75916e-10	3.23937e-09	11.9204
RAB7A	-65.4443	323.712	-6.33646	6.77179e-10	3.24462e-09	11.9186
TPD52L2	-21.6651	77.8336	-6.33443	6.85278e-10	3.28017e-09	11.907
INAVA	-25.1217	60.1343	-6.33031	7.01997e-10	3.35771e-09	11.8836
TNFRSF1A	-22.7304	89.367	-6.31896	7.50167e-10	3.57661e-09	11.8191
COTL1	-33.118	91.1453	-6.31162	7.83061e-10	3.72701e-09	11.7774
ARF4	-67.0693	261.316	-6.31128	7.84581e-10	3.7324e-09	11.7755
NACC1	-25.5296	70.3345	-6.30702	8.04344e-10	3.82078e-09	11.7514
GZMB	-26.0574	25.1913	-6.29809	8.4738e-10	4.0183e-09	11.7008
RAB11A	-20.6382	90.0092	-6.29428	8.6637e-10	4.10332e-09	11.6792
SLC40A1	-81.2702	158.2	-6.29236	8.76113e-10	4.14743e-09	11.6684
PPM1G	-22.3862	84.7525	-6.27203	9.86168e-10	4.63777e-09	11.5534
AKR1A1	-20.349	86.1508	-6.27173	9.87866e-10	4.64463e-09	11.5518
SYPL1	-42.0291	143.505	-6.26979	9.99101e-10	4.69517e-09	11.5408
NDUFA3	20.7774	66.5349	6.26657	1.01793e-09	4.78018e-09	11.5227
PSMB7	-33.2534	153.35	-6.26323	1.0379e-09	4.86451e-09	11.5038
KIF5B	-52.637	145.607	-6.25055	1.11707e-09	5.2166e-09	11.4324
STAU1	-36.9414	134.567	-6.24759	1.13643e-09	5.29165e-09	11.4157
YBX1	-177.603	752.009	-6.23106	1.25052e-09	5.79777e-09	11.3229
KPNA2	-45.3339	122.619	-6.22954	1.26157e-09	5.8462e-09	11.3143
PRPF19	-34.9543	124.407	-6.22425	1.3007e-09	6.01889e-09	11.2847
HLA-DMA	-71.9624	118.765	-6.22082	1.32679e-09	6.1352e-09	11.2654
PDGFRB	-40.3714	79.484	-6.20851	1.42441e-09	6.57091e-09	11.1965
U2AF2	-28.4504	106.857	-6.20305	1.46999e-09	6.7634e-09	11.1659
SLC12A2	-38.1883	65.7993	-6.19649	1.52656e-09	7.0037e-09	11.1292
CCNB1	-21.558	57.2939	-6.18893	1.59447e-09	7.29451e-09	11.087
GHITM	-42.3622	186.853	-6.18646	1.61729e-09	7.39363e-09	11.0732
RAB11FIP1	-25.8399	53.4973	-6.17678	1.70983e-09	7.79015e-09	11.0192
CSE1L	-42.8753	121.818	-6.14941	2.00036e-09	9.06137e-09	10.8669
ZFP36L2	-149.293	436.601	-6.14555	2.04508e-09	9.25527e-09	10.8455
MXD1	-22.6763	40.4669	-6.13042	2.22977e-09	1.00254e-08	10.7616
B4GALT1	-48.2401	118.272	-6.12715	2.27184e-09	1.02051e-08	10.7435
TM9SF2	-60.9292	206.187	-6.12103	2.35255e-09	1.05602e-08	10.7096
FARSA	-20.7081	74.0737	-6.1143	2.44449e-09	1.09577e-08	10.6724
CCL5	-71.2641	97.6843	-6.10814	2.53179e-09	1.13438e-08	10.6384
PRPS2	-22.0393	61.0861	-6.09552	2.72035e-09	1.21268e-08	10.5687
SLC39A14	-46.582	104.797	-6.09193	2.77638e-09	1.23567e-08	10.5489
ITPR3	-36.4257	89.1672	-6.08292	2.92219e-09	1.29727e-08	10.4993
IFNGR2	-23.2954	78.9841	-6.07236	3.10257e-09	1.37388e-08	10.4412
DAG1	-42.4492	122.655	-6.07187	3.11122e-09	1.37708e-08	10.4385
STRAP	-40.6009	122.588	-6.06672	3.20329e-09	1.41524e-08	10.4102
UBC	-77.6256	327.81	-6.06269	3.27726e-09	1.44561e-08	10.3881
TMX2	-26.1797	110.497	-6.0577	3.3712e-09	1.48569e-08	10.3607
YWHAZ	-91.8106	341.103	-6.05297	3.46263e-09	1.52286e-08	10.3347
VCAN	-22.8791	43.1542	-6.04565	3.60885e-09	1.5807e-08	10.2946
PLD3	-48.3866	118.847	-6.03735	3.78197e-09	1.65241e-08	10.2492
COL5A2	-51.4055	94.7595	-6.02103	4.14642e-09	1.80512e-08	10.16
SUMO3	-22.0234	90.2987	-6.01831	4.21055e-09	1.8318e-08	10.1452
GOT2	-23.5285	97.2346	-6.01278	4.34351e-09	1.88625e-08	10.115
CMPK1	-50.9178	181.143	-6.01114	4.3838e-09	1.90289e-08	10.1061
PKM	-130.771	357.055	-6.00744	4.47589e-09	1.94069e-08	10.0859
MMP12	-102.439	93.4454	-6.00343	4.57789e-09	1.98181e-08	10.0641
CD46	-33.6323	94.1943	-6.00318	4.58438e-09	1.98417e-08	10.0627
EEF2	-512.306	1707.72	-6.00283	4.59339e-09	1.98762e-08	10.0608
MYH14	-53.1698	142.465	-5.99946	4.6812e-09	2.02426e-08	10.0425
ZNF664	-21.5657	66.3517	-5.9994	4.68285e-09	2.02435e-08	10.0421
SLC25A5	-191.415	626.127	-5.98834	4.98273e-09	2.14793e-08	9.98196
TM9SF3	-37.3799	140.079	-5.98629	5.04032e-09	2.1713e-08	9.97083
PDIA3	-112.614	417.444	-5.98273	5.142e-09	2.21412e-08	9.95147
FOSL2	-33.4911	103.221	-5.96423	5.70284e-09	2.44256e-08	9.85117
SLC38A2	-24.242	70.5771	-5.95433	6.02719e-09	2.57293e-08	9.79757
REPIN1	-42.8208	125.997	-5.94682	6.28512e-09	2.67772e-08	9.75698
MTRNR2L12	22.5039	36.244	5.92446	7.11871e-09	3.00834e-08	9.63634
CD164	-65.9305	190.774	-5.92052	7.27621e-09	3.06819e-08	9.61515
RHPN2	-27.439	63.7016	-5.90472	7.94352e-09	3.33359e-08	9.53017
TGFB1	-35.4172	92.4573	-5.90464	7.94713e-09	3.33438e-08	9.52973
HMGB2	-31.2237	100.235	-5.89364	8.44693e-09	3.53259e-08	9.47067
BTF3	-79.8229	347.525	-5.88973	8.63144e-09	3.60741e-08	9.44974
CALM2	-35.8728	179.424	-5.88587	8.81813e-09	3.67907e-08	9.42902
NAMPT	-20.3353	48.325	-5.87525	9.35105e-09	3.89097e-08	9.37221
HLA-F	-25.9576	62.7132	-5.84783	1.08779e-08	4.4929e-08	9.22579
RAD23A	-28.3994	117.4	-5.84458	1.10743e-08	4.56719e-08	9.20848
LMAN1	-20.9002	62.2701	-5.83401	1.17373e-08	4.82724e-08	9.1522
RAD23B	-27.627	117.431	-5.83055	1.19623e-08	4.91767e-08	9.13382
ANXA2	-102.668	297.864	-5.82933	1.20429e-08	4.9487e-08	9.12733
GFPT1	-24.7674	68.9652	-5.8259	1.22715e-08	5.03834e-08	9.10913
ADAM9	-44.5656	99.2869	-5.82277	1.24844e-08	5.11814e-08	9.09248
SELENON	-42.6256	144.17	-5.80388	1.38458e-08	5.64159e-08	8.99233
HYOU1	-33.9043	84.3915	-5.80042	1.41106e-08	5.74464e-08	8.974
MISP	-98.2426	233.993	-5.78948	1.49799e-08	6.08574e-08	8.91616
PTPRF	-44.0928	118.817	-5.78814	1.50897e-08	6.12779e-08	8.90909
EHF	-32.9345	72.905	-5.77632	1.60952e-08	6.51422e-08	8.84669
NFKBIA	-39.6029	145.365	-5.76704	1.693e-08	6.83064e-08	8.79778
LDHA	-117.24	377.464	-5.76232	1.73708e-08	6.9997e-08	8.77292
COL6A3	-65.8829	118.655	-5.75854	1.77324e-08	7.13649e-08	8.75299
MVP	-34.0008	125.547	-5.75741	1.78409e-08	7.17422e-08	8.74709
ANXA7	-24.6149	91.0829	-5.72797	2.09327e-08	8.35667e-08	8.59254
COPG1	-46.4244	167.262	-5.72661	2.10872e-08	8.4166e-08	8.58543
IFI44	-22.068	40.5366	-5.72572	2.11893e-08	8.45387e-08	8.58076
CNN2	-33.5568	108.518	-5.70548	2.36404e-08	9.37375e-08	8.47493
TMEM109	-28.6934	115.233	-5.7027	2.39975e-08	9.5095e-08	8.46044
SOD2	-24.6612	54.2144	-5.69817	2.45911e-08	9.73079e-08	8.43681
RNPEP	-26.1783	101.034	-5.69264	2.53357e-08	1.00014e-07	8.40798
PRDX3	-32.8413	126.988	-5.68903	2.58326e-08	1.01887e-07	8.3892
SRP9	-60.0572	246.741	-5.68059	2.70342e-08	1.06409e-07	8.34526
MMP14	-83.1928	191.581	-5.674	2.80105e-08	1.10028e-07	8.31097
NKG7	-32.1291	44.1299	-5.66742	2.90186e-08	1.13711e-07	8.2768
MT-ND6	1649.09	4935.55	5.65998	3.02012e-08	1.18129e-07	8.2382
MX1	-22.8983	40.8804	-5.65394	3.11944e-08	1.21762e-07	8.20694
EPAS1	-27.6783	91.9868	-5.65132	3.16369e-08	1.23346e-07	8.19333
TAF7	-20.7391	80.0128	-5.64704	3.23695e-08	1.26024e-07	8.17121
KLF10	-21.7346	67.7293	-5.64608	3.25365e-08	1.26572e-07	8.16624
WDR45B	-25.6084	89.1908	-5.62324	3.67627e-08	1.42326e-07	8.04826
PSMC4	-33.6123	124.248	-5.62281	3.68476e-08	1.42619e-07	8.04603
PRRC2A	-41.3161	129.359	-5.61327	3.87717e-08	1.49624e-07	7.99686
TM9SF4	-21.3459	77.9225	-5.60462	4.05996e-08	1.56397e-07	7.95237
CDCA7	-23.4725	50.793	-5.60009	4.15906e-08	1.59865e-07	7.92908
GPI	-33.2048	121.199	-5.59852	4.19405e-08	1.61113e-07	7.92099
CDH1	-69.195	200.664	-5.58573	4.48903e-08	1.72001e-07	7.85535
MRPL37	-20.15	92.3798	-5.57691	4.70427e-08	1.79927e-07	7.81013
MRPL3	-22.8036	109.898	-5.57646	4.71538e-08	1.80245e-07	7.80785
CNN3	-32.1865	96.3769	-5.57424	4.77128e-08	1.82274e-07	7.79647
ACSL5	-50.9777	111.258	-5.57289	4.80553e-08	1.83546e-07	7.78957
POSTN	-75.8917	141.589	-5.57275	4.80917e-08	1.83613e-07	7.78883
CCNG1	-22.8239	82.0704	-5.56878	4.9114e-08	1.87146e-07	7.76853
LMF2	-22.1763	81.1668	-5.5681	4.92899e-08	1.87708e-07	7.76507
GNAI2	-28.6847	119.826	-5.5681	4.92907e-08	1.87708e-07	7.76506
ATP5F1A	-23.0564	81.7723	-5.56799	4.93191e-08	1.8778e-07	7.7645
EIF4EBP2	-21.5486	82.0246	-5.55045	5.41163e-08	2.05116e-07	7.67489
TPX2	-35.8452	89.6658	-5.54843	5.46944e-08	2.07226e-07	7.66464
SCAMP2	-20.6449	93.8018	-5.54041	5.70622e-08	2.15943e-07	7.62373
ENO1	-182.705	547.49	-5.53106	5.99463e-08	2.26503e-07	7.57614
ITGB4	-121.717	247.948	-5.51335	6.57987e-08	2.47841e-07	7.48625
C1S	-49.7085	111.06	-5.51165	6.63901e-08	2.49874e-07	7.47761
SRGN	-209.493	269.76	-5.49813	7.12742e-08	2.67475e-07	7.40912
PPP1CA	-40.0819	157.554	-5.48896	7.47828e-08	2.80261e-07	7.36276
CALU	-36.0038	124.581	-5.48553	7.61382e-08	2.8501e-07	7.34543
OS9	-24.6121	97.8399	-5.48317	7.7086e-08	2.8839e-07	7.3335
TUFM	-51.4421	209.291	-5.47837	7.90463e-08	2.95153e-07	7.30928
TM7SF3	-24.6085	54.5873	-5.47547	8.02512e-08	2.99437e-07	7.29468
IL2RG	-69.2945	127.096	-5.47074	8.22584e-08	3.06378e-07	7.27086
KIAA1522	-45.2391	125.049	-5.45732	8.82261e-08	3.28076e-07	7.20331
EIF3E	-34.7511	134.184	-5.43558	9.87987e-08	3.65659e-07	7.09417
NCSTN	-23.8811	107.566	-5.42296	1.05487e-07	3.89222e-07	7.03102
SMS	-30.4393	114.181	-5.42187	1.0609e-07	3.9122e-07	7.02553
CXCL16	-63.5868	199.924	-5.40331	1.16792e-07	4.28888e-07	6.93288
TTYH3	-46.5881	119.395	-5.40322	1.16845e-07	4.28898e-07	6.93245
TNRC18	-26.175	82.185	-5.40153	1.17874e-07	4.3245e-07	6.924
MRFAP1	-28.8276	144.1	-5.39813	1.1996e-07	4.39271e-07	6.90709
HNF4A	-27.6266	62.3888	-5.39186	1.23912e-07	4.5297e-07	6.87585
SULF2	-34.6013	82.7351	-5.39092	1.24516e-07	4.55007e-07	6.87116
ATF6B	-25.5359	92.3936	-5.3846	1.28639e-07	4.69717e-07	6.83977
PNRC1	-30.136	130.278	-5.37419	1.35736e-07	4.94509e-07	6.78803
MARCKS	-27.2841	117.078	-5.34998	1.53726e-07	5.56592e-07	6.66812
CLPTM1	-25.4759	104.172	-5.34473	1.57921e-07	5.70819e-07	6.64218
APEX1	-44.4279	200.748	-5.33493	1.66052e-07	5.98529e-07	6.59383
IVNS1ABP	-21.0174	56.5706	-5.32493	1.7477e-07	6.28663e-07	6.54455
KIAA2013	-22.0683	92.9159	-5.32212	1.77293e-07	6.37265e-07	6.53075
PFKP	-27.3156	75.7837	-5.31816	1.80921e-07	6.49945e-07	6.51124
FCER1G	-88.2227	199.234	-5.31489	1.83967e-07	6.60763e-07	6.49516
ST14	-67.8798	216.299	-5.31069	1.87947e-07	6.74181e-07	6.47455
APOL1	-82.2181	144.944	-5.30989	1.88719e-07	6.76828e-07	6.4706
PTMA	-181.827	879.697	-5.30801	1.90542e-07	6.82857e-07	6.46135
GSTK1	-23.3764	98.9393	-5.30665	1.91859e-07	6.87069e-07	6.45472
VASP	-34.5378	134.695	-5.30365	1.94823e-07	6.96649e-07	6.43996
MYL12A	-62.7853	278.786	-5.2999	1.98574e-07	7.09014e-07	6.4216
NUDC	-20.2175	93.4482	-5.28807	2.10902e-07	7.50814e-07	6.36361
BAG6	-37.935	140.368	-5.28177	2.17763e-07	7.73814e-07	6.3328
PLOD1	-21.3524	78.4728	-5.27854	2.21364e-07	7.86035e-07	6.31701
PXN	-20.5203	54.9607	-5.27796	2.22015e-07	7.8791e-07	6.31418
GNG12	-24.0555	95.9107	-5.26639	2.35432e-07	8.3327e-07	6.25771
DSG2	-70.5138	174.737	-5.26599	2.35915e-07	8.34789e-07	6.25574
LRP1	-30.2745	69.9339	-5.26547	2.36529e-07	8.36808e-07	6.25324
OGDH	-22.3839	99.8859	-5.25973	2.43508e-07	8.60083e-07	6.22525
FOXM1	-20.252	47.0265	-5.25461	2.49896e-07	8.81681e-07	6.20033
FERMT1	-33.6198	69.6205	-5.23176	2.8046e-07	9.84843e-07	6.08932
IL32	-68.0085	143.739	-5.22689	2.87437e-07	1.00806e-06	6.06568
BCL2L1	-33.515	112.052	-5.22552	2.89422e-07	1.0141e-06	6.05906
SSR3	-25.5494	114.43	-5.22462	2.90738e-07	1.01853e-06	6.0547
BIRC3	-26.5829	49.0052	-5.22438	2.91089e-07	1.01958e-06	6.05354
CXCL10	-151.438	115.972	-5.21617	3.03371e-07	1.0601e-06	6.01378
PCDH1	-29.2173	84.292	-5.21498	3.05178e-07	1.06564e-06	6.00807
GNS	-39.7402	96.5628	-5.20976	3.13297e-07	1.09281e-06	5.98282
PDIA4	-81.6155	251.812	-5.2092	3.14174e-07	1.09567e-06	5.98013
TMBIM6	-84.9307	493.326	-5.20585	3.19513e-07	1.11389e-06	5.96393
NOTCH3	-29.7859	74.0027	-5.2022	3.25425e-07	1.13266e-06	5.9463
SERPINB6	-25.1356	87.6155	-5.17246	3.77665e-07	1.30044e-06	5.80315
SAMD9	-25.7559	34.6025	-5.17107	3.80301e-07	1.30859e-06	5.79647
TGFBR2	-36.5835	110.551	-5.16476	3.92469e-07	1.34806e-06	5.76619
SRC	-21.9798	77.6175	-5.16056	4.00762e-07	1.37557e-06	5.74609
ALOX5AP	-23.0539	40.0452	-5.15924	4.03419e-07	1.3837e-06	5.73974
AHCYL2	-20.6094	39.9479	-5.15176	4.18728e-07	1.43266e-06	5.70394
ETS2	-53.0912	151.838	-5.14741	4.27904e-07	1.46276e-06	5.68311
TOMM34	-27.2454	85.4111	-5.14521	4.32608e-07	1.47805e-06	5.6726
KDELR2	-64.0065	280.182	-5.136	4.52866e-07	1.54481e-06	5.62863
KLF6	-28.2485	98.4472	-5.12381	4.811e-07	1.63564e-06	5.57052
FAM83H	-46.4821	143.165	-5.12254	4.84141e-07	1.64569e-06	5.56447
KRT18	-265.43	780.698	-5.10989	5.15432e-07	1.74622e-06	5.5043
TRIM28	-76.7843	256.132	-5.1094	5.1668e-07	1.75014e-06	5.50198
TMBIM1	-48.2831	172.827	-5.09712	5.48995e-07	1.85214e-06	5.44371
TUBA1C	-33.0534	135.698	-5.09521	5.54202e-07	1.8671e-06	5.43464
TNFAIP2	-44.9301	79.1773	-5.07122	6.23707e-07	2.08889e-06	5.32119
PSMB1	-29.4563	154.29	-5.05943	6.609e-07	2.20886e-06	5.26558
C3	-160.64	265.759	-5.05087	6.89241e-07	2.3012e-06	5.22527
SHMT2	-21.039	65.2217	-5.03769	7.3517e-07	2.44947e-06	5.16336
ARF1	-83.5211	473.136	-5.03698	7.37718e-07	2.45754e-06	5.16004
CANT1	-27.2694	95.4899	-5.03438	7.47177e-07	2.48819e-06	5.14781
TGM2	-84.0473	146.622	-5.03111	7.59182e-07	2.52643e-06	5.13251
IDO1	-98.0054	58.571	-5.02233	7.92427e-07	2.63027e-06	5.09139
CERS2	-24.2315	99.4943	-5.02222	7.92864e-07	2.63127e-06	5.09086
CCNI	-49.0019	262.61	-5.02198	7.93777e-07	2.63385e-06	5.08976
RAC2	-43.0398	72.2165	-5.00404	8.66278e-07	2.86116e-06	5.0059
CREG1	-34.103	163.162	-4.99905	8.8753e-07	2.92885e-06	4.98265
ATP1B3	-32.128	138.182	-4.99634	8.99314e-07	2.96571e-06	4.97
AGRN	-42.1209	109.206	-4.98425	9.53634e-07	3.14003e-06	4.91375
CCL18	-75.3518	81.3175	-4.98084	9.69558e-07	3.18812e-06	4.89787
ERH	-28.403	145.132	-4.96829	1.03026e-06	3.37567e-06	4.83964
KLF5	-89.9934	280.119	-4.96711	1.03617e-06	3.39273e-06	4.83416
MIDN	-25.7558	101.999	-4.95877	1.07874e-06	3.52616e-06	4.79555
SLC44A2	-25.6621	101.427	-4.94788	1.13697e-06	3.71084e-06	4.74516
PECAM1	-22.5853	64.0911	-4.9447	1.15452e-06	3.76684e-06	4.73048
WNK1	-20.475	55.7382	-4.94342	1.16163e-06	3.7875e-06	4.72459
PLBD1	-44.8114	119.599	-4.94208	1.16914e-06	3.81069e-06	4.71841
CHP1	-24.3841	114.892	-4.93422	1.21421e-06	3.95159e-06	4.68216
MT-ND4L	2760.11	12853.6	4.93345	1.21872e-06	3.9636e-06	4.67861
KRT8	-343.759	1072.49	-4.92855	1.24779e-06	4.05202e-06	4.65602
TKT	-21.4263	78.5898	-4.92747	1.25423e-06	4.07156e-06	4.65109
GOLIM4	-20.8785	62.9477	-4.92338	1.27912e-06	4.14957e-06	4.63226
FUCA2	-20.7819	84.6291	-4.91015	1.36289e-06	4.40581e-06	4.57148
HSPB1	567.892	1060.47	4.90464	1.39932e-06	4.51829e-06	4.5462
PTTG1IP	-37.3974	190.773	-4.90422	1.40213e-06	4.5266e-06	4.54428
PGD	-34.9457	115.662	-4.89883	1.43878e-06	4.64027e-06	4.51957
TYROBP	-82.6573	202.505	-4.88893	1.50844e-06	4.85201e-06	4.47427
DUSP23	24.6025	93.513	4.88397	1.54458e-06	4.96e-06	4.4516
ATP8B1	-23.6809	67.356	-4.88131	1.56424e-06	5.02064e-06	4.43949
EIF4A2	-31.5334	134.672	-4.86442	1.6952e-06	5.4122e-06	4.3625
LDLR	-25.4736	61.1339	-4.84831	1.82994e-06	5.81645e-06	4.28929
NOS2	-28.5375	22.1559	-4.84091	1.89527e-06	6.0103e-06	4.25571
CAT	-21.8697	81.3878	-4.83197	1.9771e-06	6.25441e-06	4.21525
SLC12A7	-28.6296	85.044	-4.82836	2.01113e-06	6.35685e-06	4.19892
SCRIB	-21.5654	73.9208	-4.82639	2.03e-06	6.41335e-06	4.18999
DPM3	23.9255	92.3949	4.82626	2.03126e-06	6.41628e-06	4.18939
ABHD2	-55.798	114.351	-4.82157	2.0767e-06	6.55662e-06	4.16822
ALYREF	-21.5033	89.7253	-4.8178	2.11393e-06	6.66654e-06	4.15122
GAPDH	-614.272	2352.17	-4.81398	2.15236e-06	6.7822e-06	4.13398
EIF3H	-21.947	121.073	-4.81065	2.18642e-06	6.87942e-06	4.11896
ADIPOR1	-21.6428	124.853	-4.79926	2.30677e-06	7.24044e-06	4.0677
AP1M2	-28.5519	111.573	-4.79909	2.3087e-06	7.24413e-06	4.06691
IL13RA1	-27.859	100.951	-4.79576	2.34506e-06	7.35227e-06	4.05196
OAS1	-20.9777	60.5998	-4.79209	2.38582e-06	7.47158e-06	4.03548
ANXA4	-25.305	87.5484	-4.78892	2.42169e-06	7.58144e-06	4.02121
SECTM1	-24.5897	50.1913	-4.78731	2.44001e-06	7.63633e-06	4.014
COL4A1	-80.1794	216.379	-4.78247	2.49606e-06	7.80545e-06	3.99228
GRN	-107.138	437.143	-4.78092	2.51425e-06	7.85724e-06	3.98533
POLDIP2	-24.6004	139.918	-4.77017	2.64403e-06	8.24548e-06	3.93721
CLDN7	-51.6018	191.255	-4.76778	2.67381e-06	8.33565e-06	3.9265
TMEM248	-20.9733	99.6086	-4.7657	2.69987e-06	8.41284e-06	3.91723
F2RL1	-28.1894	73.9323	-4.75947	2.77964e-06	8.65445e-06	3.88939
NPC2	-27.3567	144.109	-4.75359	2.85702e-06	8.8839e-06	3.86315
CTNNB1	-67.1931	157.44	-4.74652	2.95274e-06	9.16975e-06	3.83165
PRR15L	-48.5698	164.89	-4.73429	3.12576e-06	9.67289e-06	3.77723
ARHGDIB	-75.9905	135.477	-4.72349	3.28651e-06	1.01525e-05	3.72931
MYO1C	-22.0164	95.1342	-4.72262	3.29991e-06	1.0189e-05	3.72542
OSTC	-23.5113	114.855	-4.71591	3.40413e-06	1.0489e-05	3.69571
CCT6A	-44.1493	141.119	-4.71222	3.46286e-06	1.06632e-05	3.67938
TFDP1	-26.7048	93.9481	-4.69011	3.83561e-06	1.17567e-05	3.58173
AP2M1	-28.5798	152.571	-4.68278	3.96739e-06	1.2128e-05	3.54947
APMAP	-25.8422	111.323	-4.68194	3.98278e-06	1.21711e-05	3.54578
RPN2	-122.853	464.837	-4.66016	4.40249e-06	1.33882e-05	3.45013
CTSK	-50.7461	113.502	-4.65314	4.54653e-06	1.37846e-05	3.41941
EFHD2	-67.5383	247.64	-4.64497	4.71993e-06	1.42794e-05	3.38369
EPCAM	-157.26	600.344	-4.64176	4.78993e-06	1.44799e-05	3.36964
CTSZ	-95.1285	266.801	-4.63457	4.95005e-06	1.49405e-05	3.33827
SARAF	-34.6847	191.339	-4.6312	5.02673e-06	1.51531e-05	3.3236
ESRP1	-21.4491	82.9195	-4.62874	5.08357e-06	1.53173e-05	3.31287
SREBF1	-24.2209	53.2534	-4.62694	5.12539e-06	1.54312e-05	3.30506
CLIC1	-128.288	575.787	-4.6236	5.20428e-06	1.56468e-05	3.29049
PRKCSH	-48.9412	179.084	-4.61421	5.4318e-06	1.62979e-05	3.24967
CHI3L1	-26.3516	38.4365	-4.6127	5.46927e-06	1.63951e-05	3.24312
SULF1	-36.5504	76.4791	-4.61113	5.50848e-06	1.64998e-05	3.2363
DPM1	-23.5743	106.914	-4.6098	5.54181e-06	1.6592e-05	3.23055
CORO1A	-24.438	31.7594	-4.60492	5.66632e-06	1.6949e-05	3.20936
IDH1	-23.1851	86.5249	-4.60404	5.689e-06	1.70142e-05	3.20555
FKBP2	25.5214	121.473	4.60303	5.7152e-06	1.70873e-05	3.20117
PRDX2	-47.1577	197.989	-4.60032	5.78602e-06	1.7291e-05	3.18943
PPDPF	398.424	1638.1	4.59825	5.84052e-06	1.74323e-05	3.18049
CLDN1	-40.4139	77.6468	-4.5962	5.89509e-06	1.75871e-05	3.17162
APLP2	-41.9519	180.976	-4.58596	6.17545e-06	1.83979e-05	3.12732
CAPG	-34.0931	119.126	-4.57467	6.49915e-06	1.93147e-05	3.07862
PSAT1	-26.0027	57.917	-4.56374	6.8281e-06	2.02456e-05	3.03157
BCAP31	-38.6741	181.621	-4.55917	6.97056e-06	2.0652e-05	3.01189
EPHA2	-44.8013	103.455	-4.55913	6.97159e-06	2.0652e-05	3.01175
MCM7	-34.1696	91.5504	-4.553	7.16696e-06	2.12113e-05	2.98542
PLEK2	-22.5005	68.2445	-4.52184	8.24368e-06	2.42311e-05	2.8521
TMEM45B	-39.5065	110.071	-4.51716	8.41809e-06	2.47212e-05	2.83216
TUBB4B	-108.323	494.329	-4.51503	8.49881e-06	2.49431e-05	2.82307
PA2G4	-26.5625	113.994	-4.51142	8.63732e-06	2.53304e-05	2.80768
PSMB4	-35.6905	195.603	-4.49133	9.44756e-06	2.75977e-05	2.72233
LMAN2	-27.5056	152.229	-4.48249	9.82656e-06	2.86433e-05	2.68489
SLC39A1	-22.924	102.997	-4.47284	1.02571e-05	2.98275e-05	2.64409
HLA-A	-275.436	1041.34	-4.47226	1.02835e-05	2.98996e-05	2.64165
COL12A1	-38.3394	73.7873	-4.46731	1.05119e-05	3.05363e-05	2.62074
MT-ATP8	2123.12	10709.3	4.46536	1.06033e-05	3.07969e-05	2.61252
LAMP1	-34.8909	170.619	-4.4631	1.071e-05	3.10883e-05	2.60298
YWHAB	-74.4758	386.114	-4.4477	1.14652e-05	3.31954e-05	2.53818
PKP3	-30.5924	110.842	-4.44767	1.14668e-05	3.31954e-05	2.53804
AHCY	-40.0376	162.22	-4.44304	1.17036e-05	3.38352e-05	2.51861
IER2	-22.5247	85.6722	-4.43668	1.20368e-05	3.47519e-05	2.49191
FGL2	-24.1351	39.7276	-4.424	1.27279e-05	3.66541e-05	2.43884
MYC	-54.4498	134.325	-4.42328	1.27686e-05	3.67603e-05	2.4358
CXCL11	-37.2722	29.7375	-4.40835	1.3634e-05	3.91061e-05	2.37348
PLAGL2	-21.9926	43.459	-4.40787	1.36631e-05	3.91723e-05	2.37145
VIM	-96.6675	290.52	-4.40383	1.39071e-05	3.98364e-05	2.35463
MKNK2	-28.0098	92.0772	-4.38213	1.52917e-05	4.35766e-05	2.26446
AHNAK	-40.8479	118.737	-4.38064	1.53914e-05	4.38501e-05	2.25828
PPP1R14A	20.043	27.6668	4.37418	1.58313e-05	4.5028e-05	2.23152
SOCS3	-34.9341	106.316	-4.3659	1.64131e-05	4.66348e-05	2.19725
GPRC5A	-85.3457	218.947	-4.36511	1.64694e-05	4.67878e-05	2.194
ARL6IP1	-49.593	198.909	-4.36353	1.65835e-05	4.70775e-05	2.18744
SF3B4	-26.7513	156.844	-4.36055	1.67992e-05	4.76757e-05	2.17517
CDC20	-23.9857	78.7992	-4.35287	1.73698e-05	4.9259e-05	2.14346
TOB1	-34.2485	121.713	-4.35263	1.73876e-05	4.93022e-05	2.14249
COL1A2	-230.341	539.542	-4.3445	1.80119e-05	5.09603e-05	2.109
FZD5	-21.2607	45.5857	-4.34213	1.81976e-05	5.14407e-05	2.09927
HLA-DQA2	-38.4294	39.1746	-4.33819	1.85107e-05	5.23027e-05	2.08308
GLO1	-36.5531	166.472	-4.31504	2.04585e-05	5.74454e-05	1.98815
COL6A1	-98.8408	269.34	-4.31385	2.05631e-05	5.77224e-05	1.98331
ERO1A	-22.8237	70.8443	-4.30817	2.10727e-05	5.90757e-05	1.96009
POFUT1	-20.9949	54.6552	-4.29925	2.18974e-05	6.12278e-05	1.92368
SELENOM	23.6317	58.9941	4.28697	2.30824e-05	6.44016e-05	1.87371
SPARC	-214.881	598.75	-4.28239	2.35401e-05	6.55652e-05	1.85509
MAZ	-20.3831	84.942	-4.2606	2.58382e-05	7.17179e-05	1.76681
LGALS3BP	-180.275	767.539	-4.2534	2.6644e-05	7.37533e-05	1.73771
MGAT4B	-25.4815	114.35	-4.253	2.66891e-05	7.3857e-05	1.73611
TMPRSS2	-22.5623	62.4369	-4.24229	2.79336e-05	7.71467e-05	1.69293
COL18A1	-25.3563	75.5283	-4.23427	2.8902e-05	7.96958e-05	1.66065
GSR	-20.2386	79.0928	-4.22805	2.96745e-05	8.16977e-05	1.63567
EFNB1	-21.8999	76.4125	-4.21628	3.11915e-05	8.56547e-05	1.58847
GTF3C6	-22.1334	98.5457	-4.21319	3.16012e-05	8.66729e-05	1.57611
EIF5A	-82.0791	373.659	-4.21098	3.18986e-05	8.74103e-05	1.56725
PRELID1	-21.4456	114.394	-4.19019	3.48212e-05	9.50018e-05	1.48428
COL5A1	-42.5686	106.618	-4.18152	3.61135e-05	9.84025e-05	1.4498
JUNB	-113.659	407.537	-4.17056	3.78132e-05	0.000102744	1.4063
RPL3	-130.469	746.116	-4.16803	3.82171e-05	0.000103754	1.39625
ERBB3	-31.2422	112.408	-4.1488	4.14181e-05	0.000111973	1.3202
CDKN1A	-31.4367	108.195	-4.1388	4.31812e-05	0.000116479	1.28079
PHB2	-42.8344	216.087	-4.12467	4.57962e-05	0.000123275	1.22523
ATP1A1	-91.2431	344.541	-4.12008	4.66764e-05	0.000125487	1.20725
ATF4	-34.8873	239.089	-4.12005	4.66829e-05	0.000125487	1.20712
ARPC3	-27.4112	185.499	-4.11729	4.72207e-05	0.000126868	1.19629
ANTXR1	-24.6909	61.707	-4.11728	4.7223e-05	0.000126868	1.19625
GPA33	-30.83	40.7924	-4.11375	4.7919e-05	0.000128583	1.18243
COL3A1	-458.715	988.863	-4.1099	4.86887e-05	0.000130552	1.16738
CEACAM1	-26.5918	55.1745	-4.09917	5.08991e-05	0.000136252	1.12545
FSTL1	-33.0396	96.1063	-4.08066	5.49381e-05	0.000146355	1.05335
C1R	-33.9304	102.588	-4.073	5.66982e-05	0.000150795	1.02359
MTCH1	-20.8508	122.291	-4.07296	5.6707e-05	0.000150798	1.02344
LAMC2	-59.1994	101.726	-4.06648	5.82374e-05	0.000154612	0.998313
CDC25B	-28.8804	88.4625	-4.06616	5.83153e-05	0.000154798	0.997051
PLEC	-63.9468	207.867	-4.06213	5.92881e-05	0.000157229	0.981441
SREBF2	-20.9767	86.7323	-4.05936	5.99641e-05	0.000158891	0.970746
GLUD1	-24.493	105.85	-4.02956	6.77336e-05	0.000178427	0.855841
PRPF6	-24.4443	110.626	-4.02721	6.83834e-05	0.000180016	0.846841
COPE	-21.8148	127.854	-4.01819	7.09428e-05	0.000186398	0.812205
LUM	-175.623	461.373	-4.01797	7.10064e-05	0.00018654	0.811361
ZDHHC20	-22.3724	75.6855	-3.99925	7.66094e-05	0.000200389	0.739793
ODC1	-45.2333	146.373	-3.98143	8.23337e-05	0.000214463	0.67192
ARHGDIA	-41.5353	264.697	-3.97863	8.32676e-05	0.000216749	0.6613
HLA-DRB5	-172.363	285.059	-3.97422	8.47631e-05	0.000220345	0.644539
PRDX1	-84.3052	470.631	-3.96654	8.74229e-05	0.000226863	0.615451
PDLIM1	-64.287	313.314	-3.9628	8.87488e-05	0.000230119	0.601283
CNPY3	-25.5162	115.084	-3.95975	8.98425e-05	0.000232829	0.589755
LAMB3	-59.4098	146.736	-3.94445	9.55285e-05	0.000246969	0.532009
TMC5	-30.2156	87.4364	-3.93483	9.92802e-05	0.000256257	0.495772
KDELR1	-61.088	369.719	-3.92865	0.000101759	0.000262166	0.472575
ELOVL1	-20.3612	121.42	-3.91151	0.000108953	0.000279694	0.408349
SERPING1	-74.6385	236.627	-3.90161	0.000113323	0.000290526	0.37139
EIF2S2	-22.7798	135.528	-3.90128	0.000113474	0.000290874	0.370139
TXNIP	-129.682	389.689	-3.88934	0.000118973	0.000303984	0.32567
MARCKSL1	-101.288	504.668	-3.8874	0.00011989	0.000306144	0.318457
ZYX	-53.6458	246.879	-3.87095	0.00012794	0.000325541	0.257415
SERPINB1	-53.6017	209.072	-3.87037	0.000128233	0.000326201	0.255267
TRIM31	-20.2703	54.0456	-3.86963	0.000128605	0.000327102	0.252551
PYGB	-61.6861	205.45	-3.86665	0.000130127	0.000330713	0.241504
ITM2B	-29.0283	194.259	-3.86442	0.000131273	0.000333363	0.23327
SERPINB5	-50.2213	86.5036	-3.85853	0.000134353	0.000340781	0.211498
LASP1	-48.3938	160.204	-3.85803	0.000134619	0.000341367	0.209639
LAMB2	-21.4473	82.8206	-3.84572	0.000141283	0.000357655	0.164293
ANP32B	-33.426	244.663	-3.82433	0.00015362	0.00038681	0.085756
SELENOP	-20.4471	40.0989	-3.79759	0.000170475	0.00042697	-0.0118467
HSPG2	-41.3224	128.131	-3.79419	0.000172738	0.000432415	-0.0242078
ENG	-25.613	106.987	-3.79039	0.000175302	0.000438494	-0.0380167
OAZ1	-34.9419	270.586	-3.78876	0.000176415	0.000441164	-0.0439469
RPL4	-91.0896	587.481	-3.7866	0.000177897	0.000444466	-0.0517816
HSP90AB1	-470.933	1346.72	-3.78508	0.000178947	0.000447032	-0.0572945
CTSA	-48.5588	160.433	-3.77132	0.000188728	0.000469708	-0.107145
THBS2	-33.5435	81.8237	-3.76623	0.000192472	0.000478654	-0.125537
TALDO1	-22.6734	154.572	-3.76513	0.000193289	0.000480563	-0.129503
C1orf43	-27.5863	183.529	-3.75519	0.000200832	0.000498227	-0.165343
PSMD8	-22.6552	131.484	-3.74433	0.000209385	0.000518315	-0.204377
ITM2C	-41.6586	131.15	-3.73771	0.000214768	0.000530893	-0.228128
ZFP36L1	-41.1219	224.249	-3.7362	0.000216015	0.000533839	-0.233545
CDX1	-47.9632	79.2053	-3.7169	0.000232552	0.000572294	-0.302538
IDH2	-55.6408	179.787	-3.68897	0.000258613	0.000632404	-0.401817
GOLPH3	-24.1029	151.645	-3.6639	0.000284316	0.000691933	-0.49031
YIPF3	-29.9713	134.084	-3.66317	0.000285104	0.000693588	-0.492892
SEMA4B	-23.267	72.1925	-3.66223	0.000286111	0.000695632	-0.496186
NID1	-24.6609	89.8552	-3.65412	0.000294983	0.000715821	-0.524688
ASS1	-86.7225	203.182	-3.65356	0.000295606	0.000717154	-0.526659
TOMM7	21.9157	147.225	3.65137	0.000298057	0.000722556	-0.534365
SNRPC	-22.2542	146.73	-3.64531	0.000304911	0.000738432	-0.55558
NT5E	-22.254	40.2476	-3.63892	0.000312316	0.000755324	-0.577966
MAN1A1	-24.3573	61.5225	-3.63323	0.000319047	0.000770735	-0.597855
IMPDH2	-25.5072	129.087	-3.62938	0.000323672	0.000781366	-0.611279
TK1	-30.0935	116.659	-3.61921	0.000336207	0.000810164	-0.646705
LTBP4	-24.9447	81.7144	-3.60501	0.000354479	0.000851966	-0.696034
TRIB1	-21.1221	83.6283	-3.60436	0.000355329	0.000853706	-0.698266
LMNA	-30.7028	175.675	-3.60292	0.000357243	0.00085797	-0.703273
TPI1	-72.6914	415.5	-3.59865	0.000362956	0.000870824	-0.718054
A2M	-107.649	343.643	-3.59548	0.000367255	0.000880374	-0.729023
RACK1	-72.3346	463.347	-3.59198	0.000372055	0.000891328	-0.74112
CAPZB	-26.9419	235.533	-3.58939	0.000375643	0.000899366	-0.750059
BCL3	-24.0797	126.602	-3.5855	0.000381099	0.000911978	-0.76349
CXCR4	-36.7388	101.262	-3.58484	0.000382029	0.000914091	-0.765759
BHLHE40	-41.1733	149.18	-3.58292	0.000384753	0.000920038	-0.772375
ACTB	-868.128	5914.54	-3.55985	0.00041896	0.000998378	-0.85166

## Sheet: TCGA lncRNA diff
id	logFC	AveExpr	t	P.Value	adj.P.Val	B
SOX21-AS1	-12.5153	10.6773	-4.4913	3.39975e-05	0.102198	0.0576825
DNMBP-AS1	-1.56661	1.59031	-4.24482	7.94636e-05	0.102198	-0.767108
HIF1A-AS2	1.10796	1.28432	4.18857	9.6171e-05	0.102198	-0.951939
LINC00937	0.299062	0.322158	3.88632	0.000262745	0.173939	-1.92155
AC108463.2	2.00302	2.85073	3.87481	0.000272803	0.173939	-1.95765
LINC00365	-5.97605	6.59453	-3.77762	0.000373798	0.198611	-2.25992
DLGAP1-AS2	2.56696	3.0348	3.58026	0.000699724	0.29716	-2.85912
LINC00920	1.31215	2.05858	3.55991	0.000745697	0.29716	-2.91973
LUCAT1	1.80064	1.29526	3.42686	0.00112516	0.369591	-3.31057
LINC01094	1.55947	2.45471	3.37716	0.0013092	0.369591	-3.45404
AP001007.1	4.81208	10.4532	3.34	0.00146504	0.369591	-3.56039
LINC00839	1.91513	2.02949	3.33979	0.00146593	0.369591	-3.56096
GK-AS1	3.21778	2.84355	3.31834	0.00156378	0.369591	-3.62199
AF230666.2	0.276165	0.448318	3.29553	0.00167457	0.369591	-3.68659
LINC01050	0.664935	0.508088	3.2826	0.00174063	0.369591	-3.72308
CASC15	0.52492	1.02632	3.26128	0.00185491	0.369591	-3.783
LINC00242	0.550294	0.796811	3.20885	0.00216677	0.394192	-3.92924
MNX1-AS1	1.8381	3.52094	3.16421	0.00247046	0.394192	-4.05242
SNHG15	5.40788	11.9052	3.12382	0.00277931	0.394192	-4.16284
UGDH-AS1	-0.312026	1.22128	-3.11582	0.00284467	0.394192	-4.18461
RUVBL1-AS1	0.174288	0.124548	3.10265	0.00295532	0.394192	-4.22032
SENCR	0.678152	1.05223	3.08739	0.00308852	0.394192	-4.26156
AC092171.4	2.40633	6.95566	3.08709	0.00309122	0.394192	-4.26237
BACH1-IT1	0.485526	0.857473	3.06158	0.00332678	0.405813	-4.33099
AL627309.1	3.19612	5.2585	3.03968	0.0035423	0.405813	-4.38959
SLC6A1-AS1	0.201637	0.214362	3.03752	0.00356423	0.405813	-4.39534
CSNK1G2-AS1	0.27142	0.280499	3.00905	0.00386562	0.424952	-4.47101
AC114776.1	0.322616	0.326509	2.97156	0.00429876	0.452735	-4.56985
AGAP2-AS1	0.314245	0.601284	2.96312	0.00440237	0.452735	-4.59199
LINC00189	0.303982	0.343623	2.93604	0.0047505	0.453771	-4.66267
LINC01133	-34.4844	71.2506	-2.93448	0.0047713	0.453771	-4.66673
C15orf54	0.138768	0.107264	2.92941	0.00483947	0.453771	-4.67989
AC008982.2	0.995259	1.4404	2.91036	0.00510405	0.464906	-4.72925
COLCA1	-7.52367	14.1616	-2.86354	0.00581213	0.514697	-4.84951
RNF144A-AS1	0.333204	0.389074	2.82907	0.00639029	0.521855	-4.93709
AC092484.1	0.188954	0.121301	2.82698	0.00642701	0.521855	-4.94238
HOTAIR	3.1871	3.21991	2.82019	0.00654774	0.521855	-4.95955
NCOA7-AS1	-1.48858	1.16822	-2.81095	0.00671524	0.522151	-4.98284
WNT5A-AS1	8.08348	12.5303	2.78279	0.00725028	0.527501	-5.05344
HIF1A-AS1	0.351837	0.321124	2.77921	0.00732105	0.527501	-5.06238
COX10-AS1	0.699214	3.00921	2.77011	0.00750401	0.527501	-5.08508
AC147651.2	1.08587	0.689252	2.76486	0.00761137	0.527501	-5.09814
AP001189.4	0.816319	1.52432	2.75531	0.00781011	0.529758	-5.12183
LINC00992	-1.51516	2.15114	-2.74233	0.00808809	0.537184	-5.15395
HCG21	-0.779177	0.863243	-2.7288	0.00838761	0.545708	-5.18731
LINC00968	0.210698	0.248745	2.70695	0.00889273	0.567001	-5.24091
AL158151.2	0.155969	0.0779847	2.68703	0.00937734	0.568315	-5.28949
ADAMTSL4-AS1	0.979564	1.17966	2.67252	0.00974546	0.568315	-5.32469
UNC5B-AS1	-4.11997	5.79497	-2.66546	0.00992915	0.568315	-5.34176
SH3RF3-AS1	2.15833	4.30775	2.65678	0.0101596	0.568315	-5.36271
CFLAR-AS1	0.325907	0.460789	2.65221	0.010283	0.568315	-5.37373
NDUFB2-AS1	0.155002	0.323843	2.6378	0.0106805	0.568315	-5.40833
NUTM2A-AS1	1.0752	5.62182	2.62693	0.0109895	0.568315	-5.43433
AC115618.1	0.224005	0.492623	2.62492	0.0110476	0.568315	-5.43913
AC112721.1	0.333025	0.357441	2.62488	0.0110486	0.568315	-5.43922
FAM225A	0.115377	0.185231	2.62475	0.0110526	0.568315	-5.43954
KTN1-AS1	0.344719	1.0431	2.60478	0.0116448	0.571535	-5.48707
AC083799.1	2.88927	15.5446	2.58967	0.0121119	0.571535	-5.52283
AC012485.2	-1.20787	1.80387	-2.58731	0.0121864	0.571535	-5.5284
AC017002.1	0.434219	0.834152	2.58093	0.0123899	0.571535	-5.54345
C17orf77	0.525752	0.297983	2.57095	0.0127143	0.571535	-5.56691
STXBP5-AS1	0.184833	0.417113	2.56511	0.0129078	0.571535	-5.58062
LINC01132	0.18003	0.387199	2.56511	0.012908	0.571535	-5.58063
AP000442.1	0.762475	1.7564	2.55061	0.0133998	0.571553	-5.61453
AC131971.1	0.129287	0.152096	2.54412	0.0136255	0.571553	-5.62967
LINC00398	0.213036	0.267578	2.51175	0.0148028	0.608832	-5.70465
AC138035.1	0.229788	0.206969	2.50928	0.0148961	0.608832	-5.71033
MIR17HG	0.669572	1.40242	2.49358	0.0155032	0.609342	-5.7464
PVT1	1.57273	3.82855	2.48745	0.0157464	0.609342	-5.76045
GATA6-AS1	-13.7953	20.7854	-2.48477	0.0158535	0.609342	-5.76656
SLC25A21-AS1	-0.590199	1.0301	-2.47318	0.0163255	0.609342	-5.793
KRTAP5-AS1	1.01629	1.79416	2.47224	0.016364	0.609342	-5.79513
LINC00243	0.151548	0.274621	2.4587	0.0169323	0.609342	-5.82587
VCAN-AS1	0.263388	0.282568	2.45689	0.0170097	0.609342	-5.82997
RMST	-0.190433	0.246782	-2.4422	0.0176489	0.609342	-5.86315
LINC00900	0.317411	0.76219	2.43846	0.0178153	0.609342	-5.87158
HOXC-AS1	1.72102	2.18304	2.43047	0.0181748	0.609342	-5.88953
ENTPD3-AS1	-0.701192	2.94959	-2.42925	0.0182302	0.609342	-5.89226
ZBED5-AS1	0.996721	5.43415	2.42665	0.0183491	0.609342	-5.8981
AC073316.1	0.591056	0.531475	2.41881	0.0187113	0.614965	-5.91564
LINC00866	-0.222385	0.233121	-2.41331	0.0189695	0.617089	-5.92793
HOXC-AS2	0.671725	0.835088	2.38642	0.0202776	0.652978	-5.98766
AC132872.2	0.347116	0.591637	2.36291	0.0214867	0.669513	-6.03943
HTT-AS	0.122456	0.0708164	2.3629	0.0214873	0.669513	-6.03945
AC026202.3	-0.768554	1.5313	-2.3609	0.0215929	0.669513	-6.04383
SLC16A1-AS1	0.268407	0.790843	2.35635	0.0218351	0.669513	-6.05379
AL645728.1	0.279987	0.797259	2.35624	0.0218411	0.669513	-6.05403
OVOL1-AS1	0.287318	0.37866	2.34755	0.0223108	0.669614	-6.07301
AC004988.1	0.246653	0.342681	2.34076	0.0226845	0.669614	-6.08782
AL139147.1	0.146411	0.160539	2.32987	0.0232946	0.675119	-6.11145
AC093159.1	0.203701	0.190733	2.32004	0.0238584	0.685229	-6.13273
LINC00865	-0.725083	1.69533	-2.30905	0.0245026	0.688765	-6.15642
YEATS2-AS1	0.214026	0.423015	2.30267	0.0248836	0.688765	-6.17013
LINC01116	0.984921	1.84377	2.30225	0.0249087	0.688765	-6.17103
AP001205.1	4.03305	6.94826	2.29339	0.025447	0.688765	-6.19
PAX8-AS1	3.93441	6.82308	2.29057	0.0256207	0.688765	-6.19604
AC092071.1	-0.109249	0.0640613	-2.28634	0.0258831	0.688765	-6.20508
SFTA1P	0.237495	0.325268	2.28502	0.0259652	0.688765	-6.20788
LINC00332	-0.829946	0.466209	-2.2822	0.026142	0.688765	-6.2139
AC103809.1	0.286428	0.16528	2.27762	0.0264313	0.690679	-6.22365
RN7SL832P	0.205855	0.500266	2.27309	0.0267197	0.692541	-6.23327
BHLHE40-AS1	0.329355	1.0347	2.26968	0.0269392	0.692597	-6.24051
AC007620.3	2.63384	8.05608	2.26579	0.0271914	0.692961	-6.24876
AC079781.5	3.13002	4.19798	2.26277	0.027388	0.692961	-6.25514
ALG1L9P	0.794551	1.36651	2.25667	0.0277904	0.693452	-6.26804
LINC00972	-0.168896	0.10528	-2.25146	0.0281376	0.693452	-6.27901
AC137590.1	0.871784	0.588579	2.24977	0.028251	0.693452	-6.28257
MEG8	0.18632	0.274244	2.24751	0.0284037	0.693452	-6.28733
SNHG3	6.29691	17.8748	2.24297	0.0287126	0.693452	-6.29688
MCM3AP-AS1	0.242815	0.771973	2.21529	0.0306579	0.732972	-6.35469
AC004870.4	0.23394	0.268063	2.21108	0.0309634	0.732972	-6.36342
FOXD2-AS1	1.71338	5.05321	2.21005	0.0310387	0.732972	-6.36556
AC092849.1	0.43449	0.335335	2.19743	0.0319738	0.744447	-6.39167
AC007292.1	0.246194	0.349086	2.19256	0.0323417	0.744447	-6.40173
AC016700.3	-0.167358	0.241135	-2.19102	0.0324586	0.744447	-6.4049
AC096677.1	1.60479	2.85692	2.18463	0.0329476	0.750265	-6.41803
WWTR1-AS1	-0.131156	0.234726	-2.17359	0.0338082	0.758391	-6.44065
VIM-AS1	0.694651	2.41589	2.16268	0.0346776	0.758391	-6.4629
AC015849.2	0.128241	0.173493	2.16168	0.0347585	0.758391	-6.46495
PPP1R26-AS1	0.395611	1.27992	2.14246	0.0363413	0.758391	-6.50391
AC005083.1	-2.48399	9.24735	-2.14222	0.0363613	0.758391	-6.50439
LINC01001	0.421773	0.969492	2.14138	0.0364324	0.758391	-6.50609
C5orf66	0.423511	1.24248	2.14105	0.03646	0.758391	-6.50676
AC011933.2	0.790592	2.40956	2.13922	0.0366141	0.758391	-6.51044
LINC00982	-5.8187	7.88614	-2.13827	0.0366946	0.758391	-6.51236
FTX	0.331151	1.15794	2.13134	0.0372858	0.758391	-6.52632
EVX1-AS	0.156578	0.113602	2.1187	0.0383849	0.762152	-6.55166
U73169.1	0.469403	0.511661	2.10495	0.0396136	0.762152	-6.57911
AC008063.2	0.172984	0.187713	2.10236	0.0398488	0.762152	-6.58426
LINC01117	0.162398	0.285751	2.09628	0.0404055	0.766743	-6.59633
LINC01105	-0.215552	0.23001	-2.08628	0.0413354	0.773445	-6.6161
HCG18	0.822622	4.64409	2.08214	0.0417261	0.773445	-6.62427
SCARNA9	0.730794	1.5567	2.08068	0.0418645	0.773445	-6.62715
HOXB-AS4	1.65602	3.01168	2.07955	0.0419718	0.773445	-6.62937
ALG13-AS1	1.61152	3.06644	2.07209	0.0426877	0.780409	-6.64404
PRR7-AS1	0.304011	0.701151	2.068	0.043084	0.780409	-6.65205
AC007879.3	0.176022	0.181056	2.06324	0.0435502	0.784395	-6.66138
AL031768.1	0.669313	0.661416	2.05895	0.0439734	0.787568	-6.66975
AC007278.2	0.162867	0.194866	2.0366	0.0462381	0.800409	-6.71317
HCFC1-AS1	0.348511	0.346688	2.03571	0.0463306	0.800409	-6.7149
RUSC1-AS1	1.14521	2.4099	2.0344	0.0464657	0.800409	-6.71741
SNHG1	8.85497	32.0371	2.02585	0.0473627	0.800409	-6.73391
AC131011.1	0.340124	0.264611	2.02325	0.0476379	0.800409	-6.73891
TRIM52-AS1	-2.58655	12.3325	-2.02264	0.0477032	0.800409	-6.74009
BOK-AS1	0.291063	0.202687	2.01942	0.048046	0.80194	-6.74626
ARHGEF38-IT1	0.303108	0.496295	2.01579	0.0484362	0.804242	-6.75323
PINK1-AS	0.213276	1.51384	2.00841	0.0492371	0.809112	-6.76735
AC061992.1	0.231495	0.252334	2.00111	0.0500405	0.817124	-6.78127
LINC00526	-0.917565	3.61195	-1.99571	0.0506422	0.817124	-6.79154
MEG9	0.184219	0.300665	1.99419	0.0508129	0.817124	-6.79443
AC132872.1	0.262566	0.563825	1.99217	0.0510393	0.817124	-6.79825
AC062029.1	-0.316114	1.27606	-1.9902	0.0512625	0.817124	-6.802
LINC00565	0.195195	0.263697	1.98178	0.0522224	0.824184	-6.81792
SRD5A3-AS1	0.169102	0.51011	1.96887	0.0537249	0.826728	-6.84222
AP001056.1	0.879779	2.72723	1.96547	0.0541264	0.826728	-6.8486
C1QTNF1-AS1	0.316069	0.281398	1.9622	0.0545157	0.826728	-6.85473
LINC00111	-0.19184	0.202236	-1.9595	0.054839	0.826728	-6.85979
LINC00342	-11.4601	24.1201	-1.95745	0.0550844	0.826728	-6.8636
HCG20	-0.111877	0.197492	-1.95639	0.0552122	0.826728	-6.86559
USP12-AS2	0.193361	0.178712	1.95619	0.0552362	0.826728	-6.86596
VPS9D1-AS1	1.93919	4.53895	1.9417	0.0570088	0.841408	-6.89293
MIR155HG	1.35742	4.56523	1.92006	0.0597442	0.853128	-6.93286
TM4SF19-AS1	0.116429	0.256016	1.91592	0.0602802	0.853128	-6.94045
IL12A-AS1	0.109256	0.116949	1.91537	0.0603523	0.853128	-6.94147
LINC00460	0.573224	0.998005	1.90929	0.0611475	0.853128	-6.95259
DNAJC27-AS1	-0.113535	0.329782	-1.90209	0.0621014	0.853128	-6.96573
ITPKB-AS1	0.109974	0.0690297	1.89423	0.063156	0.853128	-6.98002
INTS6-AS1	0.119146	0.337932	1.87631	0.0656181	0.853128	-7.01239
AP000640.2	0.128837	0.143259	1.87444	0.0658808	0.853128	-7.01577
LINC00677	0.273242	0.383436	1.87195	0.0662296	0.853128	-7.02023
SNHG12	4.78584	17.569	1.86706	0.066921	0.853128	-7.029
C1RL-AS1	0.870522	2.81372	1.85373	0.0688371	0.853128	-7.05281
TNRC6C-AS1	0.879386	3.79316	1.85068	0.0692821	0.853128	-7.05824
ZNF674-AS1	0.772161	4.27541	1.84132	0.0706609	0.853128	-7.07483
AC008268.1	-0.854933	0.670687	-1.8377	0.0712014	0.853128	-7.08124
RNASEH1-AS1	1.85916	8.67865	1.83607	0.0714447	0.853128	-7.0841
LINC00589	-0.250688	0.499753	-1.82528	0.0730792	0.853128	-7.1031
AC026740.1	1.35059	3.91584	1.81864	0.0741008	0.853128	-7.11474
RPS6KA2-IT1	0.16392	0.254554	1.8182	0.0741699	0.853128	-7.11552
BACH1-IT2	0.135565	0.27675	1.81779	0.0742329	0.853128	-7.11624
AC069200.1	1.06515	1.47958	1.81325	0.074939	0.853128	-7.12417
LIFR-AS1	-0.146641	0.436217	-1.80558	0.0761449	0.853128	-7.13753
LINC00524	0.511701	0.531127	1.80002	0.077029	0.853128	-7.14718
AC005042.2	0.191317	0.215276	1.79851	0.0772713	0.853128	-7.14981
AC005086.1	0.145799	0.0728993	1.79461	0.0778975	0.853128	-7.15655
GRPEL2-AS1	0.240637	0.306253	1.79433	0.0779427	0.853128	-7.15703
DPP10-AS1	-0.400004	0.228681	-1.78943	0.0787372	0.853128	-7.1655
AC025280.1	-0.574059	0.338332	-1.78879	0.0788409	0.853128	-7.1666
AL136115.1	0.316304	0.762138	1.78841	0.0789034	0.853128	-7.16726
PRKAR2A-AS1	-0.188916	0.682983	-1.78282	0.0798191	0.853128	-7.17688
PCBP1-AS1	-0.714871	3.57296	-1.77731	0.0807304	0.853128	-7.18634
REV3L-IT1	0.210828	0.161293	1.77332	0.0813968	0.853128	-7.19318
MYO16-AS1	0.114394	0.0657156	1.77301	0.0814485	0.853128	-7.19371
LINC01146	0.251809	0.364601	1.76632	0.0825753	0.853128	-7.20514
AC109826.1	0.321319	1.16664	1.76474	0.082842	0.853128	-7.20782
WARS2-IT1	-0.163637	0.143698	-1.76363	0.0830311	0.853128	-7.20972
EIF1AX-AS1	0.246809	0.329065	1.763	0.0831386	0.853128	-7.21079
AC084125.4	0.41927	1.32044	1.75952	0.0837336	0.853128	-7.21671
LINC01135	-0.181253	0.475363	-1.75688	0.0841863	0.853128	-7.22119
ANKRD10-IT1	17.1544	54.2346	1.75605	0.0843298	0.853128	-7.2226
HOXA-AS3	0.330834	0.384884	1.75273	0.0849021	0.853128	-7.22822
ACAP2-IT1	0.757695	1.94485	1.74981	0.0854104	0.853128	-7.23317
AC114730.2	0.363011	0.73618	1.74662	0.0859668	0.853128	-7.23855
AC078852.1	0.23945	0.202681	1.74491	0.0862678	0.853128	-7.24144
LINC01002	0.834806	1.51897	1.73743	0.0875892	0.853128	-7.25403
FEZF1-AS1	2.25445	4.71006	1.735	0.0880216	0.853128	-7.2581
AC147651.3	0.547072	1.03172	1.72931	0.0890421	0.853128	-7.26763
PRC1-AS1	0.103945	0.211399	1.71824	0.0910581	0.853128	-7.28611
HOXB-AS3	2.06152	5.04696	1.70536	0.093448	0.853128	-7.30745
AP001471.1	0.369526	0.47061	1.70489	0.0935362	0.853128	-7.30823
AL161645.1	0.233733	0.189663	1.70355	0.0937872	0.853128	-7.31043
SLC25A30-AS1	-0.13916	0.376879	-1.70163	0.0941502	0.853128	-7.31361
NARF-IT1	0.345694	0.757234	1.70058	0.0943484	0.853128	-7.31534
AC104695.3	0.211956	0.66861	1.6901	0.0963464	0.853128	-7.33255
HCP5	10.3322	64.7878	1.68467	0.0973968	0.853128	-7.34144
AC046143.2	1.8962	4.36343	1.68379	0.0975676	0.853128	-7.34288
XXYLT1-AS2	-1.13904	2.66105	-1.68248	0.0978228	0.853128	-7.34502
AC020910.1	0.16528	0.0826402	1.67902	0.0984976	0.853128	-7.35065
AC067945.3	0.363579	0.387848	1.67881	0.0985391	0.853128	-7.351
OVCH1-AS1	0.113248	0.144992	1.67747	0.098801	0.853128	-7.35317
SIAH2-AS1	0.271619	0.515894	1.67546	0.0991963	0.853128	-7.35644
C17orf82	0.323543	1.2517	1.67297	0.0996893	0.853128	-7.3605
AFAP1-AS1	7.23601	14.6035	1.67182	0.0999173	0.853128	-7.36236
AC112721.2	0.218923	0.354902	1.6669	0.100895	0.853128	-7.37033
ERI3-IT1	0.245942	0.422977	1.66362	0.101553	0.853128	-7.37563
KIF25-AS1	-0.211736	0.204675	-1.66202	0.101875	0.853128	-7.37822
AC027601.1	0.129077	0.347231	1.66111	0.102058	0.853128	-7.37968
AP001429.1	0.270082	0.426331	1.6605	0.102181	0.853128	-7.38067
LINC00857	2.51776	9.90857	1.66041	0.102198	0.853128	-7.38081
LINC00574	0.13047	0.238256	1.656	0.103093	0.853128	-7.38792
MIR503HG	1.18777	3.92489	1.64885	0.104555	0.853128	-7.3994
DGCR9	0.128958	0.122217	1.64441	0.105472	0.853128	-7.4065
PWAR6	-0.90905	1.60471	-1.64055	0.106272	0.853128	-7.41265
OSGEPL1-AS1	-0.258862	0.858434	-1.63928	0.106538	0.853128	-7.41468
OR2A1-AS1	0.6961	2.81484	1.63151	0.108172	0.853128	-7.42704
MIR7-3HG	-0.228086	0.355488	-1.63123	0.108229	0.853128	-7.42747
LINC00476	-0.408086	2.36784	-1.6294	0.108618	0.853128	-7.43038
LINC00324	0.638038	4.83339	1.62614	0.109312	0.853128	-7.43555
AC011239.1	0.113537	0.0708103	1.62218	0.110158	0.853128	-7.4418
AL023583.1	0.105811	0.0529056	1.62184	0.11023	0.853128	-7.44233
AL354928.1	0.32585	0.345052	1.6187	0.110907	0.853128	-7.44729
RASSF8-AS1	0.624738	1.7845	1.6169	0.111297	0.853128	-7.45013
CYP4F26P	0.185868	0.208923	1.6111	0.112557	0.853128	-7.45923
AL121899.1	0.372442	0.186221	1.60328	0.114274	0.853128	-7.47147
RNF216-IT1	-0.19321	0.237756	-1.59796	0.115456	0.853128	-7.47977
PHKA2-AS1	0.219902	0.492371	1.59559	0.115985	0.853128	-7.48346
GK-IT1	0.670339	0.799363	1.59353	0.116447	0.853128	-7.48666
AC104699.1	-0.880803	1.81196	-1.58954	0.117344	0.853128	-7.49284
LINC00840	0.17665	0.339184	1.589	0.117467	0.853128	-7.49368
AC078942.1	0.256913	0.490867	1.58832	0.117619	0.853128	-7.49472
NCBP2-AS1	0.517948	1.16637	1.58748	0.117811	0.853128	-7.49603
CIRBP-AS1	0.72066	2.32823	1.57786	0.120006	0.853128	-7.51088
THAP7-AS1	-0.252158	1.16284	-1.57696	0.120213	0.853128	-7.51226
HOXA11-AS	2.07871	3.91564	1.57686	0.120235	0.853128	-7.51241
AC083843.1	1.54781	5.37181	1.5757	0.120503	0.853128	-7.5142
AC021078.1	0.120227	0.0601137	1.57498	0.120669	0.853128	-7.5153
AC023347.1	-0.133906	0.0697591	-1.57041	0.121728	0.853128	-7.52231
AP001065.2	0.994714	2.492	1.56359	0.123324	0.853128	-7.53275
HCG11	1.782	9.383	1.55958	0.124268	0.853128	-7.53885
AL162431.1	0.371295	0.521909	1.55642	0.125018	0.853128	-7.54366
OIP5-AS1	2.37801	22.8354	1.55247	0.12596	0.853128	-7.54966
AL137026.1	-0.387668	0.335541	-1.54381	0.128042	0.853128	-7.56275
AC013468.1	0.777552	0.998888	1.54259	0.128338	0.853128	-7.56459
AL096677.1	1.11144	1.78413	1.54062	0.128817	0.853128	-7.56756
SNHG14	-0.828472	1.74942	-1.53275	0.130744	0.853128	-7.57938
HPN-AS1	0.114528	0.263375	1.53232	0.130849	0.853128	-7.58002
AC012499.1	0.173102	0.110234	1.53122	0.131121	0.853128	-7.58167
TOB1-AS1	-0.321619	1.10102	-1.52955	0.131533	0.853128	-7.58417
AP4B1-AS1	0.295364	0.862685	1.52851	0.13179	0.853128	-7.58572
GNAS-AS1	-0.114396	0.137735	-1.52764	0.132006	0.853128	-7.58702
SAPCD1-AS1	-0.385193	1.06777	-1.52712	0.132137	0.853128	-7.58781
CELF2-AS1	0.33337	0.841482	1.52278	0.133217	0.853128	-7.59427
FAM157C	0.454664	1.00748	1.5177	0.134491	0.853128	-7.60182
AC009061.1	1.04258	2.06485	1.51715	0.134631	0.853128	-7.60265
MIR22HG	3.23474	24.8974	1.51498	0.135178	0.853128	-7.60586
SNHG18	3.75747	14.3207	1.5141	0.135401	0.853128	-7.60717
AC124861.1	-0.109151	0.10442	-1.51368	0.135508	0.853128	-7.60779
DLGAP1-AS5	2.27519	2.18767	1.51324	0.135618	0.853128	-7.60844
AF131216.5	-0.161838	0.133472	-1.5036	0.13808	0.853128	-7.62267
LINC01093	0.119287	0.145076	1.50356	0.13809	0.853128	-7.62273
AC078889.1	1.30297	2.3849	1.50252	0.138359	0.853128	-7.62427
LINC00668	1.95093	2.73312	1.50111	0.138721	0.853128	-7.62633
GAS6-AS1	0.574133	2.0105	1.49877	0.139327	0.853128	-7.62978
AC022431.1	3.92704	38.0194	1.49814	0.13949	0.853128	-7.6307
DLEU2	0.916078	3.46787	1.49497	0.140313	0.853128	-7.63534
LOH12CR2	-0.383561	1.28053	-1.49444	0.140451	0.853128	-7.63612
RNASEH2B-AS1	0.108371	0.375331	1.48873	0.141946	0.853128	-7.64446
RBM26-AS1	0.286166	1.12881	1.48801	0.142136	0.853128	-7.64551
SOS1-IT1	0.767944	3.01014	1.48749	0.142271	0.853128	-7.64626
AC025166.1	-0.100207	0.0757686	-1.48716	0.142359	0.853128	-7.64675
LINC00924	0.389439	0.830463	1.48582	0.14271	0.853128	-7.64869
LINC00337	0.150119	0.318723	1.48575	0.142731	0.853128	-7.64881
HOXA10-AS	0.177192	0.249416	1.48541	0.142819	0.853128	-7.64929
AC072062.1	0.1189	0.221806	1.48539	0.142826	0.853128	-7.64933
LINC00501	0.231874	0.349338	1.48441	0.143083	0.853128	-7.65074
DCUN1D2-AS	0.542629	1.16649	1.48431	0.143112	0.853128	-7.6509
AP001468.1	0.384045	0.940079	1.48252	0.143586	0.853128	-7.6535
ARHGAP5-AS1	0.511337	2.63418	1.47909	0.144497	0.853128	-7.65848
AC005256.1	1.16807	2.69899	1.47782	0.144834	0.853128	-7.66031
SNHG6	13.0566	84.5819	1.47773	0.14486	0.853128	-7.66045
GDNF-AS1	-0.410889	0.322492	-1.47602	0.145317	0.853128	-7.66292
HOTTIP	1.30832	2.83514	1.47527	0.145517	0.853128	-7.66401
MIR31HG	0.785965	2.27222	1.47428	0.145782	0.853128	-7.66543
CTB-178M22.2	0.244495	0.366132	1.47211	0.146366	0.853128	-7.66857
AC068020.1	2.63535	4.17986	1.47173	0.14647	0.853128	-7.66913
ZNF32-AS2	0.502484	1.56073	1.4716	0.146505	0.853128	-7.66931
SYNPR-AS1	-0.834242	1.98473	-1.47119	0.146613	0.853128	-7.66989
STK4-AS1	-0.144723	0.418228	-1.46768	0.147563	0.853128	-7.67496
AC007950.1	-0.580113	0.445857	-1.46522	0.148231	0.853128	-7.6785
SOCS2-AS1	0.258049	1.01489	1.46444	0.148442	0.853128	-7.67961
CYP4A22-AS1	0.290359	0.617881	1.46378	0.148622	0.853128	-7.68056
AC091948.1	0.362433	0.28212	1.46092	0.149404	0.853128	-7.68467
HAR1B	0.808124	0.864478	1.45949	0.149796	0.853128	-7.68672
TMEM51-AS1	-0.356019	1.65849	-1.4582	0.150149	0.853128	-7.68856
MEG3	2.37644	6.88833	1.45815	0.150164	0.853128	-7.68864
AC093157.1	0.139518	0.373856	1.45268	0.151672	0.853128	-7.69645
AC024896.1	0.607828	0.905267	1.45042	0.152299	0.853128	-7.69967
AC093484.4	0.131069	0.188874	1.44849	0.152836	0.853128	-7.70242
AC107072.2	0.409319	1.01528	1.44843	0.152852	0.853128	-7.7025
LINC00598	0.109936	0.24888	1.44425	0.154019	0.853128	-7.70843
MIS18A-AS1	0.169079	0.367171	1.4439	0.154117	0.853128	-7.70893
ST7-AS1	-0.215511	0.858519	-1.4397	0.155297	0.853128	-7.71487
PITPNA-AS1	-0.228605	1.02949	-1.43897	0.155503	0.853128	-7.7159
ARAP1-AS2	0.191675	0.410855	1.43581	0.156398	0.853128	-7.72037
CALML3-AS1	0.103515	0.106392	1.43538	0.156519	0.853128	-7.72097
POU6F2-AS2	0.93506	1.01951	1.43421	0.156853	0.853128	-7.72263
AC010609.1	0.158719	0.102849	1.43406	0.156893	0.853128	-7.72283
RAMP2-AS1	0.205591	0.863361	1.43236	0.157377	0.853128	-7.72522
AC118344.1	1.06276	2.01636	1.43212	0.157447	0.853128	-7.72557
LINC-PINT	0.869479	4.5273	1.43199	0.157485	0.853128	-7.72575
IQCH-AS1	0.366136	2.33659	1.43187	0.157517	0.853128	-7.72591
AC016885.1	-1.5652	1.06683	-1.43113	0.157729	0.853128	-7.72695
C20orf197	0.117716	0.295876	1.42879	0.158397	0.853128	-7.73024
AL049840.1	0.249277	0.904998	1.42744	0.158785	0.853128	-7.73214
ZMIZ1-AS1	0.211378	0.700639	1.4242	0.159717	0.853128	-7.73668
AC006272.1	0.279846	0.691571	1.41853	0.161358	0.853128	-7.7446
LPP-AS2	-0.3298	2.18496	-1.41849	0.161369	0.853128	-7.74465
JARID2-AS1	0.236309	0.759142	1.41838	0.161402	0.853128	-7.74481
AC084149.2	-0.193054	0.123647	-1.41556	0.162221	0.853128	-7.74873
INE1	0.921666	2.92241	1.41508	0.162363	0.853128	-7.74941
SNHG16	2.90172	16.6335	1.41341	0.16285	0.853128	-7.75172
LINC00623	0.140175	0.540008	1.41146	0.16342	0.853128	-7.75443
SNHG10	0.864466	5.21007	1.41095	0.16357	0.853128	-7.75514
LINC01006	-0.506191	1.35936	-1.41061	0.163669	0.853128	-7.75561
UBAC2-AS1	0.379329	1.72595	1.40951	0.163994	0.853128	-7.75714
LINC00412	-0.161965	0.311286	-1.40838	0.164327	0.853128	-7.7587
LINC00261	-9.49346	21.6145	-1.40474	0.165403	0.853128	-7.76374
AC007272.1	-0.220578	0.218329	-1.40035	0.166704	0.853128	-7.76979
AC005288.1	-0.30615	0.153075	-1.40029	0.166723	0.853128	-7.76988
AL357514.1	0.102999	0.0514997	1.39854	0.167246	0.853128	-7.77229
TNKS2-AS1	-0.142705	0.368654	-1.3949	0.168334	0.853128	-7.77728
C9orf147	-0.746822	0.869458	-1.39413	0.168567	0.853128	-7.77835
AC083900.1	-0.169797	0.3233	-1.39329	0.168818	0.853128	-7.77949
LINC00379	-0.112821	0.0778819	-1.3929	0.168936	0.853128	-7.78003
A1BG-AS1	0.139221	0.615499	1.38783	0.170467	0.853128	-7.78697
AGBL5-IT1	0.31463	1.04938	1.38652	0.170866	0.853128	-7.78876
ZNF346-IT1	-0.241808	0.69364	-1.38476	0.1714	0.853128	-7.79116
AC080037.1	0.317651	0.213262	1.37938	0.173043	0.853128	-7.79848
CRNDE	2.27342	9.61055	1.37351	0.174849	0.853128	-7.80644
TLX1NB	-0.1044	0.221621	-1.35925	0.179299	0.853128	-7.82564
C1orf147	0.125673	0.466867	1.35026	0.182149	0.853128	-7.83765
BCAR4	-3.51735	1.7995	-1.34955	0.182375	0.853128	-7.83859
CKMT2-AS1	-0.517089	3.09547	-1.34825	0.182791	0.853128	-7.84032
CCND2-AS1	0.430536	0.828691	1.34753	0.18302	0.853128	-7.84128
SMG7-AS1	-0.170348	0.711297	-1.34325	0.184395	0.853128	-7.84696
EDRF1-AS1	0.168433	0.443599	1.34061	0.185244	0.853128	-7.85045
AC084125.1	0.101382	0.050691	1.33922	0.185696	0.853128	-7.85229
SMC5-AS1	-0.176966	0.86219	-1.32956	0.18884	0.853128	-7.86501
HOXD-AS2	0.141014	0.159827	1.32948	0.188867	0.853128	-7.86512
AC034229.1	-0.169735	0.346644	-1.32854	0.189175	0.853128	-7.86635
LINC00106	2.27111	6.37601	1.32764	0.189469	0.853128	-7.86752
LINC00472	-0.384835	1.0155	-1.3268	0.189747	0.853128	-7.86863
AC005082.1	0.192918	0.348315	1.3249	0.190371	0.853128	-7.87111
AL008721.1	-0.14085	0.0983712	-1.32267	0.191109	0.853128	-7.87403
TRPC7-AS1	0.867385	2.59239	1.31999	0.191997	0.853128	-7.87753
C5orf17	-0.670041	0.827338	-1.31763	0.192778	0.853128	-7.88059
AL021068.1	-0.493037	1.98612	-1.3162	0.193256	0.853128	-7.88246
AL627171.1	0.551362	1.03215	1.31425	0.193906	0.853128	-7.88499
LINC00847	-2.63342	32.3719	-1.31345	0.194174	0.853128	-7.88603
LINC00862	0.10542	0.111586	1.31185	0.19471	0.853128	-7.8881
GHRLOS	0.139239	0.49738	1.31027	0.19524	0.853128	-7.89014
SSSCA1-AS1	0.705056	5.33408	1.30923	0.195592	0.853128	-7.8915
AC017074.2	0.487596	1.69038	1.30662	0.196469	0.853128	-7.89486
AC083949.1	0.203004	0.762092	1.29857	0.199202	0.853128	-7.90523
AC073316.2	0.16333	0.238231	1.29666	0.199854	0.853128	-7.90768
AC000067.1	0.172629	0.261608	1.29492	0.20045	0.853128	-7.90991
AC107057.1	0.189657	0.132783	1.29015	0.202091	0.853128	-7.91601
TTTY14	-0.658215	1.95286	-1.28829	0.202731	0.853128	-7.91837
LINC00963	1.31471	10.4403	1.28111	0.205226	0.853128	-7.9275
LINC00515	0.144258	0.345341	1.279	0.205963	0.853128	-7.93017
LINC00843	0.815227	4.11732	1.27881	0.206027	0.853128	-7.9304
LINC01160	-1.23299	1.79176	-1.27411	0.207676	0.853128	-7.93634
C9orf163	0.135023	0.784928	1.27387	0.207763	0.853128	-7.93665
VIPR1-AS1	-0.254817	0.520378	-1.27371	0.207819	0.853128	-7.93685
MKNK1-AS1	0.104603	0.407495	1.27117	0.208712	0.853128	-7.94004
AC116407.2	0.220548	0.777841	1.27082	0.208836	0.853128	-7.94048
FAM66D	0.200934	0.530108	1.26612	0.210502	0.853128	-7.94638
LINC00221	-0.246296	0.136434	-1.2634	0.211472	0.853128	-7.94979
AC061975.7	-0.210168	0.293724	-1.26187	0.212019	0.853128	-7.9517
ZNF503-AS2	0.412932	1.99622	1.26127	0.212234	0.853128	-7.95245
FAM106A	0.178014	0.483772	1.25984	0.212744	0.853128	-7.95423
LINC00877	0.115393	0.415585	1.25832	0.21329	0.853128	-7.95613
AC016773.1	0.328346	1.01227	1.25717	0.213701	0.853128	-7.95755
F11-AS1	-0.107017	0.144308	-1.25295	0.215222	0.853128	-7.9628
AL031666.1	0.234692	0.153674	1.25263	0.215339	0.853128	-7.9632
SPAG5-AS1	0.108028	0.319813	1.25162	0.215706	0.853128	-7.96446
DLEU2L	0.29913	0.767318	1.25095	0.215945	0.853128	-7.96528
HLA-F-AS1	0.151182	0.731102	1.24741	0.21723	0.853128	-7.96966
PTOV1-AS1	0.622828	4.52162	1.24599	0.217749	0.853128	-7.97142
KMT2E-AS1	1.34648	10.6595	1.24276	0.218931	0.853128	-7.9754
AC092580.2	-0.23237	0.28028	-1.23371	0.222257	0.853128	-7.9865
SNAP25-AS1	-0.106357	0.101038	-1.23362	0.222294	0.853128	-7.98662
ATP1B3-AS1	1.21067	3.0196	1.23155	0.223061	0.853128	-7.98914
FAM87B	0.114865	0.434785	1.22882	0.224075	0.853128	-7.99247
EFCAB14-AS1	0.22472	0.680648	1.22872	0.22411	0.853128	-7.99259
AP000350.5	0.179953	0.512898	1.22461	0.225644	0.853128	-7.99758
LNX1-AS2	-0.119379	0.402205	-1.21479	0.229339	0.853128	-8.00946
PART1	-0.328497	0.603463	-1.21374	0.22974	0.853128	-8.01074
LINC00663	-0.203458	1.06776	-1.20996	0.231177	0.853128	-8.01528
LINC00957	-0.530955	2.43447	-1.20641	0.232528	0.853128	-8.01952
ARHGEF26-AS1	-0.118292	0.136009	-1.19916	0.235316	0.853128	-8.02819
LINC00987	0.223124	1.12587	1.19349	0.23751	0.853128	-8.03492
UCA1	2.82483	3.99325	1.19121	0.238397	0.853128	-8.03762
LINC01128	0.588725	4.00616	1.1912	0.2384	0.853128	-8.03762
OSTN-AS1	-0.356888	0.546289	-1.19066	0.238608	0.853128	-8.03826
FMR1-IT1	0.647233	2.30178	1.19021	0.238787	0.853128	-8.0388
AC010890.1	0.118458	0.322957	1.18609	0.240395	0.853128	-8.04365
CACNA1C-AS2	0.137225	0.384504	1.1849	0.240862	0.853128	-8.04506
RHOA-IT1	0.324031	0.862779	1.18485	0.240881	0.853128	-8.04511
AC093382.1	0.163266	0.297835	1.18378	0.241301	0.853128	-8.04637
UBA6-AS1	-0.154919	2.08275	-1.18371	0.241331	0.853128	-8.04646
LINC00940	-0.111118	0.152463	-1.18292	0.24164	0.853128	-8.04738
FRMD6-AS2	-0.108016	0.124621	-1.18142	0.242231	0.853128	-8.04915
ENO1-AS1	-0.134568	0.372832	-1.18103	0.242384	0.853128	-8.0496
FLNB-AS1	0.363132	1.32317	1.17897	0.243198	0.853128	-8.05202
ALMS1-IT1	0.203752	0.531665	1.17574	0.244474	0.853128	-8.05579
AC007743.1	0.403496	0.851508	1.17389	0.245211	0.853128	-8.05796
THAP9-AS1	1.77576	12.8849	1.17328	0.245454	0.853128	-8.05867
ZBTB40-IT1	0.329173	1.11196	1.1713	0.246243	0.853128	-8.06098
AC069294.1	-0.577761	1.19942	-1.17087	0.246411	0.853128	-8.06147
AC011465.1	0.175348	0.0876739	1.16937	0.247012	0.853128	-8.06322
FAM222A-AS1	0.119873	0.452005	1.16849	0.247364	0.853128	-8.06424
AC127496.1	0.287784	1.56869	1.16479	0.248845	0.853128	-8.06852
PAXBP1-AS1	0.161757	1.01008	1.16203	0.249955	0.853128	-8.07171
AC022400.1	0.488949	1.6889	1.15934	0.251041	0.853128	-8.07482
AP000688.1	0.82946	1.97651	1.15835	0.251444	0.853128	-8.07597
ACTA2-AS1	-3.02486	4.24473	-1.15749	0.25179	0.853128	-8.07695
AP001350.1	0.298039	0.642002	1.15727	0.25188	0.853128	-8.07721
SNHG17	2.81192	13.1612	1.15709	0.251952	0.853128	-8.07741
AC012485.1	-0.182718	0.194846	-1.15167	0.254156	0.853128	-8.08363
PRKAG2-AS1	-1.19374	6.23066	-1.15096	0.254446	0.853128	-8.08445
LINC00630	0.161001	1.06733	1.15042	0.254664	0.853128	-8.08506
AL590560.1	-0.109154	0.162627	-1.14886	0.255302	0.853128	-8.08684
DGCR11	0.348333	2.21445	1.14754	0.255844	0.853128	-8.08835
ARMC2-AS1	0.434491	0.768668	1.14129	0.258413	0.853128	-8.09547
CTD-2201I18.1	0.255645	0.655937	1.13533	0.26088	0.853128	-8.10221
MKLN1-AS	0.411298	2.97085	1.13455	0.261206	0.853128	-8.1031
LINC01063	0.296181	0.949319	1.13135	0.262536	0.853128	-8.1067
WWC2-AS2	-0.120592	0.714466	-1.13095	0.262704	0.853128	-8.10715
C1orf229	-0.207153	0.648821	-1.13054	0.262875	0.853128	-8.10761
AC005224.2	0.17029	0.905998	1.12782	0.264016	0.853128	-8.11068
MAPKAPK5-AS1	0.530342	5.8547	1.1266	0.264523	0.853128	-8.11203
FAM66A	0.241793	0.757726	1.1261	0.264734	0.853128	-8.1126
LINC01022	-0.218446	0.494315	-1.12552	0.26498	0.853128	-8.11325
RBPMS-AS1	-0.618985	1.99807	-1.12256	0.266223	0.853128	-8.11656
LINC01004	1.04992	6.12997	1.114	0.269847	0.853128	-8.12609
AC084809.2	0.209156	0.858188	1.11246	0.270506	0.853128	-8.1278
LINC00671	-0.239396	0.287574	-1.11232	0.270565	0.853128	-8.12796
LINC00707	0.109044	0.154488	1.11179	0.270788	0.853128	-8.12854
JPX	0.836868	9.04062	1.10929	0.271859	0.853128	-8.13131
LINC00892	-0.1534	0.694458	-1.10902	0.271972	0.853128	-8.1316
LINC01123	0.784231	3.94899	1.1048	0.273782	0.853128	-8.13625
AL031005.1	3.37168	28.2178	1.10265	0.274707	0.853128	-8.13862
LINC00893	0.253939	1.07142	1.09942	0.2761	0.853128	-8.14216
AL450992.2	3.2176	11.0434	1.09935	0.276131	0.853128	-8.14224
FAM83C-AS1	0.168277	0.405011	1.09877	0.276385	0.853128	-8.14288
TFAP2A-AS1	0.177913	0.821679	1.09758	0.276896	0.853128	-8.14417
AL158069.1	-1.57845	4.47865	-1.09616	0.277513	0.853128	-8.14573
LINC00939	0.169261	0.441477	1.09558	0.277766	0.853128	-8.14636
C8orf31	1.36284	2.94613	1.09521	0.277925	0.853128	-8.14676
BCRP3	0.135652	0.333868	1.09156	0.279515	0.853128	-8.15074
CD27-AS1	-0.972529	7.37611	-1.0859	0.281991	0.853128	-8.15688
AC019080.1	-0.161506	0.136758	-1.08478	0.282481	0.853128	-8.15809
AC116035.1	-0.220708	0.402478	-1.08476	0.282493	0.853128	-8.15812
AC078925.1	-0.139616	0.0698082	-1.0837	0.282959	0.853128	-8.15927
AP001631.1	-0.257275	0.177728	-1.08281	0.283348	0.853128	-8.16022
AP006748.1	0.160805	0.332066	1.08195	0.283727	0.853128	-8.16115
MIR181A2HG	0.681321	1.00239	1.08136	0.283988	0.853128	-8.16179
AC012368.1	0.134456	0.452257	1.08024	0.284481	0.853128	-8.16299
LINC00114	0.147131	0.19451	1.07939	0.284858	0.853128	-8.16391
AC020907.1	0.192769	0.782721	1.07634	0.286205	0.853128	-8.16718
MIR205HG	2.04894	1.02668	1.07544	0.286604	0.853128	-8.16815
DLG5-AS1	0.324764	1.31181	1.06617	0.29074	0.853128	-8.17805
LINC00092	-0.278164	1.21157	-1.0653	0.29113	0.853128	-8.17898
LINC00508	0.813351	0.446067	1.06479	0.291358	0.853128	-8.17952
AL136987.1	0.190151	0.259271	1.06456	0.29146	0.853128	-8.17976
SAP30L-AS1	0.233294	1.06018	1.06398	0.291721	0.853128	-8.18037
LINC00467	1.51608	13.2053	1.06326	0.292046	0.853128	-8.18114
AC138649.1	-0.220149	0.27834	-1.06108	0.293027	0.853128	-8.18345
AC008686.1	-0.102734	0.183768	-1.06066	0.293217	0.853128	-8.1839
NNT-AS1	-0.580389	5.63535	-1.06057	0.293257	0.853128	-8.18399
BACH1-AS1	0.246415	0.620245	1.05894	0.293995	0.853128	-8.18572
LINC01077	0.12094	0.0671396	1.0556	0.295504	0.853128	-8.18924
LINC00618	0.110595	0.348905	1.05359	0.296415	0.853128	-8.19135
AL118506.1	0.61842	1.51365	1.05107	0.297563	0.853128	-8.194
SCGB1B2P	-0.345259	1.61244	-1.05024	0.297941	0.853128	-8.19487
HOXC13-AS	0.141687	0.180766	1.04794	0.298988	0.853128	-8.19728
AC069213.1	3.51235	8.64675	1.04193	0.301742	0.853128	-8.20354
LINC01010	0.11089	0.326636	1.04033	0.302478	0.853128	-8.20521
AC007383.3	-0.685158	6.6937	-1.03847	0.303336	0.853128	-8.20714
DSCAM-AS1	-0.285645	0.15479	-1.03629	0.304342	0.853128	-8.20939
TCERG1L-AS1	0.124622	0.0999247	1.03592	0.304515	0.853128	-8.20978
MEF2C-AS1	-0.113952	0.31485	-1.03416	0.305332	0.853128	-8.2116
AC010969.1	-1.53836	0.778296	-1.0339	0.30545	0.853128	-8.21187
AL136418.1	-0.409942	0.65486	-1.03117	0.306716	0.853128	-8.21468
LINC01023	-1.11466	8.10544	-1.02171	0.311137	0.853128	-8.22438
LINC01137	-1.82007	13.846	-1.01853	0.312631	0.853128	-8.22762
LINC00842	0.199898	0.838489	1.01788	0.312941	0.853128	-8.22829
NADK2-AS1	0.329239	1.30163	1.01716	0.313276	0.853128	-8.22901
LENG8-AS1	1.07434	5.73297	1.01656	0.313562	0.853128	-8.22963
AC008752.2	0.278066	0.467757	1.01593	0.31386	0.853128	-8.23027
AC079117.1	-0.317013	0.158506	-1.01364	0.31494	0.853128	-8.23259
AC026495.1	-0.14305	0.102908	-1.01229	0.315579	0.853128	-8.23395
AC007128.1	0.313533	0.656493	1.01058	0.316391	0.853128	-8.23568
AC092574.2	0.547707	2.51732	1.00873	0.317269	0.853128	-8.23755
AC018755.1	0.138371	0.751446	1.00552	0.318801	0.853128	-8.24078
ASH1L-AS1	-0.405261	2.94178	-1.00518	0.31896	0.853128	-8.24112
SUCLA2-AS1	-0.185227	0.915136	-1.00401	0.319522	0.853128	-8.2423
PDZRN3-AS1	-0.329891	0.806817	-1.00341	0.319808	0.853128	-8.2429
AC069285.1	-2.77491	1.38746	-1.00285	0.320075	0.853128	-8.24346
LINC01043	-0.519293	0.259646	-1.00285	0.320075	0.853128	-8.24346
AL360007.1	-0.276762	0.138381	-1.00285	0.320076	0.853128	-8.24346
AC103563.2	-0.2582	0.1291	-1.00285	0.320076	0.853128	-8.24346
AC010139.1	-0.133846	0.0669229	-1.00285	0.320076	0.853128	-8.24346
AC008869.1	-0.127907	0.0639536	-1.00285	0.320076	0.853128	-8.24346
BVES-AS1	-0.195233	0.295111	-0.997113	0.322828	0.853128	-8.2492
LINC00659	1.82258	5.73442	0.997006	0.32288	0.853128	-8.2493
AC003956.1	0.286724	0.839511	0.995476	0.323617	0.853128	-8.25083
LINC01134	0.161147	0.859574	0.994159	0.324252	0.853128	-8.25214
LINC00886	0.275893	1.47999	0.992772	0.324922	0.853128	-8.25352
AC012360.1	0.358621	0.26315	0.990337	0.3261	0.853128	-8.25593
CLDN10-AS1	0.25555	0.535974	0.987148	0.327647	0.854788	-8.25908
AC010760.1	-1.33712	2.39453	-0.983441	0.329452	0.856006	-8.26274
MIAT	0.750929	3.71166	0.982183	0.330066	0.856006	-8.26397
PAXIP1-AS2	0.37167	3.67029	0.982027	0.330142	0.856006	-8.26413
KLHL6-AS1	0.253696	0.544568	0.981225	0.330534	0.856006	-8.26492
AC090587.2	0.155149	0.522501	0.98037	0.330952	0.856265	-8.26575
AP001412.1	-0.153445	0.509946	-0.979671	0.331294	0.856265	-8.26644
AL645608.1	0.1297	0.389527	0.978593	0.331823	0.856265	-8.2675
PITRM1-AS1	0.104186	0.464059	0.976788	0.332708	0.856265	-8.26926
AC009120.3	0.352535	1.23087	0.973801	0.334177	0.856681	-8.27218
KCNJ2-AS1	0.160421	0.911914	0.970489	0.33581	0.856681	-8.2754
DNM3OS	2.4526	11.5951	0.970018	0.336042	0.856681	-8.27585
PGM5-AS1	-3.7912	5.32546	-0.968545	0.336771	0.856681	-8.27728
TOLLIP-AS1	-0.41347	4.07044	-0.967074	0.3375	0.856681	-8.27871
SSBP3-AS1	0.197626	0.699867	0.966938	0.337567	0.856681	-8.27884
BMS1P4	0.139759	0.655136	0.966505	0.337782	0.856681	-8.27926
SLC26A4-AS1	-0.109221	0.283272	-0.964032	0.339009	0.859112	-8.28165
AC139530.1	0.372472	0.909121	0.961233	0.340403	0.860588	-8.28435
AC226118.1	0.257016	0.551335	0.959611	0.341212	0.860588	-8.2859
LINC00852	0.156484	0.833772	0.95636	0.342837	0.863433	-8.28902
APOA1-AS	0.169463	0.552491	0.949045	0.346513	0.869405	-8.296
HOXA-AS2	0.662038	2.9226	0.948299	0.346889	0.869405	-8.29671
AC002553.1	0.948284	3.12456	0.946709	0.347693	0.870734	-8.29822
Z83851.1	1.17097	5.90455	0.945947	0.348078	0.871015	-8.29894
LINC00454	-0.210627	0.11935	-0.943529	0.349302	0.872024	-8.30123
USP46-AS1	-0.6858	8.05775	-0.94126	0.350454	0.872463	-8.30337
ZEB1-AS1	0.313783	3.13889	0.940438	0.350871	0.872463	-8.30414
SSTR5-AS1	-3.43153	2.26699	-0.940421	0.35088	0.872463	-8.30416
LINC00665	-1.33666	3.76603	-0.937417	0.35241	0.872463	-8.30699
AC027763.2	0.175397	1.53905	0.936517	0.352868	0.872463	-8.30783
UBXN10-AS1	-1.64633	2.81579	-0.936404	0.352926	0.872463	-8.30794
CASK-AS1	0.176327	0.716647	0.935774	0.353248	0.872463	-8.30853
SERTAD4-AS1	-2.65039	10.0888	-0.935581	0.353346	0.872463	-8.30871
AP000347.2	0.107024	0.380692	0.933658	0.354329	0.87287	-8.31051
HOXC-AS3	0.277247	0.697009	0.933636	0.354341	0.87287	-8.31053
AC024560.3	2.22887	14.5407	0.931586	0.355391	0.87287	-8.31245
WASIR2	-0.286867	1.00424	-0.930668	0.355861	0.872952	-8.3133
HAND2-AS1	-3.4785	3.54562	-0.927317	0.357583	0.874773	-8.31642
CTD-3080P12.3	1.20321	1.11766	0.925275	0.358635	0.874773	-8.31832
USP3-AS1	-0.724554	1.5502	-0.924564	0.359002	0.874794	-8.31898
ODF2-AS1	0.102802	0.240009	0.923079	0.359768	0.87486	-8.32035
AP001437.1	0.111862	0.313034	0.919871	0.361429	0.87679	-8.32331
LINC01136	0.112579	0.264492	0.919782	0.361475	0.87679	-8.3234
CTC-338M12.4	-0.43329	2.89848	-0.918723	0.362024	0.87679	-8.32437
AC105760.2	-0.113419	0.635446	-0.916776	0.363035	0.878115	-8.32616
WAC-AS1	1.19244	15.8298	0.91261	0.365204	0.881356	-8.32998
ZNF197-AS1	-0.120251	0.495606	-0.90802	0.367604	0.884752	-8.33417
RRN3P2	0.259468	2.58964	0.907726	0.367758	0.884752	-8.33444
ETV5-AS1	0.184529	0.490636	0.906625	0.368335	0.884752	-8.33544
AL162424.1	0.252377	0.179714	0.906207	0.368554	0.884752	-8.33582
LINC00319	-0.211184	0.87555	-0.904632	0.369381	0.885331	-8.33725
A2M-AS1	-0.548444	1.11674	-0.904208	0.369605	0.885331	-8.33764
TERC	-0.261954	0.725847	-0.904163	0.369628	0.885331	-8.33768
COL4A2-AS2	0.120976	0.269685	0.901265	0.371153	0.886148	-8.3403
ST8SIA6-AS1	1.33997	1.20725	0.900348	0.371637	0.886148	-8.34113
AP005482.1	-0.210292	1.02587	-0.89621	0.373824	0.889544	-8.34486
LBX2-AS1	-2.08068	17.5137	-0.896069	0.373899	0.889544	-8.34498
AC137932.1	0.209147	0.914881	0.887124	0.378655	0.893197	-8.35299
EGFR-AS1	0.109543	0.323104	0.88686	0.378796	0.893197	-8.35322
NFYC-AS1	0.318288	2.12842	0.882875	0.380928	0.897365	-8.35676
AC009403.2	0.61389	6.45851	0.882504	0.381127	0.897365	-8.35709
HLA-DQB1-AS1	-0.712235	1.89147	-0.879119	0.382944	0.89866	-8.36008
LINC00996	0.504818	3.39704	0.878935	0.383043	0.89866	-8.36024
LINC01096	-0.328442	0.719101	-0.875483	0.384902	0.900931	-8.36328
FBXL19-AS1	0.448548	2.74803	0.874388	0.385493	0.901119	-8.36424
AC005841.1	0.304964	1.30959	0.874287	0.385548	0.901119	-8.36433
CCDC39-AS1	-0.254296	0.196871	-0.868219	0.388832	0.906389	-8.36964
LINC00667	-0.76436	8.96441	-0.867883	0.389015	0.906389	-8.36993
AC131097.3	0.104652	0.500332	0.863469	0.391416	0.909501	-8.37377
GRTP1-AS1	0.206347	0.68233	0.857438	0.394712	0.913829	-8.37898
RNF157-AS1	-0.147351	0.357433	-0.85501	0.396044	0.914919	-8.38107
AC098828.3	0.118244	0.362252	0.853961	0.39662	0.915081	-8.38197
AC002511.2	-0.70311	3.12191	-0.853342	0.39696	0.915081	-8.3825
HHIP-AS1	-0.487384	2.43182	-0.853315	0.396975	0.915081	-8.38252
LINC00638	-0.125226	0.590865	-0.852144	0.39762	0.915168	-8.38352
AC073657.1	0.223803	0.672262	0.85115	0.398166	0.91518	-8.38437
JMJD1C-AS1	0.132388	0.658169	0.847321	0.400279	0.918051	-8.38764
SBF2-AS1	0.117953	1.1867	0.845753	0.401147	0.919379	-8.38897
DIP2A-IT1	0.101476	0.246171	0.842924	0.402714	0.919945	-8.39137
LINC01152	-0.101224	0.224207	-0.842783	0.402792	0.919945	-8.39149
AC006369.2	-0.171076	0.754323	-0.842264	0.40308	0.919945	-8.39193
EHMT2-AS1	-0.222263	0.979733	-0.838947	0.404924	0.920817	-8.39473
AC105020.1	0.158158	0.826801	0.835964	0.406587	0.921138	-8.39724
KDM4A-AS1	0.154349	1.00485	0.833724	0.407838	0.921138	-8.39912
ADAMTS9-AS2	-0.219943	0.529111	-0.832701	0.40841	0.921138	-8.39998
AC092811.1	0.362775	1.49679	0.831309	0.409189	0.921138	-8.40114
AC093732.1	0.265687	0.738402	0.829375	0.410273	0.921138	-8.40276
AL928742.1	-1.72854	6.11503	-0.827713	0.411207	0.921138	-8.40414
SNHG11	-1.00073	10.3556	-0.826553	0.411859	0.921138	-8.4051
MAST4-AS1	-0.235849	1.37665	-0.825073	0.412692	0.921138	-8.40633
POLR2J4	0.607434	5.61827	0.82441	0.413065	0.921138	-8.40688
AC007773.1	0.364151	1.00292	0.824139	0.413218	0.921138	-8.40711
TSPEAR-AS1	0.619529	1.39305	0.823634	0.413503	0.921138	-8.40753
AC138035.2	0.137578	0.820977	0.823227	0.413732	0.921138	-8.40786
AC005034.3	0.118189	0.293441	0.823176	0.413761	0.921138	-8.4079
LSAMP-AS1	0.137948	0.333159	0.819691	0.415729	0.921386	-8.41078
AL161772.1	4.0169	27.2617	0.819397	0.415895	0.921386	-8.41102
LINC00896	0.231488	1.39087	0.816416	0.417584	0.924484	-8.41348
LINC01108	-0.181911	0.15262	-0.815531	0.418086	0.924598	-8.4142
OXCT1-AS1	-0.123893	0.375199	-0.808107	0.422313	0.929893	-8.42026
UBL7-AS1	-0.282694	3.89666	-0.807302	0.422772	0.929893	-8.42092
RASA3-IT1	-0.117994	0.295515	-0.807002	0.422944	0.929893	-8.42116
KANSL1-AS1	0.278381	3.18978	0.804616	0.424309	0.932251	-8.42309
AC006007.1	-0.959925	0.861727	-0.801951	0.425836	0.934963	-8.42525
AC006557.1	0.121943	0.179451	0.801439	0.42613	0.934964	-8.42566
LINC01106	0.622115	4.2608	0.798319	0.427924	0.936964	-8.42817
SEMA3B-AS1	-0.782025	4.02469	-0.794259	0.430264	0.941442	-8.43142
LOXL1-AS1	0.504714	4.38643	0.789347	0.433106	0.944995	-8.43533
LINC01079	0.135032	0.225285	0.787272	0.43431	0.946397	-8.43698
DLGAP1-AS1	0.647453	7.40944	0.784541	0.435897	0.947715	-8.43914
LINC01011	0.204274	2.51253	0.775645	0.441092	0.951387	-8.44612
AL137002.1	-0.242009	0.49175	-0.774084	0.442007	0.951387	-8.44734
AC009831.1	0.128154	0.135554	0.773637	0.442269	0.951387	-8.44769
HMGA1P4	-0.261465	1.48118	-0.77206	0.443196	0.952079	-8.44892
RHPN1-AS1	0.199634	1.04266	0.771819	0.443337	0.952079	-8.4491
SDCBP2-AS1	0.26201	1.88773	0.771315	0.443634	0.952079	-8.4495
LINC00702	-1.54733	2.11409	-0.769606	0.444639	0.952079	-8.45082
LINC00884	0.255774	1.55243	0.769282	0.44483	0.952079	-8.45107
PDCD4-AS1	0.619683	8.84785	0.769019	0.444985	0.952079	-8.45128
STARD7-AS1	0.222605	3.55869	0.768558	0.445257	0.952079	-8.45163
ZNF582-AS1	-0.122264	0.645256	-0.768013	0.445578	0.952079	-8.45205
AC130352.1	-0.152349	0.274086	-0.765791	0.446889	0.952883	-8.45377
AC144836.1	0.117115	0.224197	0.765349	0.44715	0.952883	-8.45411
CR381653.1	-0.307963	0.604803	-0.763213	0.448412	0.954297	-8.45575
AC123023.1	0.159673	0.365767	0.753987	0.45389	0.960037	-8.4628
LINC00494	-0.212315	0.878193	-0.749942	0.456304	0.961702	-8.46586
LINC01003	-1.01931	15.499	-0.747876	0.45754	0.962029	-8.46742
MBNL1-AS1	-1.35987	3.03896	-0.747477	0.457779	0.962029	-8.46772
STK24-AS1	0.135405	1.4426	0.74645	0.458394	0.9621	-8.4685
AP000936.1	0.814844	9.11325	0.742414	0.460816	0.964597	-8.47152
AC084859.1	0.237309	0.30603	0.740979	0.461679	0.965136	-8.47259
DGUOK-AS1	0.326911	2.68026	0.738076	0.463427	0.966835	-8.47476
SLC7A11-AS1	-0.355187	0.456749	-0.737616	0.463705	0.966835	-8.4751
LINC01018	-0.220734	0.480039	-0.734485	0.465595	0.967918	-8.47742
AC013476.1	0.141843	0.157028	0.729727	0.468478	0.97044	-8.48093
AC099344.1	0.133666	0.157922	0.721383	0.473556	0.976244	-8.48703
SNHG9	0.918265	7.85175	0.720903	0.473849	0.976244	-8.48738
AC138123.2	3.81846	79.2165	0.708233	0.481621	0.981942	-8.49651
RGMB-AS1	-0.345579	1.32022	-0.703475	0.484559	0.983932	-8.49989
AC009120.5	0.313232	1.84812	0.702231	0.485328	0.984139	-8.50078
MORF4L2-AS1	0.10778	0.790701	0.701401	0.485842	0.984139	-8.50136
MAGI2-AS3	0.630175	4.25639	0.70125	0.485935	0.984139	-8.50147
AC093702.1	-1.45912	1.65668	-0.700816	0.486204	0.984139	-8.50178
AC023490.1	-0.271339	1.94049	-0.6935	0.490748	0.991162	-8.50692
FGD5-AS1	4.01321	84.6167	0.69149	0.492001	0.991402	-8.50832
FENDRR	-2.72346	18.9947	-0.688762	0.493704	0.992131	-8.51022
Z93241.1	-0.119486	0.270355	-0.686013	0.495423	0.992131	-8.51213
LINC00894	0.20541	1.48602	0.685484	0.495754	0.992131	-8.5125
AC010745.1	-0.108194	0.362494	-0.683873	0.496763	0.992281	-8.51361
UBE2Q1-AS1	0.170989	0.930627	0.681762	0.498088	0.993975	-8.51506
AC073333.1	-0.89346	2.8835	-0.681528	0.498235	0.993975	-8.51522
LINC01082	0.22655	1.25255	0.67768	0.500654	0.995939	-8.51786
AC023590.1	-0.123524	0.422814	-0.676118	0.501638	0.996202	-8.51893
AC012313.1	0.334122	0.501848	0.675544	0.502	0.996202	-8.51932
CHRM3-AS2	-0.173858	1.1439	-0.674789	0.502476	0.996202	-8.51983
AGAP1-IT1	-0.448778	2.76698	-0.672655	0.503823	0.996809	-8.52129
DIO3OS	0.83759	1.76745	0.672154	0.504139	0.996809	-8.52162
PRRT3-AS1	0.488808	3.58442	0.671976	0.504252	0.996809	-8.52175
C3orf35	0.135803	0.709649	0.671828	0.504345	0.996809	-8.52185
MYLK-AS1	-0.220586	1.09637	-0.664763	0.508822	0.998845	-8.52661
ASMTL-AS1	0.756799	4.95119	0.664133	0.509222	0.999015	-8.52703
