# Supplementary material for: Comprehensive multi-omics analysis of pyroptosis for optimizing neoadjuvant immunotherapy in patients with gastric cancer
Source: Theranostics. 2024 May 5;14(7):2915–33. doi: 10.7150/thno.93124 (PMC11103507; doi:10.7150/thno.93124)
Supplement: Supplementary file 2 — Supplementary files. [file thnov14p2915s2.zip › Supplementary files/Supplementary file 3 scRNA sequencing DEGs and pathways.xlsx]

## Sheet: DEGs
Endothelials	Epithelials	Effector T cells	CD4 T cells	Plasmacytes	Endocrine cells	Proliferative cells	Fibroblasts	Mast cells	B cells	DC	Pericytes	Monocytes	Macrophages
PLVAP	AGR2	GZMA	IL7R	MZB1	MS4A8	RRM2	RARRES2	TPSB2	MS4A1	CD1E	NOTCH3	FCN1	C1QC
VWF	TSPAN8	GZMB	SPOCK2	DERL3	CHGA	TYMS	DCN	TPSAB1	BANK1	CCL22	RGS5	S100A8	C1QA
RAMP2	S100P	NKG7	CD3E	JCHAIN	SCG3	MKI67	C1S	CPA3	VPREB3	FLT3	COX4I2	AQP9	C1QB
RAMP3	C19orf33	CCL5	CD3D	TNFRSF17	HEPACAM2	PCLAF	LUM	MS4A2	TNFRSF13C	CD207	NDUFA4L2	S100A12	MS4A4A
ADGRL4	SMIM22	KLRD1	CD28	IGLL5	SCGN	TOP2A	MFAP4	TPSD1	CD19	LAMP3	FRZB	EREG	TREM2
CLEC14A	KRT18	PRF1	LTB	JSRP1	CHGB	ASPM	MMP2	HPGDS	SPIB	IDO1	PDGFRB	CD300E	CSF1R
ECSCR	KRT8	GNLY	CD2	TXNDC5	MIR7-3HG	BIRC5	FBLN1	KIT	BLK	GPR157	FAM162B	S100A9	MSR1
EGFL7	MUC1	GZMH	LEPROTL1	IGHA1	FEV	AURKB	C1R	GATA2	LINC00926	CD1C	EDNRA	MCEMP1	CD163
CDH5	ELF3	IFNG	CD6	LINC02362	SCG5	CCNA2	PDPN	SLC18A2	IGHD	CCL17	ENPEP	MIR3945HG	FOLR2
EMCN	PIGR	CST7	CXCR4	IGHA2	RFX6	GTSE1	EFEMP1	LTC4S	LINC02397	TVP23A	HIGD1B	FPR1	APOC1
CD34	FXYD3	XCL2	IL32	FCRL5	VWA5B2	CDK1	PDGFRA	AL157895.1	PAX5	CSF2RA	HEYL	IL1RN	VSIG4
CALCRL	SPINK1	CD7	KLRB1	SPAG4	RIMBP2	NCAPG	COL3A1	HDC	FCER2	PLD4	EFHD1	APOBEC3A	MS4A6A
PECAM1	KRT19	XCL1	CD40LG	CCR10	CRYBA2	PKMYT1	CCDC80	VWA5A	RUBCNL	FCER1A	GUCY1B1	G0S2	CD14
CYYR1	GPX2	CD8A	SARAF	FKBP11	NEUROD1	UBE2C	CXCL14	RHEX	CXCR5	S100B	FOXS1	SLC11A1	CD68
HSPG2	CTSE	LAG3	CD5	POU2AF1	INSM1	CCNB2	COL1A1	IL1RL1	LY9	LGALS2	CSPG4	CLEC4E	FPR3
SLCO2A1	CLDN18	CTSW	TNFAIP3	SEC11C	GC	DLGAP5	OLFML3	GCSAML	FCRLA	CCL19	EGFLAM	FPR2	GPNMB
FAM167B	CD24	LINC02446	RORA	SDC1	TTR	NUSAP1	COL1A2	SIGLEC6	CD22	PKIB	GJA4	TREM1	MS4A7
SOX18	LGALS4	KLRC1	CREM	AC104699.1	PCSK1	HIST1H1B	EMILIN1	SVOPL	BCL11A	SERPINF2	CDH6	LILRA5	PLA2G7
PTPRB	VSIG2	HCST	ICOS	AC012236.1	CELF3	TPX2	MXRA5	NTRK1	FCRL1	EBI3	GJC1	IL1B	LILRB4
TM4SF18	CXCL17	CRTAM	TCF7	IGKC	VSTM2L	ZWINT	SERPINF1	GATA1	AFF3	CD80	KCNJ8	RETN	FCGR3A
CLDN5	ANXA10	LINC01871	FLT3LG	SPINK2	TM4SF4	KIFC1	CTSK	ENPP3	TNFRSF13B	CFP	ITGA7	OLR1	MRC1
MMRN2	SFN	IL2RB	PBXIP1	LINC01480	CAMK2B	HMMR	AEBP1	MAOB	CD79A	HLA-DQB2	STEAP4	NLRP3	SLCO2B1
AQP1	S100A14	CD247	TNFRSF25	IGLV6-57	BEX1	CLSPN	COL5A1	RGS13	HVCN1	TTYH2	GUCY1A2	AC005280.2	NPL
VWA1	CYSTM1	HOPX	TRBC2	EAF2	KIF1A	KIF2C	MXRA8	SLC45A3	CR2	CLEC10A	2023-09-04	SERPINB2	FCGR1A
COL15A1	LCN2	SLA2	PTPRC	AC007569.1	MBOAT4	NUF2	PCOLCE	ADCYAP1	ARHGAP24	CD86	CSRP2	SMIM25	SLAMF8
HYAL2	STARD10	FASLG	FYB1	AMPD1	GHRL	SHCBP1	IGFBP5	CDK15	LINC01781	TNNI2	COL5A3	IL1A	AIF1
FLT1	RAB25	CD8B	CCR6	XBP1	ABCC8	MYBL2	C3	PRG2	POU2F2	DNASE1L3	ACTA2	AC245128.3	FCGR2A
ROBO4	SLC44A4	PTPN22	BCL11B	PDK1	KCNH6	SPC25	MFAP2	LIF	RALGPS2	GPAT3	FHL5	FCAR	LILRB5
JAM2	MAL2	KIR2DL4	PBX4	IGLV3-1	NKX2-2	CDKN3	EFEMP2	CATSPER1	LINC01857	CEACAM4	AVPR1A	CSF3R	IGSF6
PODXL	EPCAM	APOBEC3G	CD3G	IGHJ4	VGF	CDT1	POSTN	RASGRP4	TLR10	ARHGAP22	HEY2	CSTA	LIPA
TIE1	TMC5	TRBC1	LCK	SSR4	SNAP25	CDCA5	MEG3	KCNH2	CD79B	CD1D	MYH11	CFP	SDS
KDR	AKR7A3	EVL	FYN	MEI1	ST18	KIF15	DPT	GMPR	CD83	OPN3	TRPC6	BCL2A1	MMP9
CD93	TFF2	SH2D2A	BTG1	IGLC2	PCSK1N	CENPF	SERPING1	AL078590.3	CHI3L2	DAPP1	ANGPT2	MEFV	CPVL
ESAM	TSPAN1	CD3E	PTPRCAP	PIM2	PAX6	CKAP2L	TCF21	CTTNBP2	HLA-DQB1	HLA-DQB1	TBX2	LILRA2	SIGLEC1
MYCT1	CA2	CD96	PIK3IP1	UBE2J1	TPH1	KIF11	COL6A1	TCTEX1D1	HLA-DOB	HLA-DQA1	AC007406.3	CLEC5A	ADAMDEC1
ENG	PSCA	CCL4	CAMK4	TXNDC11	PROX1	HJURP	PLAT	ALOX5	TCL1A	SPI1	ARHGEF17	LUCAT1	SPP1
APLNR	SMIM24	SYTL3	AC016831.7	IGHV3-23	ARX	CDCA8	LOX	GALC	HLA-DQA1	CIITA	PPP1R14A	NCF2	F13A1
PCAT19	TFF1	KLRC3	ZFP36L2	IGLC3	SLC29A4	TK1	IGFBP6	SLC24A3	IRF8	BID	LGI4	CXCL8	VMO1
PCDH17	GPRC5A	TRDC	PPP2R5C	RAB30	SYT4	MND1	MMP23B	AC106739.1	WDFY4	HCK	CCDC102B	TLR2	CCL18
PALMD	PRSS8	LCK	EML4	SCNN1B	PTPRN	KNL1	ALDH1A3	PAQR5	SELL	MCOLN2	LURAP1L	C5AR1	HMOX1
SHANK3	KLF5	GZMM	ARHGDIB	MANEA	FGF14	CENPA	APOD	CRLF2	LY86	TBC1D8	KCNE4	PLAUR	APOE
ADCY4	SULT1C2	IL32	DUSP2	PRDX4	CACNA1A	PLK1	MRC2	IL17RB	2023-03-01	FAM49A	RASL12	ACSL1	CD209
ERG	AGR3	KLRK1	CD7	CPNE5	NSG2	CDCA3	FBLN5	CADPS	FCMR	MYCL	PLXDC1	FGR	RASSF4
CXorf36	CYP3A5	MATK	RGCC	ANKRD28	TAGLN3	UHRF1	THBS2	P2RX1	CCR7	LST1	REM1	HCAR3	PILRA
GNG11	ADH1C	CD3D	TRAT1	PNOC	LY6H	NCAPH	NNMT	TMEM233	ADAM28	SEMA7A	LINGO1	CCRL2	MMP12
NOTCH4	REG1A	GZMK	PDCD4	IGHV3-30	SLC18A1	ASF1B	BMP4	DHRS9	FCRL2	HLA-DPB1	ABCC9	ITGAX	LGMN
CCL14	FAM3D	CXCR6	CD52	IGHV3-7	SCG2	CENPE	CLEC11A	ARMH1	HLA-DRA	JAML	TAGLN	PLEK	CYBB
ARHGAP29	TMPRSS2	CD2	ITK	IGKV1-5	PCSK2	MAD2L1	ABCA8	CNRIP1	GAPT	PAK1	MYLK	GPR84	HAMP
ACKR1	MT1G	RUNX3	STK17B	IGKV3-20	PPP1R1A	KIF23	COL6A2	HPGD	STAG3	CPVL	EPHA3	LILRB2	C3AR1
SLC9A3R2	CAPN8	ZNF683	PPP1R2	IGKV1-39	NEURL1	CENPM	PODN	SLC26A2	CD37	HLA-DPA1	LZTS1	GK	TYROBP
TMEM255B	SDCBP2	TIGIT	ARID5A	LINC02384	KCNJ6	CDCA2	CDH11	MITF	CD72	GPR183	ACAN	CLEC12A	LRRC25
RASIP1	AKR1B10	SLA	YPEL5	DUSP5	SYT5	CEP55	PTGDS	FCER1A	SMIM14	BATF3	CARMN	TNFAIP6	CMKLR1
KANK3	PGC	CD3G	TTC39C	IGKV3D-20	RUNDC3A	CDC45	CPXM1	FER	KDM4B	WDFY4	SEMA5B	LILRA1	FCER1G
LDB2	FAM3B	FYN	SRGN	AC078883.1	RGS7	SKA1	VCAN	PIK3R6	BCAS4	P2RY13	SYNPO2	HCAR2	RNASE6
TEK	SERINC2	PTPRC	CNOT6L	IGHV4-59	DIRAS3	UBE2T	CFH	PTGS1	SNX2	CLEC4A	GUCY1A1	KYNU	LINC01094
LIMS2	NQO1	DUSP4	PTGER4	FAM92B	SYT7	CDC20	PTGIS	STXBP6	NFKBID	THEMIS2	NRIP2	RNF144B	OTOA
TMEM88	LAMB3	ARHGAP9	LAT	IGKV4-1	DEPP1	CENPU	ABI3BP	ACSL4	RIPOR2	ETV3	RERGL	SERPINA1	SPI1
ARHGEF15	PDZK1IP1	CLEC2B	AQP3	IGHV4-34	STXBP5L	SPC24	TRPA1	CLU	IGHM	PLEK	ADAMTS4	PPIF	STAB1
RBP7	PKP3	DOK2	EVL	HERPUD1	CPLX2	DHFR	COL5A2	SMYD3	AIM2	CCDC88A	MAP3K7CL	LST1	ADAP2
TSPAN7	MISP	GNG2	TSC22D3	CD79A	RPRML	SGO1	PLOD2	SMIM1	MEF2C	HLA-DRA	OLFML2B	MNDA	FCGR2B
SYNPO	CDH1	SKAP1	ACAP1	IGHV4-39	TMEM61	GINS2	ISLR	NSMCE1	STAP1	CALHM6	HRC	CCL20	MARCO
IL3RA	ERN2	TRBC2	CORO1A	IGKV1D-39	A1CF	DEPDC1B	SPON1	HS3ST1	RASGRP2	RNASE6	MYL9	PTX3	LAIR1
SOX17	LAD1	TMIGD2	S100A4	IGKV3-11	SRRM4	MCM10	ECM1	PTGS2	BACH2	CLIC2	MAP1B	SLC43A2	GPR34
ACVRL1	ANXA3	CLIC3	STK17A	GNG7	KCNK16	BUB1	COL6A3	RENBP	CD40	CD300LB	PGF	C15orf48	SIGLEC7
EXOC3L2	GOLM1	CORO1A	2023-09-01	PLPP5	NOL4	KIF4A	FENDRR	ALS2	ORAI2	MIR181A1HG	LMOD1	FCER1G	MPEG1
DYSF	PLPP2	TRAC	STAT4	SDF2L1	UCN3	MELK	NR2F1	TESPA1	SCIMP	CD274	CCDC3	PTGS2	CTSB
BCAM	KRTCAP3	CBLB	PASK	SSR3	CFC1	HIST1H2AJ	FKBP10	CSF1	GPR18	GRASP	NFASC	LILRB3	SLC1A3
CAVIN2	ALDH3A1	TRGC2	IKZF1	ZBP1	RAB3B	PRC1	GLT8D2	AC020571.1	HLA-DPB1	GRK3	LYPD1	SOD2	TMIGD3
F2RL3	MYH14	PIK3R1	CD69	FKBP2	KLK12	ORC6	SPON2	ADGRE2	HLA-DRB1	ANKRD33B	SEPTIN4	AIF1	CTSL
FZD4	TACSTD2	RAC2	SOCS1	SLAMF7	CDHR3	ESCO2	TMEM119	BTK	HLA-DPA1	GCA	COL18A1	IRAK3	FGL2
RBP5	TMEM54	ZAP70	TUBA4A	IGHG1	EGR4	E2F2	LTBP2	BMP2K	CR1	RASSF4	MCAM	IRAK2	GAL3ST4
FGD5	GALE	DUSP2	ARL4C	IGLV2-14	APLP1	SKA3	GPC6	LEO1	GNG7	C1orf162	PDE3A	SLC25A37	MERTK
INSR	ARL14	PYHIN1	G3BP2	IGHV3-48	SVOP	DTL	AC245595.1	ATP6V0A2	RIC3	CARD9	MYO1B	C19orf38	C5AR1
AFAP1L1	VSIG1	CD244	ARHGEF1	ZNF215	BAIAP3	FANCI	FGF7	AP005019.1	HLA-DMB	KYNU	LPL	HCK	CREG1
CRIP2	PRSS3	CD52	TAGAP	WNT10A	PCLO	NEIL3	RARRES1	CD33	BLNK	MNDA	MOCS1	ATP13A3	CCL24
FAM107A	FOXQ1	GPR65	ZAP70	IGKV3-15	TUBB2B	KIF14	AGT	ADAM12	SWAP70	HLA-DRB1	LINC01197	INHBA	ADORA3
HECW2	AP1M2	OASL	CRYBG1	PKHD1L1	RAB26	DEPDC1	LTBP4	CLNK	TMEM156	IL4I1	SUSD2	TYROBP	CCL3
NRN1	ABCC3	SPN	GNG2	IGHV3-21	GFRA3	CDC6	CLMP	IFITM10	LYN	RNF144B	GPR20	FCGR2A	SLC7A7
BCL6B	PLA2G10	PTPRCAP	EMB	CRELD2	C2orf54	NDC80	SGCE	IL18R1	CIITA	IFI30	LDB3	PRAM1	KCNMA1
NUAK1	SOX9	AKNA	GZMM	FAM30A	RIMS2	BUB1B	CERCAM	LPCAT2	SESN3	CXCL16	LINC02202	RNF19B	FCGR1B
RHOJ	SPINT1	FYB1	SRSF7	U62317.5	RTBDN	RAD51AP1	PTN	RAB27B	PRKCB	HLA-DQA2	OLFML2A	NAMPT	CLEC7A
SHE	ZG16B	STK17B	FXYD5	IGKV1-17	INA	CENPW	PROCR	ADRB2	SP110	SLC7A11	EBF2	SPHK1	CYP27A1
GRB10	MUC5AC	ALOX5AP	SC5D	CREB3L2	S100A1	HIST1H3B	CCL11	HS6ST1	NCF1	PLAC8	S1PR3	CCL3L1	CTSZ
HSPA12B	ERBB3	PRKCH	DDX24	IGLV1-44	CERKL	STMN1	LSAMP	P2RY14	P2RX5	HLA-DOA	PTGIR	PILRA	TFEC
ZNF385D	AKR1C3	SAMSN1	HSPA8	SEL1L	KCNK3	SMC2	FIBIN	ABCC4	PHACTR1	RASSF2	DMD	CLEC7A	CLEC10A
HEG1	C6orf132	GPR171	RAC2	SPCS3	MLXIPL	TCF19	COL8A1	CD9	CLECL1	BCL2A1	PLN	TLR4	MAFB
SOX7	MLPH	TRG-AS1	CYTIP	MIR155HG	GAST	CCNB1	GPX8	AC084033.3	SHISAL2A	MREG	THY1	CLEC4A	TNFSF13B
WWTR1	TST	PSTPIP1	SH2D2A	ABCB9	TMEM63C	TROAP	EMID1	ARHGEF6	FGD2	RGS18	ECM2	CXCL2	RAB42
SHROOM4	BAIAP2L1	ACAP1	CDC42SE2	DNAAF1	MAPK8IP2	POLQ	SVEP1	CALB2	BTK	FSCN1	TPPP3	IL10RB-DT	CD86
SPARCL1	TMPRSS4	LCP1	IDS	IGLV1-47	ELAVL4	FAM111B	F3	IL9R	PRDM2	PSTPIP2	C1QTNF1	DMXL2	CXCL16
JCAD	CLDN7	TBC1D10C	STK4	ATAD3C	KCNJ3	DIAPH3	SRPX2	IL18	BASP1	OGFRL1	PLPPR4	IL6R	LYVE1
SEMA3F	BCAS1	PTPN7	ANXA1	C16orf74	LINC00261	CIP2A	EDIL3	CHN2	SNN	MALT1	ASPN	CD300C	CCR1
NOVA2	GSTA1	SAMD3	ZNF831	IGKV1-16	ARFGEF3	KIF18B	FHL1	STX3	HLA-DQA2	CD40	RERG	ATP2B1-AS1	RNF130
PTPRM	LSR	CCL4L2	CRIP1	TRPV3	BHMT	BRCA1	FBN1	CAPG	GAS5	HLA-DRB5	COLEC11	ANPEP	CD300A
SELP	AMN	PARP8	RNF125	TXNDC15	APOA1	MXD3	NBL1	SEMA4A	HLA-DOA	CHAF1A	RASD2	CTSS	CALHM6
LIFR	FOXA3	RGL4	ADGRE5	GAB1	SLC26A7	FEN1	CYBRD1	PAK1	HLA-DMA	SHTN1	TBX2-AS1	C9orf72	GM2A
FAM110D	CRB3	CREM	PARP8	PAIP2B	ADCY2	NCAPG2	ADH1B	ALOX5AP	LTB	C12orf45	DAAM2	OSM	TNFSF13
NOS3	PRR15L	STAT4	DNAJA1	MANF	PGAM2	RAD54L	NSG1	DUSP6	MICAL3	GNA15	TNS1	CCL3	NAIP
THSD7A	ATP1B1	CTLA4	CACYBP	IGLV2-8	AP3B2	CKS1B	PAPPA	AREG	STRBP	GPR137B	ANO1	NINJ1	HCK
NRP1	LMO7	LDLRAD4	CDKN1B	ITM2C	SLC38A11	PBK	COL12A1	BACE2	SEMA7A	HLA-DMA	CD248	EPB41L3	LILRB2

## Sheet: allcelltype.pathway
ID	Description	GeneRatio	BgRatio	pvalue	p.adjust	qvalue	geneID	Count	Database	Groups	BgVersion
GO:0001570	vasculogenesis	13/89	81/18249	1.02e-16	1.7e-13	1.28e-13	RAMP2/EGFL7/CD34/SOX18/TIE1/KDR/ENG/APLNR/RASIP1/SOX17/FZD4/HEG1/NRP1	13	GO_BP	Endothelials	3.16.0
GO:0045765	regulation of angiogenesis	19/89	349/18249	4.62e-15	2.63e-12	1.98e-12	RAMP2/ECSCR/CDH5/CD34/HSPG2/CLDN5/AQP1/FLT1/TIE1/KDR/ENG/APLNR/TEK/ACVRL1/RHOJ/JCAD/PTPRM/NOS3/NRP1	19	GO_BP	Endothelials	3.16.0
GO:0003158	endothelium development	14/89	139/18249	5.33e-15	2.63e-12	1.98e-12	CDH5/CD34/PECAM1/SOX18/CLDN5/COL15A1/ROBO4/TIE1/KDR/NOTCH4/SOX17/ACVRL1/HEG1/NRP1	14	GO_BP	Endothelials	3.16.0
GO:1901342	regulation of vasculature development	19/89	355/18249	6.3e-15	2.63e-12	1.98e-12	RAMP2/ECSCR/CDH5/CD34/HSPG2/CLDN5/AQP1/FLT1/TIE1/KDR/ENG/APLNR/TEK/ACVRL1/RHOJ/JCAD/PTPRM/NOS3/NRP1	19	GO_BP	Endothelials	3.16.0
GO:0045446	endothelial cell differentiation	13/89	121/18249	2.28e-14	7.6e-12	5.73e-12	CDH5/PECAM1/SOX18/CLDN5/COL15A1/ROBO4/TIE1/KDR/NOTCH4/SOX17/ACVRL1/HEG1/NRP1	13	GO_BP	Endothelials	3.16.0
GO:0045766	positive regulation of angiogenesis	14/89	187/18249	3.36e-13	8.02e-11	6.04e-11	RAMP2/CDH5/CD34/AQP1/FLT1/TIE1/KDR/ENG/APLNR/TEK/ACVRL1/JCAD/NOS3/NRP1	14	GO_BP	Endothelials	3.16.0
GO:1904018	positive regulation of vasculature development	14/89	187/18249	3.36e-13	8.02e-11	6.04e-11	RAMP2/CDH5/CD34/AQP1/FLT1/TIE1/KDR/ENG/APLNR/TEK/ACVRL1/JCAD/NOS3/NRP1	14	GO_BP	Endothelials	3.16.0
GO:0001935	endothelial cell proliferation	12/89	199/18249	2.31e-10	4.82e-08	3.63e-08	EGFL7/CD34/MMRN2/FLT1/TIE1/KDR/APLNR/TEK/ACVRL1/JCAD/PTPRM/NRP1	12	GO_BP	Endothelials	3.16.0
GO:0001885	endothelial cell development	8/89	65/18249	9.34e-10	1.73e-07	1.31e-07	CDH5/PECAM1/SOX18/CLDN5/COL15A1/ROBO4/NOTCH4/HEG1	8	GO_BP	Endothelials	3.16.0
GO:0001936	regulation of endothelial cell proliferation	11/89	183/18249	1.41e-09	2.36e-07	1.78e-07	EGFL7/MMRN2/FLT1/TIE1/KDR/APLNR/TEK/ACVRL1/JCAD/PTPRM/NRP1	11	GO_BP	Endothelials	3.16.0
GO:0001667	ameboidal-type cell migration	16/89	490/18249	1.66e-09	2.52e-07	1.9e-07	CLEC14A/CDH5/SOX18/MMRN2/AQP1/HYAL2/KDR/TEK/SOX17/ACVRL1/RHOJ/JCAD/SEMA3F/PTPRM/NOS3/NRP1	16	GO_BP	Endothelials	3.16.0
GO:0001945	lymph vessel development	6/89	31/18249	7.57e-09	1.05e-06	7.94e-07	CLEC14A/SOX18/TIE1/KDR/ACVRL1/HEG1	6	GO_BP	Endothelials	3.16.0
GO:0043542	endothelial cell migration	12/89	279/18249	1.07e-08	1.38e-06	1.04e-06	CLEC14A/CDH5/SOX18/MMRN2/KDR/TEK/ACVRL1/RHOJ/JCAD/PTPRM/NOS3/NRP1	12	GO_BP	Endothelials	3.16.0
GO:0048010	vascular endothelial growth factor receptor signaling pathway	7/89	58/18249	1.27e-08	1.51e-06	1.14e-06	CLEC14A/MMRN2/FLT1/KDR/FZD4/GRB10/NRP1	7	GO_BP	Endothelials	3.16.0
GO:0043534	blood vessel endothelial cell migration	10/89	176/18249	1.42e-08	1.58e-06	1.19e-06	CLEC14A/CDH5/SOX18/MMRN2/KDR/ACVRL1/RHOJ/JCAD/NOS3/NRP1	10	GO_BP	Endothelials	3.16.0
GO:0034329	cell junction assembly	14/89	431/18249	2.07e-08	2.13e-06	1.61e-06	RAMP2/CDH5/PECAM1/CLDN5/KDR/ESAM/APLNR/PCDH17/SHANK3/TEK/ACVRL1/FAM107A/HEG1/NRP1	14	GO_BP	Endothelials	3.16.0
GO:0002040	sprouting angiogenesis	10/89	184/18249	2.17e-08	2.13e-06	1.61e-06	RAMP2/CLEC14A/MMRN2/KDR/APLNR/TEK/ACVRL1/RHOJ/JCAD/NRP1	10	GO_BP	Endothelials	3.16.0
GO:0061298	retina vasculature development in camera-type eye	5/89	19/18249	2.71e-08	2.51e-06	1.9e-06	ARHGEF15/ACVRL1/FZD4/RHOJ/NRP1	5	GO_BP	Endothelials	3.16.0
GO:0003007	heart morphogenesis	11/89	259/18249	5.23e-08	4.59e-06	3.46e-06	SOX18/CLDN5/ENG/APLNR/TEK/SOX17/ACVRL1/INSR/HEG1/NOS3/NRP1	11	GO_BP	Endothelials	3.16.0
GO:0060562	epithelial tube morphogenesis	12/89	336/18249	8.32e-08	6.87e-06	5.18e-06	SOX18/MMRN2/PODXL/TIE1/KDR/ENG/APLNR/NOTCH4/RASIP1/SOX17/ACVRL1/NRP1	12	GO_BP	Endothelials	3.16.0
GO:0002064	epithelial cell development	10/89	213/18249	8.65e-08	6.87e-06	5.18e-06	CDH5/PECAM1/SOX18/CLDN5/COL15A1/ROBO4/PODXL/KDR/NOTCH4/HEG1	10	GO_BP	Endothelials	3.16.0
GO:0061299	retina vasculature morphogenesis in camera-type eye	4/89	11/18249	1.7e-07	1.29e-05	9.72e-06	ARHGEF15/FZD4/RHOJ/NRP1	4	GO_BP	Endothelials	3.16.0
GO:0010631	epithelial cell migration	12/89	364/18249	1.98e-07	1.43e-05	1.08e-05	CLEC14A/CDH5/SOX18/MMRN2/KDR/TEK/ACVRL1/RHOJ/JCAD/PTPRM/NOS3/NRP1	12	GO_BP	Endothelials	3.16.0
GO:0090132	epithelium migration	12/89	367/18249	2.16e-07	1.5e-05	1.13e-05	CLEC14A/CDH5/SOX18/MMRN2/KDR/TEK/ACVRL1/RHOJ/JCAD/PTPRM/NOS3/NRP1	12	GO_BP	Endothelials	3.16.0
GO:0090130	tissue migration	12/89	372/18249	2.5e-07	1.67e-05	1.26e-05	CLEC14A/CDH5/SOX18/MMRN2/KDR/TEK/ACVRL1/RHOJ/JCAD/PTPRM/NOS3/NRP1	12	GO_BP	Endothelials	3.16.0
GO:0061437	renal system vasculature development	5/89	31/18249	3.79e-07	2.34e-05	1.76e-05	CD34/PECAM1/AQP1/TEK/NRP1	5	GO_BP	Endothelials	3.16.0
GO:0061440	kidney vasculature development	5/89	31/18249	3.79e-07	2.34e-05	1.76e-05	CD34/PECAM1/AQP1/TEK/NRP1	5	GO_BP	Endothelials	3.16.0
GO:0050673	epithelial cell proliferation	13/89	481/18249	5.72e-07	3.4e-05	2.57e-05	EGFL7/CD34/MMRN2/FLT1/TIE1/KDR/APLNR/TEK/LIMS2/ACVRL1/JCAD/PTPRM/NRP1	13	GO_BP	Endothelials	3.16.0
GO:0035633	maintenance of blood-brain barrier	5/89	35/18249	7.12e-07	4.1e-05	3.09e-05	CDH5/PECAM1/CLDN5/JAM2/ESAM	5	GO_BP	Endothelials	3.16.0
GO:0050678	regulation of epithelial cell proliferation	12/89	414/18249	7.78e-07	4.33e-05	3.26e-05	EGFL7/MMRN2/FLT1/TIE1/KDR/APLNR/TEK/LIMS2/ACVRL1/JCAD/PTPRM/NRP1	12	GO_BP	Endothelials	3.16.0
GO:0001894	tissue homeostasis	10/89	272/18249	8.28e-07	4.46e-05	3.36e-05	CDH5/CD34/PECAM1/CLDN5/JAM2/KDR/ESAM/LDB2/WWTR1/NOS3	10	GO_BP	Endothelials	3.16.0
GO:0060841	venous blood vessel development	4/89	16/18249	9.2e-07	4.79e-05	3.62e-05	ENG/APLNR/ACVRL1/HEG1	4	GO_BP	Endothelials	3.16.0
GO:0032835	glomerulus development	6/89	69/18249	1.06e-06	5.37e-05	4.05e-05	CD34/PECAM1/AQP1/PODXL/TEK/WWTR1	6	GO_BP	Endothelials	3.16.0
GO:0001938	positive regulation of endothelial cell proliferation	7/89	115/18249	1.48e-06	7.25e-05	5.46e-05	EGFL7/KDR/APLNR/TEK/ACVRL1/JCAD/NRP1	7	GO_BP	Endothelials	3.16.0
GO:0001946	lymphangiogenesis	4/89	18/18249	1.54e-06	7.32e-05	5.52e-05	CLEC14A/SOX18/TIE1/ACVRL1	4	GO_BP	Endothelials	3.16.0
GO:0010594	regulation of endothelial cell migration	9/89	229/18249	1.75e-06	8.13e-05	6.13e-05	MMRN2/KDR/TEK/ACVRL1/RHOJ/JCAD/PTPRM/NOS3/NRP1	9	GO_BP	Endothelials	3.16.0
GO:0061028	establishment of endothelial barrier	5/89	48/18249	3.57e-06	0.000161152	0.00012153	CDH5/PECAM1/SOX18/CLDN5/ROBO4	5	GO_BP	Endothelials	3.16.0
GO:0043114	regulation of vascular permeability	5/89	49/18249	3.97e-06	0.000174073	0.000131274	PLVAP/RAMP2/CDH5/CLDN5/TEK	5	GO_BP	Endothelials	3.16.0
GO:0060249	anatomical structure homeostasis	10/89	330/18249	4.69e-06	0.000200376	0.00015111	CDH5/CD34/PECAM1/CLDN5/JAM2/KDR/ESAM/LDB2/WWTR1/NOS3	10	GO_BP	Endothelials	3.16.0
GO:0036303	lymph vessel morphogenesis	4/89	24/18249	5.21e-06	0.000217362	0.00016392	CLEC14A/SOX18/TIE1/ACVRL1	4	GO_BP	Endothelials	3.16.0
GO:0002042	cell migration involved in sprouting angiogenesis	6/89	93/18249	6.15e-06	0.000250387	0.000188825	CLEC14A/MMRN2/KDR/RHOJ/JCAD/NRP1	6	GO_BP	Endothelials	3.16.0
GO:0045216	cell-cell junction organization	8/89	207/18249	7.7e-06	0.000305668	0.000230514	RAMP2/CDH5/PECAM1/CLDN5/ESAM/APLNR/LIMS2/HEG1	8	GO_BP	Endothelials	3.16.0
GO:0043535	regulation of blood vessel endothelial cell migration	7/89	149/18249	8.27e-06	0.000320789	0.000241918	MMRN2/KDR/ACVRL1/RHOJ/JCAD/NOS3/NRP1	7	GO_BP	Endothelials	3.16.0
GO:0007043	cell-cell junction assembly	7/89	151/18249	9.03e-06	0.00034213	0.000258012	RAMP2/CDH5/PECAM1/CLDN5/ESAM/APLNR/HEG1	7	GO_BP	Endothelials	3.16.0
GO:0098742	cell-cell adhesion via plasma-membrane adhesion molecules	9/89	283/18249	9.82e-06	0.000363968	0.00027448	CDH5/PECAM1/CLDN5/ROBO4/ESAM/PCDH17/SPARCL1/PTPRM/SELP	9	GO_BP	Endothelials	3.16.0
GO:2000351	regulation of endothelial cell apoptotic process	5/89	60/18249	1.09e-05	0.000394857	0.000297775	RAMP2/ECSCR/CDH5/KDR/TEK	5	GO_BP	Endothelials	3.16.0
GO:0072012	glomerulus vasculature development	4/89	29/18249	1.14e-05	0.000405854	0.000306068	CD34/PECAM1/AQP1/TEK	4	GO_BP	Endothelials	3.16.0
GO:0010632	regulation of epithelial cell migration	9/89	291/18249	1.23e-05	0.000423733	0.000319551	MMRN2/KDR/TEK/ACVRL1/RHOJ/JCAD/PTPRM/NOS3/NRP1	9	GO_BP	Endothelials	3.16.0
GO:0031589	cell-substrate adhesion	10/89	369/18249	1.24e-05	0.000423733	0.000319551	VWF/CD34/KDR/TEK/LIMS2/ACVRL1/BCAM/FZD4/FAM107A/NRP1	10	GO_BP	Endothelials	3.16.0
GO:0051893	regulation of focal adhesion assembly	5/89	65/18249	1.62e-05	0.000528412	0.000398493	KDR/TEK/ACVRL1/FAM107A/NRP1	5	GO_BP	Endothelials	3.16.0
GO:0090109	regulation of cell-substrate junction assembly	5/89	65/18249	1.62e-05	0.000528412	0.000398493	KDR/TEK/ACVRL1/FAM107A/NRP1	5	GO_BP	Endothelials	3.16.0
GO:0072577	endothelial cell apoptotic process	5/89	66/18249	1.74e-05	0.000558587	0.000421249	RAMP2/ECSCR/CDH5/KDR/TEK	5	GO_BP	Endothelials	3.16.0
GO:0030947	regulation of vascular endothelial growth factor receptor signaling pathway	4/89	33/18249	1.94e-05	0.000610159	0.000460142	MMRN2/FZD4/GRB10/NRP1	4	GO_BP	Endothelials	3.16.0
GO:0001822	kidney development	9/89	309/18249	1.98e-05	0.000610159	0.000460142	CD34/PECAM1/AQP1/HYAL2/PODXL/TEK/SOX17/WWTR1/NRP1	9	GO_BP	Endothelials	3.16.0
GO:0070830	bicellular tight junction assembly	5/89	68/18249	2.02e-05	0.000611304	0.000461005	RAMP2/CDH5/PECAM1/CLDN5/ESAM	5	GO_BP	Endothelials	3.16.0
GO:0150116	regulation of cell-substrate junction organization	5/89	70/18249	2.32e-05	0.000666253	0.000502444	KDR/TEK/ACVRL1/FAM107A/NRP1	5	GO_BP	Endothelials	3.16.0
GO:0001886	endothelial cell morphogenesis	3/89	12/18249	2.39e-05	0.000666253	0.000502444	COL15A1/NOTCH4/HEG1	3	GO_BP	Endothelials	3.16.0
GO:0003157	endocardium development	3/89	12/18249	2.39e-05	0.000666253	0.000502444	SOX18/KDR/SOX17	3	GO_BP	Endothelials	3.16.0
GO:2001214	positive regulation of vasculogenesis	3/89	12/18249	2.39e-05	0.000666253	0.000502444	RAMP2/CD34/KDR	3	GO_BP	Endothelials	3.16.0
GO:0090050	positive regulation of cell migration involved in sprouting angiogenesis	4/89	35/18249	2.47e-05	0.000666253	0.000502444	KDR/RHOJ/JCAD/NRP1	4	GO_BP	Endothelials	3.16.0
GO:2000352	negative regulation of endothelial cell apoptotic process	4/89	35/18249	2.47e-05	0.000666253	0.000502444	RAMP2/CDH5/KDR/TEK	4	GO_BP	Endothelials	3.16.0
GO:0072001	renal system development	9/89	318/18249	2.48e-05	0.000666253	0.000502444	CD34/PECAM1/AQP1/HYAL2/PODXL/TEK/SOX17/WWTR1/NRP1	9	GO_BP	Endothelials	3.16.0
GO:0001569	branching involved in blood vessel morphogenesis	4/89	36/18249	2.76e-05	0.000731613	0.000551734	KDR/ENG/NOTCH4/NRP1	4	GO_BP	Endothelials	3.16.0
GO:0035924	cellular response to vascular endothelial growth factor stimulus	5/89	74/18249	3.04e-05	0.000781188	0.00058912	RAMP2/FLT1/KDR/JCAD/NRP1	5	GO_BP	Endothelials	3.16.0
GO:0120192	tight junction assembly	5/89	74/18249	3.04e-05	0.000781188	0.00058912	RAMP2/CDH5/PECAM1/CLDN5/ESAM	5	GO_BP	Endothelials	3.16.0
GO:0043536	positive regulation of blood vessel endothelial cell migration	5/89	75/18249	3.25e-05	0.000821158	0.000619263	KDR/RHOJ/JCAD/NOS3/NRP1	5	GO_BP	Endothelials	3.16.0
GO:0003203	endocardial cushion morphogenesis	4/89	38/18249	3.44e-05	0.000845454	0.000637585	ENG/APLNR/ACVRL1/NOS3	4	GO_BP	Endothelials	3.16.0
GO:0043297	apical junction assembly	5/89	76/18249	3.46e-05	0.000845454	0.000637585	RAMP2/CDH5/PECAM1/CLDN5/ESAM	5	GO_BP	Endothelials	3.16.0
GO:0003206	cardiac chamber morphogenesis	6/89	126/18249	3.5e-05	0.000845454	0.000637585	ENG/APLNR/TEK/HEG1/NOS3/NRP1	6	GO_BP	Endothelials	3.16.0
GO:0090049	regulation of cell migration involved in sprouting angiogenesis	5/89	77/18249	3.69e-05	0.000879554	0.000663301	MMRN2/KDR/RHOJ/JCAD/NRP1	5	GO_BP	Endothelials	3.16.0
GO:0090287	regulation of cellular response to growth factor stimulus	9/89	337/18249	3.9e-05	0.00091566	0.00069053	CDH5/MMRN2/KDR/ENG/ACVRL1/FZD4/GRB10/JCAD/NRP1	9	GO_BP	Endothelials	3.16.0
GO:0043010	camera-type eye development	9/89	340/18249	4.18e-05	0.000967291	0.000729467	AQP1/FLT1/KDR/ARHGEF15/ACVRL1/FZD4/RHOJ/PTPRM/NRP1	9	GO_BP	Endothelials	3.16.0
GO:0010595	positive regulation of endothelial cell migration	6/89	131/18249	4.35e-05	0.000974449	0.000734864	KDR/TEK/RHOJ/JCAD/NOS3/NRP1	6	GO_BP	Endothelials	3.16.0
GO:0003151	outflow tract morphogenesis	5/89	80/18249	4.44e-05	0.000974449	0.000734864	SOX18/CLDN5/ENG/SOX17/NRP1	5	GO_BP	Endothelials	3.16.0
GO:0014068	positive regulation of phosphatidylinositol 3-kinase signaling	5/89	80/18249	4.44e-05	0.000974449	0.000734864	FLT1/KDR/TEK/INSR/SELP	5	GO_BP	Endothelials	3.16.0
GO:0120193	tight junction organization	5/89	80/18249	4.44e-05	0.000974449	0.000734864	RAMP2/CDH5/PECAM1/CLDN5/ESAM	5	GO_BP	Endothelials	3.16.0
GO:0030513	positive regulation of BMP signaling pathway	4/89	41/18249	4.66e-05	0.00101014	0.000761783	CDH5/KDR/ENG/ACVRL1	4	GO_BP	Endothelials	3.16.0
GO:0042060	wound healing	10/89	441/18249	5.68e-05	0.00121376	0.000915338	VWF/CD34/AQP1/KDR/NOTCH4/ACVRL1/DYSF/F2RL3/SELP/NOS3	10	GO_BP	Endothelials	3.16.0
GO:2001212	regulation of vasculogenesis	3/89	16/18249	6e-05	0.00126629	0.000954951	RAMP2/CD34/KDR	3	GO_BP	Endothelials	3.16.0
GO:0048041	focal adhesion assembly	5/89	86/18249	6.29e-05	0.00131066	0.000988413	KDR/TEK/ACVRL1/FAM107A/NRP1	5	GO_BP	Endothelials	3.16.0
GO:0001655	urogenital system development	9/89	360/18249	6.49e-05	0.00133507	0.00100682	CD34/PECAM1/AQP1/HYAL2/PODXL/TEK/SOX17/WWTR1/NRP1	9	GO_BP	Endothelials	3.16.0
GO:0007266	Rho protein signal transduction	6/89	141/18249	6.56e-05	0.00133507	0.00100682	ARHGAP29/RASIP1/F2RL3/RHOJ/HEG1/NRP1	6	GO_BP	Endothelials	3.16.0
GO:1901888	regulation of cell junction assembly	7/89	206/18249	6.64e-05	0.00133507	0.00100682	CLDN5/KDR/APLNR/TEK/ACVRL1/FAM107A/NRP1	7	GO_BP	Endothelials	3.16.0
GO:0045601	regulation of endothelial cell differentiation	4/89	47/18249	8.03e-05	0.00159491	0.00120278	CDH5/CLDN5/NOTCH4/ACVRL1	4	GO_BP	Endothelials	3.16.0
GO:0003197	endocardial cushion development	4/89	48/18249	8.73e-05	0.00171306	0.00129187	ENG/APLNR/ACVRL1/NOS3	4	GO_BP	Endothelials	3.16.0
GO:0016525	negative regulation of angiogenesis	6/89	149/18249	8.91e-05	0.00172864	0.00130363	ECSCR/HSPG2/CLDN5/TIE1/TEK/PTPRM	6	GO_BP	Endothelials	3.16.0
GO:2000181	negative regulation of blood vessel morphogenesis	6/89	151/18249	9.59e-05	0.00183928	0.00138706	ECSCR/HSPG2/CLDN5/TIE1/TEK/PTPRM	6	GO_BP	Endothelials	3.16.0
GO:0072006	nephron development	6/89	152/18249	9.95e-05	0.00186458	0.00140614	CD34/PECAM1/AQP1/PODXL/TEK/WWTR1	6	GO_BP	Endothelials	3.16.0
GO:1901343	negative regulation of vasculature development	6/89	152/18249	9.95e-05	0.00186458	0.00140614	ECSCR/HSPG2/CLDN5/TIE1/TEK/PTPRM	6	GO_BP	Endothelials	3.16.0
GO:0038084	vascular endothelial growth factor signaling pathway	4/89	50/18249	0.000102557	0.00190072	0.00143339	FLT1/KDR/JCAD/NRP1	4	GO_BP	Endothelials	3.16.0
GO:0007044	cell-substrate junction assembly	5/89	96/18249	0.000106192	0.00194646	0.00146789	KDR/TEK/ACVRL1/FAM107A/NRP1	5	GO_BP	Endothelials	3.16.0
GO:0010810	regulation of cell-substrate adhesion	7/89	223/18249	0.000109124	0.00197846	0.00149203	KDR/TEK/LIMS2/ACVRL1/FZD4/FAM107A/NRP1	7	GO_BP	Endothelials	3.16.0
GO:0050679	positive regulation of epithelial cell proliferation	7/89	224/18249	0.000112203	0.00199839	0.00150705	EGFL7/KDR/APLNR/TEK/ACVRL1/JCAD/NRP1	7	GO_BP	Endothelials	3.16.0
GO:0001654	eye development	9/89	387/18249	0.000112619	0.00199839	0.00150705	AQP1/FLT1/KDR/ARHGEF15/ACVRL1/FZD4/RHOJ/PTPRM/NRP1	9	GO_BP	Endothelials	3.16.0
GO:0050878	regulation of body fluid levels	9/89	389/18249	0.000117093	0.0020559	0.00155043	VWF/CD34/AQP1/HYAL2/APLNR/F2RL3/HEG1/SELP/NOS3	9	GO_BP	Endothelials	3.16.0
GO:0048754	branching morphogenesis of an epithelial tube	6/89	157/18249	0.00011887	0.00206537	0.00155757	TIE1/KDR/ENG/NOTCH4/RASIP1/NRP1	6	GO_BP	Endothelials	3.16.0
GO:0150063	visual system development	9/89	391/18249	0.000121715	0.00209299	0.0015784	AQP1/FLT1/KDR/ARHGEF15/ACVRL1/FZD4/RHOJ/PTPRM/NRP1	9	GO_BP	Endothelials	3.16.0
GO:0060041	retina development in camera-type eye	6/89	159/18249	0.000127415	0.00216865	0.00163545	ARHGEF15/ACVRL1/FZD4/RHOJ/PTPRM/NRP1	6	GO_BP	Endothelials	3.16.0
GO:0048880	sensory system development	9/89	397/18249	0.000136509	0.00229997	0.00173448	AQP1/FLT1/KDR/ARHGEF15/ACVRL1/FZD4/RHOJ/PTPRM/NRP1	9	GO_BP	Endothelials	3.16.0
GO:0150115	cell-substrate junction organization	5/89	102/18249	0.000141425	0.00234281	0.00176679	KDR/TEK/ACVRL1/FAM107A/NRP1	5	GO_BP	Endothelials	3.16.0
GO:0060485	mesenchyme development	8/89	312/18249	0.000141861	0.00234281	0.00176679	ENG/APLNR/NOTCH4/ACVRL1/WWTR1/SEMA3F/NOS3/NRP1	8	GO_BP	Endothelials	3.16.0
GO:0002043	blood vessel endothelial cell proliferation involved in sprouting angiogenesis	4/89	55/18249	0.000149084	0.00241429	0.0018207	MMRN2/APLNR/ACVRL1/JCAD	4	GO_BP	Endothelials	3.16.0
GO:0072132	mesenchyme morphogenesis	4/89	55/18249	0.000149084	0.00241429	0.0018207	ENG/APLNR/ACVRL1/NOS3	4	GO_BP	Endothelials	3.16.0
GO:0007160	cell-matrix adhesion	7/89	238/18249	0.000163266	0.00261853	0.00197473	CD34/KDR/TEK/ACVRL1/BCAM/FAM107A/NRP1	7	GO_BP	Endothelials	3.16.0
GO:0003205	cardiac chamber development	6/89	167/18249	0.000166592	0.00264642	0.00199576	ENG/APLNR/TEK/HEG1/NOS3/NRP1	6	GO_BP	Endothelials	3.16.0
GO:0003279	cardiac septum development	5/89	107/18249	0.000177093	0.00278671	0.00210156	ENG/APLNR/HEG1/NOS3/NRP1	5	GO_BP	Endothelials	3.16.0
GO:0007156	homophilic cell adhesion via plasma membrane adhesion molecules	6/89	170/18249	0.000183524	0.00286092	0.00215752	CDH5/PECAM1/ROBO4/ESAM/PCDH17/PTPRM	6	GO_BP	Endothelials	3.16.0
GO:0040013	negative regulation of locomotion	9/89	417/18249	0.000197147	0.00304482	0.0022962	CLDN5/MMRN2/HYAL2/TIE1/ENG/ACVRL1/SEMA3F/PTPRM/NRP1	9	GO_BP	Endothelials	3.16.0
GO:1904035	regulation of epithelial cell apoptotic process	5/89	110/18249	0.000201564	0.00308448	0.00232611	RAMP2/ECSCR/CDH5/KDR/TEK	5	GO_BP	Endothelials	3.16.0
GO:0014066	regulation of phosphatidylinositol 3-kinase signaling	5/89	111/18249	0.000210267	0.00318842	0.00240449	FLT1/KDR/TEK/INSR/SELP	5	GO_BP	Endothelials	3.16.0
GO:0010634	positive regulation of epithelial cell migration	6/89	176/18249	0.000221461	0.0033279	0.00250968	KDR/TEK/RHOJ/JCAD/NOS3/NRP1	6	GO_BP	Endothelials	3.16.0
GO:1904036	negative regulation of epithelial cell apoptotic process	4/89	62/18249	0.000237595	0.00353848	0.00266848	RAMP2/CDH5/KDR/TEK	4	GO_BP	Endothelials	3.16.0
GO:0072009	nephron epithelium development	5/89	116/18249	0.000258163	0.00381076	0.00287382	CD34/PECAM1/AQP1/PODXL/WWTR1	5	GO_BP	Endothelials	3.16.0
GO:0001947	heart looping	4/89	64/18249	0.000268617	0.00386509	0.0029148	SOX18/ENG/APLNR/SOX17	4	GO_BP	Endothelials	3.16.0
GO:0051894	positive regulation of focal adhesion assembly	3/89	26/18249	0.000268796	0.00386509	0.0029148	KDR/TEK/NRP1	3	GO_BP	Endothelials	3.16.0
GO:0072010	glomerular epithelium development	3/89	26/18249	0.000268796	0.00386509	0.0029148	CD34/PECAM1/PODXL	3	GO_BP	Endothelials	3.16.0
GO:0061138	morphogenesis of a branching epithelium	6/89	188/18249	0.000315763	0.00450165	0.00339485	TIE1/KDR/ENG/NOTCH4/RASIP1/NRP1	6	GO_BP	Endothelials	3.16.0
GO:0003018	vascular process in circulatory system	7/89	270/18249	0.000351999	0.00497572	0.00375236	PLVAP/RAMP2/CDH5/CLDN5/TEK/INSR/NOS3	7	GO_BP	Endothelials	3.16.0
GO:0061371	determination of heart left/right asymmetry	4/89	69/18249	0.000358772	0.00502883	0.00379241	SOX18/ENG/APLNR/SOX17	4	GO_BP	Endothelials	3.16.0
GO:0001952	regulation of cell-matrix adhesion	5/89	126/18249	0.000378393	0.00522605	0.00394114	KDR/TEK/ACVRL1/FAM107A/NRP1	5	GO_BP	Endothelials	3.16.0
GO:0003143	embryonic heart tube morphogenesis	4/89	70/18249	0.000379108	0.00522605	0.00394114	SOX18/ENG/APLNR/SOX17	4	GO_BP	Endothelials	3.16.0
GO:0032956	regulation of actin cytoskeleton organization	8/89	362/18249	0.000387338	0.00529574	0.0039937	ESAM/SHANK3/KANK3/TEK/ARHGEF15/SYNPO/FAM107A/NRP1	8	GO_BP	Endothelials	3.16.0
GO:0060411	cardiac septum morphogenesis	4/89	72/18249	0.000422233	0.00572589	0.00431808	ENG/APLNR/NOS3/NRP1	4	GO_BP	Endothelials	3.16.0
GO:0150117	positive regulation of cell-substrate junction organization	3/89	31/18249	0.00045659	0.00614187	0.00463179	KDR/TEK/NRP1	3	GO_BP	Endothelials	3.16.0
GO:0045123	cellular extravasation	4/89	74/18249	0.00046875	0.006255	0.00471711	PLVAP/PECAM1/JAM2/SELP	4	GO_BP	Endothelials	3.16.0
GO:0001763	morphogenesis of a branching structure	6/89	203/18249	0.000475056	0.00628884	0.00474262	TIE1/KDR/ENG/NOTCH4/RASIP1/NRP1	6	GO_BP	Endothelials	3.16.0
GO:0061384	heart trabecula morphogenesis	3/89	32/18249	0.000502052	0.00659388	0.00497267	ENG/TEK/HEG1	3	GO_BP	Endothelials	3.16.0
GO:0001937	negative regulation of endothelial cell proliferation	4/89	76/18249	0.00051881	0.00676075	0.00509851	MMRN2/FLT1/ACVRL1/PTPRM	4	GO_BP	Endothelials	3.16.0
GO:0018108	peptidyl-tyrosine phosphorylation	8/89	380/18249	0.000533925	0.00690377	0.00520637	PECAM1/HYAL2/FLT1/TIE1/KDR/TEK/INSR/NRP1	8	GO_BP	Endothelials	3.16.0
GO:0018212	peptidyl-tyrosine modification	8/89	382/18249	0.000552667	0.00706721	0.00532962	PECAM1/HYAL2/FLT1/TIE1/KDR/TEK/INSR/NRP1	8	GO_BP	Endothelials	3.16.0
GO:1904019	epithelial cell apoptotic process	5/89	137/18249	0.000555038	0.00706721	0.00532962	RAMP2/ECSCR/CDH5/KDR/TEK	5	GO_BP	Endothelials	3.16.0
GO:0003382	epithelial cell morphogenesis	3/89	34/18249	0.000601452	0.00760016	0.00573154	COL15A1/NOTCH4/HEG1	3	GO_BP	Endothelials	3.16.0
GO:0043410	positive regulation of MAPK cascade	9/89	495/18249	0.000686891	0.0086022	0.00648721	RAMP3/FLT1/KDR/CCL14/TEK/FZD4/INSR/JCAD/NRP1	9	GO_BP	Endothelials	3.16.0
GO:0043491	protein kinase B signaling	6/89	218/18249	0.000691064	0.0086022	0.00648721	RAMP3/HYAL2/KDR/ENG/TEK/INSR	6	GO_BP	Endothelials	3.16.0
GO:0014065	phosphatidylinositol 3-kinase signaling	5/89	145/18249	0.000717991	0.00887118	0.00669005	FLT1/KDR/TEK/INSR/SELP	5	GO_BP	Endothelials	3.16.0
GO:0044089	positive regulation of cellular component biogenesis	9/89	499/18249	0.000727323	0.0089204	0.00672717	CDH5/CLDN5/KDR/RASIP1/LDB2/TEK/ARHGEF15/SYNPO/NRP1	9	GO_BP	Endothelials	3.16.0
GO:0072073	kidney epithelium development	5/89	146/18249	0.000740627	0.00901727	0.00680023	CD34/PECAM1/AQP1/PODXL/WWTR1	5	GO_BP	Endothelials	3.16.0
GO:0051056	regulation of small GTPase mediated signal transduction	7/89	307/18249	0.000755384	0.00908987	0.00685497	ARHGAP29/RASIP1/ARHGEF15/F2RL3/FGD5/HEG1/NRP1	7	GO_BP	Endothelials	3.16.0
GO:0035050	embryonic heart tube development	4/89	84/18249	0.000757489	0.00908987	0.00685497	SOX18/ENG/APLNR/SOX17	4	GO_BP	Endothelials	3.16.0
GO:0032970	regulation of actin filament-based process	8/89	403/18249	0.000783665	0.00933681	0.00704121	ESAM/SHANK3/KANK3/TEK/ARHGEF15/SYNPO/FAM107A/NRP1	8	GO_BP	Endothelials	3.16.0
GO:0022604	regulation of cell morphogenesis	7/89	313/18249	0.000846037	0.0100084	0.0075477	KDR/PALMD/LIMS2/FZD4/FGD5/RHOJ/NRP1	7	GO_BP	Endothelials	3.16.0
GO:0035023	regulation of Rho protein signal transduction	4/89	89/18249	0.000940979	0.0110532	0.00833558	RASIP1/F2RL3/HEG1/NRP1	4	GO_BP	Endothelials	3.16.0
GO:0035886	vascular associated smooth muscle cell differentiation	3/89	40/18249	0.000972297	0.0113412	0.00855278	RAMP2/ENG/APLNR	3	GO_BP	Endothelials	3.16.0
GO:0021561	facial nerve development	2/89	10/18249	0.00103177	0.0116283	0.00876932	SEMA3F/NRP1	2	GO_BP	Endothelials	3.16.0
GO:0021604	cranial nerve structural organization	2/89	10/18249	0.00103177	0.0116283	0.00876932	SEMA3F/NRP1	2	GO_BP	Endothelials	3.16.0
GO:0021610	facial nerve morphogenesis	2/89	10/18249	0.00103177	0.0116283	0.00876932	SEMA3F/NRP1	2	GO_BP	Endothelials	3.16.0
GO:0035907	dorsal aorta development	2/89	10/18249	0.00103177	0.0116283	0.00876932	ENG/ACVRL1	2	GO_BP	Endothelials	3.16.0
GO:0048865	stem cell fate commitment	2/89	10/18249	0.00103177	0.0116283	0.00876932	SOX18/SOX17	2	GO_BP	Endothelials	3.16.0
GO:0007189	adenylate cyclase-activating G protein-coupled receptor signaling pathway	5/89	158/18249	0.00105585	0.0118198	0.00891372	RAMP2/RAMP3/ADGRL4/CALCRL/ADCY4	5	GO_BP	Endothelials	3.16.0
GO:0001656	metanephros development	4/89	92/18249	0.00106496	0.0118424	0.00893076	CD34/AQP1/SOX17/WWTR1	4	GO_BP	Endothelials	3.16.0
GO:0051017	actin filament bundle assembly	5/89	160/18249	0.00111677	0.0123107	0.00928392	SHANK3/ARHGEF15/SYNPO/FAM107A/NRP1	5	GO_BP	Endothelials	3.16.0
GO:2000249	regulation of actin cytoskeleton reorganization	3/89	42/18249	0.00112184	0.0123107	0.00928392	ESAM/TEK/NRP1	3	GO_BP	Endothelials	3.16.0
GO:0061572	actin filament bundle organization	5/89	163/18249	0.00121299	0.013224	0.00997266	SHANK3/ARHGEF15/SYNPO/FAM107A/NRP1	5	GO_BP	Endothelials	3.16.0
GO:0050808	synapse organization	8/89	432/18249	0.0012246	0.0132638	0.0100027	PCDH17/SHANK3/ARHGEF15/SYNPO/INSR/SPARCL1/SEMA3F/NRP1	8	GO_BP	Endothelials	3.16.0
GO:0030856	regulation of epithelial cell differentiation	5/89	164/18249	0.00124639	0.0134128	0.010115	CDH5/CLDN5/NOTCH4/ACVRL1/WWTR1	5	GO_BP	Endothelials	3.16.0
GO:0021559	trigeminal nerve development	2/89	11/18249	0.00125706	0.0134408	0.0101362	SEMA3F/NRP1	2	GO_BP	Endothelials	3.16.0
GO:0071526	semaphorin-plexin signaling pathway	3/89	44/18249	0.00128516	0.0136538	0.0102968	KDR/SEMA3F/NRP1	3	GO_BP	Endothelials	3.16.0
GO:0045602	negative regulation of endothelial cell differentiation	2/89	12/18249	0.00150369	0.015676	0.0118218	NOTCH4/ACVRL1	2	GO_BP	Endothelials	3.16.0
GO:0097084	vascular associated smooth muscle cell development	2/89	12/18249	0.00150369	0.015676	0.0118218	RAMP2/ENG	2	GO_BP	Endothelials	3.16.0
GO:1902667	regulation of axon guidance	2/89	12/18249	0.00150369	0.015676	0.0118218	NOVA2/NRP1	2	GO_BP	Endothelials	3.16.0
GO:0061383	trabecula morphogenesis	3/89	47/18249	0.00155696	0.0160984	0.0121403	ENG/TEK/HEG1	3	GO_BP	Endothelials	3.16.0
GO:0007015	actin filament organization	8/89	449/18249	0.00156351	0.0160984	0.0121403	ESAM/SHANK3/KANK3/ARHGEF15/SYNPO/FAM107A/SHROOM4/NRP1	8	GO_BP	Endothelials	3.16.0
GO:0030178	negative regulation of Wnt signaling pathway	5/89	173/18249	0.00157841	0.0161521	0.0121808	TMEM88/SOX17/FZD4/GRB10/WWTR1	5	GO_BP	Endothelials	3.16.0
GO:0035850	epithelial cell differentiation involved in kidney development	3/89	48/18249	0.00165494	0.01673	0.0126166	CD34/PODXL/WWTR1	3	GO_BP	Endothelials	3.16.0
GO:1903587	regulation of blood vessel endothelial cell proliferation involved in sprouting angiogenesis	3/89	48/18249	0.00165494	0.01673	0.0126166	MMRN2/APLNR/JCAD	3	GO_BP	Endothelials	3.16.0
GO:0050680	negative regulation of epithelial cell proliferation	5/89	176/18249	0.00170232	0.0171052	0.0128996	MMRN2/FLT1/LIMS2/ACVRL1/PTPRM	5	GO_BP	Endothelials	3.16.0
GO:0008585	female gonad development	4/89	105/18249	0.00173654	0.017327	0.0130669	KDR/FZD4/INSR/NOS3	4	GO_BP	Endothelials	3.16.0
GO:0048015	phosphatidylinositol-mediated signaling	5/89	177/18249	0.00174517	0.017327	0.0130669	FLT1/KDR/TEK/INSR/SELP	5	GO_BP	Endothelials	3.16.0
GO:0060837	blood vessel endothelial cell differentiation	2/89	13/18249	0.00177146	0.017484	0.0131853	KDR/NRP1	2	GO_BP	Endothelials	3.16.0
GO:0060840	artery development	4/89	107/18249	0.00186095	0.0181524	0.0136893	ENG/APLNR/ACVRL1/NRP1	4	GO_BP	Endothelials	3.16.0
GO:1901890	positive regulation of cell junction assembly	4/89	107/18249	0.00186095	0.0181524	0.0136893	CLDN5/KDR/TEK/NRP1	4	GO_BP	Endothelials	3.16.0
GO:0048017	inositol lipid-mediated signaling	5/89	181/18249	0.00192451	0.018564	0.0139998	FLT1/KDR/TEK/INSR/SELP	5	GO_BP	Endothelials	3.16.0
GO:0032231	regulation of actin filament bundle assembly	4/89	108/18249	0.00192541	0.018564	0.0139998	SHANK3/ARHGEF15/SYNPO/NRP1	4	GO_BP	Endothelials	3.16.0
GO:0046545	development of primary female sexual characteristics	4/89	109/18249	0.0019914	0.0190899	0.0143964	KDR/FZD4/INSR/NOS3	4	GO_BP	Endothelials	3.16.0
GO:0030510	regulation of BMP signaling pathway	4/89	110/18249	0.00205894	0.0193053	0.0145588	CDH5/KDR/ENG/ACVRL1	4	GO_BP	Endothelials	3.16.0
GO:0003222	ventricular trabecula myocardium morphogenesis	2/89	14/18249	0.00206016	0.0193053	0.0145588	ENG/HEG1	2	GO_BP	Endothelials	3.16.0
GO:0042117	monocyte activation	2/89	14/18249	0.00206016	0.0193053	0.0145588	HYAL2/DYSF	2	GO_BP	Endothelials	3.16.0
GO:1902287	semaphorin-plexin signaling pathway involved in axon guidance	2/89	14/18249	0.00206016	0.0193053	0.0145588	SEMA3F/NRP1	2	GO_BP	Endothelials	3.16.0
GO:0030336	negative regulation of cell migration	7/89	366/18249	0.00207603	0.0193454	0.014589	CLDN5/MMRN2/HYAL2/TIE1/ENG/ACVRL1/PTPRM	7	GO_BP	Endothelials	3.16.0
GO:0031532	actin cytoskeleton reorganization	4/89	111/18249	0.00212805	0.019611	0.0147893	ESAM/TEK/THSD7A/NRP1	4	GO_BP	Endothelials	3.16.0
GO:0034446	substrate adhesion-dependent cell spreading	4/89	111/18249	0.00212805	0.019611	0.0147893	TEK/LIMS2/FZD4/NRP1	4	GO_BP	Endothelials	3.16.0
GO:0030308	negative regulation of cell growth	5/89	187/18249	0.00221836	0.0203309	0.0153322	HYAL2/SOX17/ACVRL1/SEMA3F/NRP1	5	GO_BP	Endothelials	3.16.0
GO:0110053	regulation of actin filament organization	6/89	275/18249	0.00226646	0.0206582	0.0155791	ESAM/SHANK3/KANK3/ARHGEF15/SYNPO/NRP1	6	GO_BP	Endothelials	3.16.0
GO:0051896	regulation of protein kinase B signaling	5/89	189/18249	0.00232322	0.0210604	0.0158824	RAMP3/HYAL2/ENG/TEK/INSR	5	GO_BP	Endothelials	3.16.0
GO:0032488	Cdc42 protein signal transduction	2/89	15/18249	0.00236958	0.0213647	0.0161118	RHOJ/NRP1	2	GO_BP	Endothelials	3.16.0
GO:0072089	stem cell proliferation	4/89	116/18249	0.00249776	0.0223993	0.0168921	CD34/SOX18/KDR/SOX17	4	GO_BP	Endothelials	3.16.0
GO:0001954	positive regulation of cell-matrix adhesion	3/89	56/18249	0.00257896	0.0228212	0.0172103	KDR/TEK/NRP1	3	GO_BP	Endothelials	3.16.0
GO:0042326	negative regulation of phosphorylation	7/89	381/18249	0.00259954	0.0228212	0.0172103	PTPRB/HYAL2/ENG/RASIP1/GRB10/HEG1/WWTR1	7	GO_BP	Endothelials	3.16.0
GO:1902903	regulation of supramolecular fiber organization	7/89	381/18249	0.00259954	0.0228212	0.0172103	CDH5/ESAM/SHANK3/KANK3/ARHGEF15/SYNPO/NRP1	7	GO_BP	Endothelials	3.16.0
GO:2000146	negative regulation of cell motility	7/89	381/18249	0.00259954	0.0228212	0.0172103	CLDN5/MMRN2/HYAL2/TIE1/ENG/ACVRL1/PTPRM	7	GO_BP	Endothelials	3.16.0
GO:0021783	preganglionic parasympathetic fiber development	2/89	16/18249	0.00269953	0.0233306	0.0175944	SEMA3F/NRP1	2	GO_BP	Endothelials	3.16.0
GO:0048532	anatomical structure arrangement	2/89	16/18249	0.00269953	0.0233306	0.0175944	SEMA3F/NRP1	2	GO_BP	Endothelials	3.16.0
GO:1902285	semaphorin-plexin signaling pathway involved in neuron projection guidance	2/89	16/18249	0.00269953	0.0233306	0.0175944	SEMA3F/NRP1	2	GO_BP	Endothelials	3.16.0
GO:0051897	positive regulation of protein kinase B signaling	4/89	120/18249	0.00282364	0.0242775	0.0183085	RAMP3/ENG/TEK/INSR	4	GO_BP	Endothelials	3.16.0
GO:0061005	cell differentiation involved in kidney development	3/89	58/18249	0.00285068	0.0243843	0.018389	CD34/PODXL/WWTR1	3	GO_BP	Endothelials	3.16.0
GO:0031623	receptor internalization	4/89	121/18249	0.00290945	0.0246343	0.0185775	RAMP2/RAMP3/CALCRL/INSR	4	GO_BP	Endothelials	3.16.0
GO:0090100	positive regulation of transmembrane receptor protein serine/threonine kinase signaling pathway	4/89	121/18249	0.00290945	0.0246343	0.0185775	CDH5/KDR/ENG/ACVRL1	4	GO_BP	Endothelials	3.16.0
GO:0033623	regulation of integrin activation	2/89	17/18249	0.00304979	0.0251834	0.0189916	RASIP1/SELP	2	GO_BP	Endothelials	3.16.0
GO:0061548	ganglion development	2/89	17/18249	0.00304979	0.0251834	0.0189916	SEMA3F/NRP1	2	GO_BP	Endothelials	3.16.0
GO:0072224	metanephric glomerulus development	2/89	17/18249	0.00304979	0.0251834	0.0189916	CD34/AQP1	2	GO_BP	Endothelials	3.16.0
GO:1901550	regulation of endothelial cell development	2/89	17/18249	0.00304979	0.0251834	0.0189916	CDH5/CLDN5	2	GO_BP	Endothelials	3.16.0
GO:1903140	regulation of establishment of endothelial barrier	2/89	17/18249	0.00304979	0.0251834	0.0189916	CDH5/CLDN5	2	GO_BP	Endothelials	3.16.0
GO:0046660	female sex differentiation	4/89	124/18249	0.00317754	0.026109	0.0196897	KDR/FZD4/INSR/NOS3	4	GO_BP	Endothelials	3.16.0
GO:0050900	leukocyte migration	7/89	396/18249	0.00321946	0.0263239	0.0198517	PLVAP/CD34/PECAM1/FLT1/JAM2/CCL14/SELP	7	GO_BP	Endothelials	3.16.0
GO:0010811	positive regulation of cell-substrate adhesion	4/89	125/18249	0.00327052	0.0266109	0.0200681	KDR/TEK/LIMS2/NRP1	4	GO_BP	Endothelials	3.16.0
GO:0003231	cardiac ventricle development	4/89	126/18249	0.00336534	0.0271087	0.0204435	ENG/APLNR/HEG1/NOS3	4	GO_BP	Endothelials	3.16.0
GO:0043116	negative regulation of vascular permeability	2/89	18/18249	0.00342017	0.0271087	0.0204435	RAMP2/CLDN5	2	GO_BP	Endothelials	3.16.0
GO:0048486	parasympathetic nervous system development	2/89	18/18249	0.00342017	0.0271087	0.0204435	SEMA3F/NRP1	2	GO_BP	Endothelials	3.16.0
GO:0051895	negative regulation of focal adhesion assembly	2/89	18/18249	0.00342017	0.0271087	0.0204435	ACVRL1/FAM107A	2	GO_BP	Endothelials	3.16.0
GO:0150118	negative regulation of cell-substrate junction organization	2/89	18/18249	0.00342017	0.0271087	0.0204435	ACVRL1/FAM107A	2	GO_BP	Endothelials	3.16.0
GO:0032233	positive regulation of actin filament bundle assembly	3/89	62/18249	0.00344546	0.0271087	0.0204435	ARHGEF15/SYNPO/NRP1	3	GO_BP	Endothelials	3.16.0
GO:0035904	aorta development	3/89	62/18249	0.00344546	0.0271087	0.0204435	ENG/APLNR/ACVRL1	3	GO_BP	Endothelials	3.16.0
GO:2000251	positive regulation of actin cytoskeleton reorganization	2/89	19/18249	0.00381046	0.0298396	0.0225031	TEK/NRP1	2	GO_BP	Endothelials	3.16.0
GO:0007368	determination of left/right symmetry	4/89	131/18249	0.00386767	0.0301461	0.0227342	SOX18/ENG/APLNR/SOX17	4	GO_BP	Endothelials	3.16.0
GO:0003170	heart valve development	3/89	65/18249	0.00393777	0.0305498	0.0230386	TIE1/APLNR/NOS3	3	GO_BP	Endothelials	3.16.0
GO:0030168	platelet activation	4/89	133/18249	0.00408208	0.0315227	0.0237724	VWF/F2RL3/SELP/NOS3	4	GO_BP	Endothelials	3.16.0
GO:0006469	negative regulation of protein kinase activity	5/89	216/18249	0.00411669	0.0316435	0.0238634	PTPRB/HYAL2/RASIP1/HEG1/WWTR1	5	GO_BP	Endothelials	3.16.0
GO:0072234	metanephric nephron tubule development	2/89	20/18249	0.00422047	0.0322924	0.0243528	AQP1/WWTR1	2	GO_BP	Endothelials	3.16.0
GO:0010812	negative regulation of cell-substrate adhesion	3/89	67/18249	0.00428856	0.0326635	0.0246327	ACVRL1/FZD4/FAM107A	3	GO_BP	Endothelials	3.16.0
GO:0070374	positive regulation of ERK1 and ERK2 cascade	5/89	222/18249	0.00462103	0.0349378	0.0263478	RAMP3/KDR/CCL14/TEK/NRP1	5	GO_BP	Endothelials	3.16.0
GO:0038083	peptidyl-tyrosine autophosphorylation	2/89	21/18249	0.00464999	0.0349378	0.0263478	KDR/INSR	2	GO_BP	Endothelials	3.16.0
GO:0150105	protein localization to cell-cell junction	2/89	21/18249	0.00464999	0.0349378	0.0263478	CDH5/PECAM1	2	GO_BP	Endothelials	3.16.0
GO:0007596	blood coagulation	5/89	225/18249	0.00488906	0.0362934	0.02737	VWF/CD34/F2RL3/SELP/NOS3	5	GO_BP	Endothelials	3.16.0
GO:0009855	determination of bilateral symmetry	4/89	140/18249	0.00489569	0.0362934	0.02737	SOX18/ENG/APLNR/SOX17	4	GO_BP	Endothelials	3.16.0
GO:0090090	negative regulation of canonical Wnt signaling pathway	4/89	140/18249	0.00489569	0.0362934	0.02737	TMEM88/SOX17/FZD4/WWTR1	4	GO_BP	Endothelials	3.16.0
GO:0046777	protein autophosphorylation	5/89	226/18249	0.00498081	0.0366589	0.0276457	FLT1/KDR/ENG/TEK/INSR	5	GO_BP	Endothelials	3.16.0
GO:0009799	specification of symmetry	4/89	141/18249	0.00502016	0.0366589	0.0276457	SOX18/ENG/APLNR/SOX17	4	GO_BP	Endothelials	3.16.0
GO:0031290	retinal ganglion cell axon guidance	2/89	22/18249	0.00509885	0.0366589	0.0276457	PTPRM/NRP1	2	GO_BP	Endothelials	3.16.0
GO:0035584	calcium-mediated signaling using intracellular calcium source	2/89	22/18249	0.00509885	0.0366589	0.0276457	KDR/SELP	2	GO_BP	Endothelials	3.16.0
GO:0048485	sympathetic nervous system development	2/89	22/18249	0.00509885	0.0366589	0.0276457	SEMA3F/NRP1	2	GO_BP	Endothelials	3.16.0
GO:0061042	vascular wound healing	2/89	22/18249	0.00509885	0.0366589	0.0276457	CD34/KDR	2	GO_BP	Endothelials	3.16.0
GO:1903589	positive regulation of blood vessel endothelial cell proliferation involved in sprouting angiogenesis	2/89	22/18249	0.00509885	0.0366589	0.0276457	APLNR/JCAD	2	GO_BP	Endothelials	3.16.0
GO:0032102	negative regulation of response to external stimulus	7/89	434/18249	0.00529725	0.037922	0.0285982	CDH5/CD34/CALCRL/TEK/SEMA3F/NOS3/NRP1	7	GO_BP	Endothelials	3.16.0
GO:0050817	coagulation	5/89	230/18249	0.00536006	0.0382076	0.0288137	VWF/CD34/F2RL3/SELP/NOS3	5	GO_BP	Endothelials	3.16.0
GO:0007599	hemostasis	5/89	231/18249	0.00545799	0.0387401	0.0292152	VWF/CD34/F2RL3/SELP/NOS3	5	GO_BP	Endothelials	3.16.0
GO:0072170	metanephric tubule development	2/89	23/18249	0.00556683	0.0391792	0.0295463	AQP1/WWTR1	2	GO_BP	Endothelials	3.16.0
GO:0072243	metanephric nephron epithelium development	2/89	23/18249	0.00556683	0.0391792	0.0295463	AQP1/WWTR1	2	GO_BP	Endothelials	3.16.0
GO:0003281	ventricular septum development	3/89	74/18249	0.00566298	0.0395224	0.0298052	APLNR/HEG1/NOS3	3	GO_BP	Endothelials	3.16.0
GO:0051145	smooth muscle cell differentiation	3/89	74/18249	0.00566298	0.0395224	0.0298052	RAMP2/ENG/APLNR	3	GO_BP	Endothelials	3.16.0
GO:0045936	negative regulation of phosphate metabolic process	7/89	440/18249	0.00570076	0.0396202	0.029879	PTPRB/HYAL2/ENG/RASIP1/GRB10/HEG1/WWTR1	7	GO_BP	Endothelials	3.16.0
GO:0030111	regulation of Wnt signaling pathway	6/89	333/18249	0.00576925	0.0397714	0.0299929	TMEM88/SOX17/FZD4/GRB10/SOX7/WWTR1	6	GO_BP	Endothelials	3.16.0
GO:0010563	negative regulation of phosphorus metabolic process	7/89	441/18249	0.00577019	0.0397714	0.0299929	PTPRB/HYAL2/ENG/RASIP1/GRB10/HEG1/WWTR1	7	GO_BP	Endothelials	3.16.0
GO:0006809	nitric oxide biosynthetic process	3/89	75/18249	0.00587839	0.0403504	0.0304296	CD34/INSR/NOS3	3	GO_BP	Endothelials	3.16.0
GO:0007411	axon guidance	5/89	236/18249	0.00596669	0.0403531	0.0304316	ROBO4/SEMA3F/NOVA2/PTPRM/NRP1	5	GO_BP	Endothelials	3.16.0
GO:0003091	renal water homeostasis	2/89	24/18249	0.00605375	0.0403531	0.0304316	AQP1/HYAL2	2	GO_BP	Endothelials	3.16.0
GO:0006833	water transport	2/89	24/18249	0.00605375	0.0403531	0.0304316	AQP1/HYAL2	2	GO_BP	Endothelials	3.16.0
GO:0035024	negative regulation of Rho protein signal transduction	2/89	24/18249	0.00605375	0.0403531	0.0304316	RASIP1/HEG1	2	GO_BP	Endothelials	3.16.0
GO:0061484	hematopoietic stem cell homeostasis	2/89	24/18249	0.00605375	0.0403531	0.0304316	EMCN/MYCT1	2	GO_BP	Endothelials	3.16.0
GO:0072202	cell differentiation involved in metanephros development	2/89	24/18249	0.00605375	0.0403531	0.0304316	CD34/WWTR1	2	GO_BP	Endothelials	3.16.0
GO:0099560	synaptic membrane adhesion	2/89	24/18249	0.00605375	0.0403531	0.0304316	PCDH17/SPARCL1	2	GO_BP	Endothelials	3.16.0
GO:0097485	neuron projection guidance	5/89	237/18249	0.00607231	0.0403531	0.0304316	ROBO4/SEMA3F/NOVA2/PTPRM/NRP1	5	GO_BP	Endothelials	3.16.0
GO:0034764	positive regulation of transmembrane transport	5/89	238/18249	0.00617924	0.0408291	0.0307906	RAMP3/APLNR/SHANK3/F2RL3/INSR	5	GO_BP	Endothelials	3.16.0
GO:0001933	negative regulation of protein phosphorylation	6/89	338/18249	0.00619291	0.0408291	0.0307906	PTPRB/HYAL2/ENG/RASIP1/HEG1/WWTR1	6	GO_BP	Endothelials	3.16.0
GO:0070371	ERK1 and ERK2 cascade	6/89	339/18249	0.00628029	0.0412422	0.0311022	RAMP3/KDR/CCL14/TEK/GRB10/NRP1	6	GO_BP	Endothelials	3.16.0
GO:0033673	negative regulation of kinase activity	5/89	240/18249	0.00639707	0.0418444	0.0315563	PTPRB/HYAL2/RASIP1/HEG1/WWTR1	5	GO_BP	Endothelials	3.16.0
GO:0003148	outflow tract septum morphogenesis	2/89	25/18249	0.00655941	0.0425724	0.0321052	ENG/NRP1	2	GO_BP	Endothelials	3.16.0
GO:1905709	negative regulation of membrane permeability	2/89	25/18249	0.00655941	0.0425724	0.0321052	RASIP1/HEG1	2	GO_BP	Endothelials	3.16.0
GO:0048844	artery morphogenesis	3/89	79/18249	0.00678882	0.0438905	0.0330993	ENG/ACVRL1/NRP1	3	GO_BP	Endothelials	3.16.0
GO:0008360	regulation of cell shape	4/89	155/18249	0.0069913	0.0450251	0.0339549	KDR/PALMD/FGD5/RHOJ	4	GO_BP	Endothelials	3.16.0
GO:0033622	integrin activation	2/89	26/18249	0.00708363	0.0454442	0.034271	RASIP1/SELP	2	GO_BP	Endothelials	3.16.0
GO:0046209	nitric oxide metabolic process	3/89	81/18249	0.0072737	0.0464848	0.0350557	CD34/INSR/NOS3	3	GO_BP	Endothelials	3.16.0
GO:0045926	negative regulation of growth	5/89	248/18249	0.00732256	0.0466185	0.0351565	HYAL2/SOX17/ACVRL1/SEMA3F/NRP1	5	GO_BP	Endothelials	3.16.0
GO:0007188	adenylate cyclase-modulating G protein-coupled receptor signaling pathway	5/89	249/18249	0.00744448	0.0472144	0.035606	RAMP2/RAMP3/ADGRL4/CALCRL/ADCY4	5	GO_BP	Endothelials	3.16.0
GO:2001057	reactive nitrogen species metabolic process	3/89	82/18249	0.00752364	0.0472882	0.0356616	CD34/INSR/NOS3	3	GO_BP	Endothelials	3.16.0
GO:0007265	Ras protein signal transduction	6/89	353/18249	0.00760028	0.0472882	0.0356616	ARHGAP29/RASIP1/F2RL3/RHOJ/HEG1/NRP1	6	GO_BP	Endothelials	3.16.0
GO:0003094	glomerular filtration	2/89	27/18249	0.00762621	0.0472882	0.0356616	CD34/AQP1	2	GO_BP	Endothelials	3.16.0
GO:0007350	blastoderm segmentation	2/89	27/18249	0.00762621	0.0472882	0.0356616	SEMA3F/NRP1	2	GO_BP	Endothelials	3.16.0
GO:0048843	negative regulation of axon extension involved in axon guidance	2/89	27/18249	0.00762621	0.0472882	0.0356616	SEMA3F/NRP1	2	GO_BP	Endothelials	3.16.0
GO:0072207	metanephric epithelium development	2/89	27/18249	0.00762621	0.0472882	0.0356616	AQP1/WWTR1	2	GO_BP	Endothelials	3.16.0
GO:0048762	mesenchymal cell differentiation	5/89	252/18249	0.00781874	0.0483024	0.0364265	ENG/NOTCH4/WWTR1/SEMA3F/NRP1	5	GO_BP	Endothelials	3.16.0
GO:0072091	regulation of stem cell proliferation	3/89	84/18249	0.00803867	0.0494779	0.0373129	SOX18/KDR/SOX17	3	GO_BP	Endothelials	3.16.0
GO:0007389	pattern specification process	7/89	470/18249	0.00807389	0.049512	0.0373386	SOX18/ENG/APLNR/SOX17/ACVRL1/SEMA3F/NRP1	7	GO_BP	Endothelials	3.16.0
GO:0003272	endocardial cushion formation	2/89	28/18249	0.00818697	0.0496577	0.0374485	ENG/APLNR	2	GO_BP	Endothelials	3.16.0
GO:0032878	regulation of establishment or maintenance of cell polarity	2/89	28/18249	0.00818697	0.0496577	0.0374485	CDH5/TEK	2	GO_BP	Endothelials	3.16.0
GO:0044331	cell-cell adhesion mediated by cadherin	2/89	28/18249	0.00818697	0.0496577	0.0374485	CDH5/NOTCH4	2	GO_BP	Endothelials	3.16.0
GO:0006898	receptor-mediated endocytosis	5/89	257/18249	0.00847135	0.0511964	0.0386089	RAMP2/RAMP3/CALCRL/HSPG2/INSR	5	GO_BP	Endothelials	3.16.0
GO:0060828	regulation of canonical Wnt signaling pathway	5/89	258/18249	0.00860627	0.051824	0.0390822	TMEM88/SOX17/FZD4/SOX7/WWTR1	5	GO_BP	Endothelials	3.16.0
GO:0003209	cardiac atrium morphogenesis	2/89	29/18249	0.00876573	0.0524059	0.039521	ENG/HEG1	2	GO_BP	Endothelials	3.16.0
GO:0097205	renal filtration	2/89	29/18249	0.00876573	0.0524059	0.039521	CD34/AQP1	2	GO_BP	Endothelials	3.16.0
GO:0030509	BMP signaling pathway	4/89	166/18249	0.00885724	0.0525761	0.0396494	CDH5/KDR/ENG/ACVRL1	4	GO_BP	Endothelials	3.16.0
GO:0099173	postsynapse organization	4/89	166/18249	0.00885724	0.0525761	0.0396494	SHANK3/INSR/SEMA3F/NRP1	4	GO_BP	Endothelials	3.16.0
GO:0032535	regulation of cellular component size	6/89	366/18249	0.00899597	0.0532102	0.0401276	AQP1/ESAM/SHANK3/KANK3/SEMA3F/NRP1	6	GO_BP	Endothelials	3.16.0
GO:0008045	motor neuron axon guidance	2/89	30/18249	0.00936229	0.054794	0.041322	SEMA3F/NRP1	2	GO_BP	Endothelials	3.16.0
GO:0021602	cranial nerve morphogenesis	2/89	30/18249	0.00936229	0.054794	0.041322	SEMA3F/NRP1	2	GO_BP	Endothelials	3.16.0
GO:0070293	renal absorption	2/89	30/18249	0.00936229	0.054794	0.041322	AQP1/HYAL2	2	GO_BP	Endothelials	3.16.0
GO:1904064	positive regulation of cation transmembrane transport	4/89	171/18249	0.0098033	0.0571745	0.0431172	RAMP3/APLNR/SHANK3/F2RL3	4	GO_BP	Endothelials	3.16.0
GO:0017145	stem cell division	2/89	31/18249	0.00997648	0.0573819	0.0432736	SOX17/WWTR1	2	GO_BP	Endothelials	3.16.0
GO:0035767	endothelial cell chemotaxis	2/89	31/18249	0.00997648	0.0573819	0.0432736	KDR/NRP1	2	GO_BP	Endothelials	3.16.0
GO:0060055	angiogenesis involved in wound healing	2/89	31/18249	0.00997648	0.0573819	0.0432736	CD34/KDR	2	GO_BP	Endothelials	3.16.0
GO:0140058	neuron projection arborization	2/89	31/18249	0.00997648	0.0573819	0.0432736	FZD4/NRP1	2	GO_BP	Endothelials	3.16.0
GO:0016049	cell growth	7/89	491/18249	0.0101241	0.0580309	0.0437631	HYAL2/SOX17/ACVRL1/FAM107A/NRN1/SEMA3F/NRP1	7	GO_BP	Endothelials	3.16.0
GO:0071560	cellular response to transforming growth factor beta stimulus	5/89	271/18249	0.0104982	0.0597897	0.0450895	CDH5/CLDN5/HYAL2/ENG/ACVRL1	5	GO_BP	Endothelials	3.16.0
GO:0003180	aortic valve morphogenesis	2/89	32/18249	0.0106081	0.0597897	0.0450895	TIE1/NOS3	2	GO_BP	Endothelials	3.16.0
GO:0006884	cell volume homeostasis	2/89	32/18249	0.0106081	0.0597897	0.0450895	AQP1/SHANK3	2	GO_BP	Endothelials	3.16.0
GO:0043552	positive regulation of phosphatidylinositol 3-kinase activity	2/89	32/18249	0.0106081	0.0597897	0.0450895	FLT1/TEK	2	GO_BP	Endothelials	3.16.0
GO:1904427	positive regulation of calcium ion transmembrane transport	3/89	93/18249	0.0106102	0.0597897	0.0450895	RAMP3/APLNR/F2RL3	3	GO_BP	Endothelials	3.16.0
GO:0050886	endocrine process	3/89	94/18249	0.0109219	0.0613393	0.046258	AQP1/FZD4/NOS3	3	GO_BP	Endothelials	3.16.0
GO:0071772	response to BMP	4/89	177/18249	0.0110225	0.06149	0.0463717	CDH5/KDR/ENG/ACVRL1	4	GO_BP	Endothelials	3.16.0
GO:0071773	cellular response to BMP stimulus	4/89	177/18249	0.0110225	0.06149	0.0463717	CDH5/KDR/ENG/ACVRL1	4	GO_BP	Endothelials	3.16.0
GO:0042044	fluid transport	2/89	33/18249	0.011257	0.0619692	0.046733	AQP1/HYAL2	2	GO_BP	Endothelials	3.16.0
GO:0048841	regulation of axon extension involved in axon guidance	2/89	33/18249	0.011257	0.0619692	0.046733	SEMA3F/NRP1	2	GO_BP	Endothelials	3.16.0
GO:0050901	leukocyte tethering or rolling	2/89	33/18249	0.011257	0.0619692	0.046733	JAM2/SELP	2	GO_BP	Endothelials	3.16.0
GO:1901889	negative regulation of cell junction assembly	2/89	33/18249	0.011257	0.0619692	0.046733	ACVRL1/FAM107A	2	GO_BP	Endothelials	3.16.0
GO:0051348	negative regulation of transferase activity	5/89	276/18249	0.0112963	0.061981	0.046742	PTPRB/HYAL2/RASIP1/HEG1/WWTR1	5	GO_BP	Endothelials	3.16.0
GO:0071559	response to transforming growth factor beta	5/89	277/18249	0.0114608	0.0626772	0.047267	CDH5/CLDN5/HYAL2/ENG/ACVRL1	5	GO_BP	Endothelials	3.16.0
GO:0010596	negative regulation of endothelial cell migration	3/89	96/18249	0.0115612	0.0630201	0.0475256	MMRN2/ACVRL1/PTPRM	3	GO_BP	Endothelials	3.16.0
GO:0007178	transmembrane receptor protein serine/threonine kinase signaling pathway	6/89	389/18249	0.0119017	0.0646644	0.0487656	CDH5/CLDN5/KDR/ENG/ACVRL1/WWTR1	6	GO_BP	Endothelials	3.16.0
GO:1902414	protein localization to cell junction	3/89	98/18249	0.0122218	0.0661605	0.0498938	CDH5/PECAM1/HEG1	3	GO_BP	Endothelials	3.16.0
GO:0045165	cell fate commitment	5/89	282/18249	0.0123076	0.0661605	0.0498938	SOX18/KDR/NOTCH4/SOX17/NRP1	5	GO_BP	Endothelials	3.16.0
GO:0071900	regulation of protein serine/threonine kinase activity	6/89	392/18249	0.0123243	0.0661605	0.0498938	HYAL2/FLT1/RASIP1/FZD4/INSR/HEG1	6	GO_BP	Endothelials	3.16.0
GO:0008361	regulation of cell size	4/89	183/18249	0.0123357	0.0661605	0.0498938	AQP1/SHANK3/SEMA3F/NRP1	4	GO_BP	Endothelials	3.16.0
GO:0001701	in utero embryonic development	6/89	393/18249	0.0124675	0.0666533	0.0502655	SOX18/TIE1/SOX17/ACVRL1/HEG1/NOS3	6	GO_BP	Endothelials	3.16.0
GO:0034767	positive regulation of ion transmembrane transport	4/89	186/18249	0.0130283	0.0692076	0.0521918	RAMP3/APLNR/SHANK3/F2RL3	4	GO_BP	Endothelials	3.16.0
GO:0043405	regulation of MAP kinase activity	4/89	186/18249	0.0130283	0.0692076	0.0521918	HYAL2/FLT1/FZD4/INSR	4	GO_BP	Endothelials	3.16.0
GO:0035909	aorta morphogenesis	2/89	36/18249	0.0133054	0.0702325	0.0529647	ENG/ACVRL1	2	GO_BP	Endothelials	3.16.0
GO:0090218	positive regulation of lipid kinase activity	2/89	36/18249	0.0133054	0.0702325	0.0529647	FLT1/TEK	2	GO_BP	Endothelials	3.16.0
GO:0003176	aortic valve development	2/89	37/18249	0.0140216	0.0730876	0.0551178	TIE1/NOS3	2	GO_BP	Endothelials	3.16.0
GO:0003230	cardiac atrium development	2/89	37/18249	0.0140216	0.0730876	0.0551178	ENG/HEG1	2	GO_BP	Endothelials	3.16.0
GO:0048846	axon extension involved in axon guidance	2/89	37/18249	0.0140216	0.0730876	0.0551178	SEMA3F/NRP1	2	GO_BP	Endothelials	3.16.0
GO:1902284	neuron projection extension involved in neuron projection guidance	2/89	37/18249	0.0140216	0.0730876	0.0551178	SEMA3F/NRP1	2	GO_BP	Endothelials	3.16.0
GO:0008217	regulation of blood pressure	4/89	191/18249	0.014237	0.0739794	0.0557903	RAMP2/CD34/ACVRL1/NOS3	4	GO_BP	Endothelials	3.16.0
GO:0046578	regulation of Ras protein signal transduction	4/89	194/18249	0.0149954	0.0776778	0.0585794	RASIP1/F2RL3/HEG1/NRP1	4	GO_BP	Endothelials	3.16.0
GO:0051495	positive regulation of cytoskeleton organization	4/89	195/18249	0.0152537	0.0787714	0.0594042	TEK/ARHGEF15/SYNPO/NRP1	4	GO_BP	Endothelials	3.16.0
GO:0032526	response to retinoic acid	3/89	108/18249	0.0158457	0.0815761	0.0615192	AQP1/TIE1/FZD4	3	GO_BP	Endothelials	3.16.0
GO:0001708	cell fate specification	3/89	109/18249	0.0162378	0.0832344	0.0627698	SOX18/SOX17/NRP1	3	GO_BP	Endothelials	3.16.0
GO:0010762	regulation of fibroblast migration	2/89	40/18249	0.0162676	0.0832344	0.0627698	AQP1/HYAL2	2	GO_BP	Endothelials	3.16.0
GO:0021700	developmental maturation	5/89	303/18249	0.0163292	0.0832938	0.0628146	CDH5/SOX18/KDR/ARHGEF15/ACVRL1	5	GO_BP	Endothelials	3.16.0
GO:0001558	regulation of cell growth	6/89	420/18249	0.0167923	0.0853949	0.0643991	HYAL2/SOX17/ACVRL1/FAM107A/SEMA3F/NRP1	6	GO_BP	Endothelials	3.16.0
GO:0001953	negative regulation of cell-matrix adhesion	2/89	41/18249	0.0170483	0.0853949	0.0643991	ACVRL1/FAM107A	2	GO_BP	Endothelials	3.16.0
GO:0002691	regulation of cellular extravasation	2/89	41/18249	0.0170483	0.0853949	0.0643991	PLVAP/SELP	2	GO_BP	Endothelials	3.16.0
GO:0051281	positive regulation of release of sequestered calcium ion into cytosol	2/89	41/18249	0.0170483	0.0853949	0.0643991	APLNR/F2RL3	2	GO_BP	Endothelials	3.16.0
GO:0072210	metanephric nephron development	2/89	41/18249	0.0170483	0.0853949	0.0643991	CD34/AQP1	2	GO_BP	Endothelials	3.16.0
GO:1905314	semi-lunar valve development	2/89	41/18249	0.0170483	0.0853949	0.0643991	TIE1/NOS3	2	GO_BP	Endothelials	3.16.0
GO:0010720	positive regulation of cell development	5/89	308/18249	0.0174018	0.0866107	0.065316	CDH5/CLDN5/SHANK3/LIMS2/NRP1	5	GO_BP	Endothelials	3.16.0
GO:0060070	canonical Wnt signaling pathway	5/89	308/18249	0.0174018	0.0866107	0.065316	TMEM88/SOX17/FZD4/SOX7/WWTR1	5	GO_BP	Endothelials	3.16.0
GO:0010633	negative regulation of epithelial cell migration	3/89	112/18249	0.0174468	0.0866107	0.065316	MMRN2/ACVRL1/PTPRM	3	GO_BP	Endothelials	3.16.0
GO:0055074	calcium ion homeostasis	5/89	309/18249	0.0176218	0.0872201	0.0657756	CDH5/KDR/APLNR/CCL14/F2RL3	5	GO_BP	Endothelials	3.16.0
GO:0071674	mononuclear cell migration	4/89	204/18249	0.0177059	0.0873772	0.0658941	PECAM1/FLT1/JAM2/CCL14	4	GO_BP	Endothelials	3.16.0
GO:0007162	negative regulation of cell adhesion	5/89	310/18249	0.0178437	0.0877972	0.0662108	PODXL/NOTCH4/ACVRL1/FZD4/FAM107A	5	GO_BP	Endothelials	3.16.0
GO:0019932	second-messenger-mediated signaling	5/89	313/18249	0.0185203	0.0907257	0.0684193	AQP1/KDR/APLNR/SELP/NOS3	5	GO_BP	Endothelials	3.16.0
GO:0016339	calcium-dependent cell-cell adhesion via plasma membrane cell adhesion molecules	2/89	43/18249	0.0186564	0.0907257	0.0684193	CDH5/SELP	2	GO_BP	Endothelials	3.16.0
GO:0021879	forebrain neuron differentiation	2/89	43/18249	0.0186564	0.0907257	0.0684193	SHANK3/NRP1	2	GO_BP	Endothelials	3.16.0
GO:0060412	ventricular septum morphogenesis	2/89	43/18249	0.0186564	0.0907257	0.0684193	APLNR/NOS3	2	GO_BP	Endothelials	3.16.0
GO:0070372	regulation of ERK1 and ERK2 cascade	5/89	314/18249	0.0187496	0.0909138	0.0685611	RAMP3/KDR/CCL14/TEK/NRP1	5	GO_BP	Endothelials	3.16.0
GO:0050890	cognition	5/89	316/18249	0.0192138	0.0928944	0.0700548	CLDN5/SHANK3/INSR/FAM107A/SHROOM4	5	GO_BP	Endothelials	3.16.0
GO:0030198	extracellular matrix organization	5/89	317/18249	0.0194487	0.093387	0.0704263	RAMP2/VWA1/COL15A1/TIE1/ENG	5	GO_BP	Endothelials	3.16.0
GO:0001709	cell fate determination	2/89	44/18249	0.0194836	0.093387	0.0704263	NOTCH4/SOX17	2	GO_BP	Endothelials	3.16.0
GO:1900026	positive regulation of substrate adhesion-dependent cell spreading	2/89	44/18249	0.0194836	0.093387	0.0704263	LIMS2/NRP1	2	GO_BP	Endothelials	3.16.0
GO:0043406	positive regulation of MAP kinase activity	3/89	117/18249	0.0195708	0.0935362	0.0705388	FLT1/FZD4/INSR	3	GO_BP	Endothelials	3.16.0
GO:0043062	extracellular structure organization	5/89	318/18249	0.0196855	0.0938153	0.0707493	RAMP2/VWA1/COL15A1/TIE1/ENG	5	GO_BP	Endothelials	3.16.0
GO:0045229	external encapsulating structure organization	5/89	320/18249	0.0201647	0.0958256	0.0722653	RAMP2/VWA1/COL15A1/TIE1/ENG	5	GO_BP	Endothelials	3.16.0
GO:0030517	negative regulation of axon extension	2/89	45/18249	0.020326	0.0963176	0.0726363	SEMA3F/NRP1	2	GO_BP	Endothelials	3.16.0
GO:0006816	calcium ion transport	6/89	440/18249	0.0205991	0.0973352	0.0734038	RAMP2/RAMP3/CALCRL/APLNR/F2RL3/NOS3	6	GO_BP	Endothelials	3.16.0
GO:0035272	exocrine system development	2/89	46/18249	0.0211834	0.0981499	0.0740182	INSR/NRP1	2	GO_BP	Endothelials	3.16.0
GO:0045981	positive regulation of nucleotide metabolic process	2/89	46/18249	0.0211834	0.0981499	0.0740182	INSR/NOS3	2	GO_BP	Endothelials	3.16.0
GO:0055010	ventricular cardiac muscle tissue morphogenesis	2/89	46/18249	0.0211834	0.0981499	0.0740182	ENG/HEG1	2	GO_BP	Endothelials	3.16.0
GO:0085029	extracellular matrix assembly	2/89	46/18249	0.0211834	0.0981499	0.0740182	RAMP2/TIE1	2	GO_BP	Endothelials	3.16.0
GO:1900271	regulation of long-term synaptic potentiation	2/89	46/18249	0.0211834	0.0981499	0.0740182	SHANK3/FAM107A	2	GO_BP	Endothelials	3.16.0
GO:1900544	positive regulation of purine nucleotide metabolic process	2/89	46/18249	0.0211834	0.0981499	0.0740182	INSR/NOS3	2	GO_BP	Endothelials	3.16.0
GO:2000273	positive regulation of signaling receptor activity	2/89	46/18249	0.0211834	0.0981499	0.0740182	SHANK3/NRP1	2	GO_BP	Endothelials	3.16.0
GO:0007179	transforming growth factor beta receptor signaling pathway	4/89	216/18249	0.0213393	0.0985982	0.0743562	CDH5/CLDN5/ENG/ACVRL1	4	GO_BP	Endothelials	3.16.0
GO:0071901	negative regulation of protein serine/threonine kinase activity	3/89	122/18249	0.0218317	0.100595	0.0758619	HYAL2/RASIP1/HEG1	3	GO_BP	Endothelials	3.16.0
GO:0003014	renal system process	3/89	123/18249	0.0223004	0.102471	0.0772769	CD34/AQP1/HYAL2	3	GO_BP	Endothelials	3.16.0
GO:0001974	blood vessel remodeling	2/89	48/18249	0.0229427	0.104274	0.0786363	ACVRL1/NOS3	2	GO_BP	Endothelials	3.16.0
GO:0008038	neuron recognition	2/89	48/18249	0.0229427	0.104274	0.0786363	ROBO4/NRP1	2	GO_BP	Endothelials	3.16.0
GO:0048483	autonomic nervous system development	2/89	48/18249	0.0229427	0.104274	0.0786363	SEMA3F/NRP1	2	GO_BP	Endothelials	3.16.0
GO:0060976	coronary vasculature development	2/89	48/18249	0.0229427	0.104274	0.0786363	APLNR/NRP1	2	GO_BP	Endothelials	3.16.0
GO:0016055	Wnt signaling pathway	6/89	453/18249	0.023367	0.105913	0.0798727	TMEM88/SOX17/FZD4/GRB10/SOX7/WWTR1	6	GO_BP	Endothelials	3.16.0
GO:0198738	cell-cell signaling by wnt	6/89	455/18249	0.023814	0.107492	0.0810637	TMEM88/SOX17/FZD4/GRB10/SOX7/WWTR1	6	GO_BP	Endothelials	3.16.0
GO:0010862	positive regulation of pathway-restricted SMAD protein phosphorylation	2/89	49/18249	0.0238443	0.107492	0.0810637	ENG/ACVRL1	2	GO_BP	Endothelials	3.16.0
GO:0030195	negative regulation of blood coagulation	2/89	50/18249	0.0247602	0.111321	0.0839506	CD34/NOS3	2	GO_BP	Endothelials	3.16.0
GO:0048593	camera-type eye morphogenesis	3/89	129/18249	0.0252274	0.112813	0.0850761	AQP1/KDR/PTPRM	3	GO_BP	Endothelials	3.16.0
GO:0051928	positive regulation of calcium ion transport	3/89	129/18249	0.0252274	0.112813	0.0850761	RAMP3/APLNR/F2RL3	3	GO_BP	Endothelials	3.16.0
GO:0050920	regulation of chemotaxis	4/89	228/18249	0.0253998	0.11328	0.0854284	KDR/SEMA3F/NOVA2/NRP1	4	GO_BP	Endothelials	3.16.0
GO:0022602	ovulation cycle process	2/89	51/18249	0.0256903	0.113664	0.085718	FZD4/NOS3	2	GO_BP	Endothelials	3.16.0
GO:0034332	adherens junction organization	2/89	51/18249	0.0256903	0.113664	0.085718	RAMP2/CDH5	2	GO_BP	Endothelials	3.16.0
GO:1900047	negative regulation of hemostasis	2/89	51/18249	0.0256903	0.113664	0.085718	CD34/NOS3	2	GO_BP	Endothelials	3.16.0
GO:0010543	regulation of platelet activation	2/89	52/18249	0.0266345	0.116605	0.0879355	SELP/NOS3	2	GO_BP	Endothelials	3.16.0
GO:0021872	forebrain generation of neurons	2/89	52/18249	0.0266345	0.116605	0.0879355	SHANK3/NRP1	2	GO_BP	Endothelials	3.16.0
GO:0046580	negative regulation of Ras protein signal transduction	2/89	52/18249	0.0266345	0.116605	0.0879355	RASIP1/HEG1	2	GO_BP	Endothelials	3.16.0
GO:0051496	positive regulation of stress fiber assembly	2/89	52/18249	0.0266345	0.116605	0.0879355	ARHGEF15/NRP1	2	GO_BP	Endothelials	3.16.0
GO:0034219	carbohydrate transmembrane transport	3/89	132/18249	0.0267649	0.116869	0.0881345	AQP1/INSR/GRB10	3	GO_BP	Endothelials	3.16.0
GO:0008406	gonad development	4/89	232/18249	0.0268499	0.116934	0.0881838	KDR/FZD4/INSR/NOS3	4	GO_BP	Endothelials	3.16.0
GO:0002244	hematopoietic progenitor cell differentiation	3/89	133/18249	0.0272883	0.118534	0.0893902	HYAL2/FLT1/KDR	3	GO_BP	Endothelials	3.16.0
GO:0007163	establishment or maintenance of cell polarity	4/89	234/18249	0.0275933	0.119547	0.0901546	CDH5/AQP1/TEK/RHOJ	4	GO_BP	Endothelials	3.16.0
GO:0030857	negative regulation of epithelial cell differentiation	2/89	54/18249	0.0285645	0.123115	0.0928453	NOTCH4/ACVRL1	2	GO_BP	Endothelials	3.16.0
GO:0050819	negative regulation of coagulation	2/89	54/18249	0.0285645	0.123115	0.0928453	CD34/NOS3	2	GO_BP	Endothelials	3.16.0
GO:0045137	development of primary sexual characteristics	4/89	237/18249	0.0287314	0.123516	0.0931472	KDR/FZD4/INSR/NOS3	4	GO_BP	Endothelials	3.16.0
GO:0003179	heart valve morphogenesis	2/89	55/18249	0.02955	0.125738	0.0948234	TIE1/NOS3	2	GO_BP	Endothelials	3.16.0
GO:0003229	ventricular cardiac muscle tissue development	2/89	55/18249	0.02955	0.125738	0.0948234	ENG/HEG1	2	GO_BP	Endothelials	3.16.0
GO:0010761	fibroblast migration	2/89	55/18249	0.02955	0.125738	0.0948234	AQP1/HYAL2	2	GO_BP	Endothelials	3.16.0
GO:0071385	cellular response to glucocorticoid stimulus	2/89	55/18249	0.02955	0.125738	0.0948234	AQP1/FAM107A	2	GO_BP	Endothelials	3.16.0
GO:0072507	divalent inorganic cation homeostasis	5/89	355/18249	0.02982	0.126564	0.0954464	CDH5/KDR/APLNR/CCL14/F2RL3	5	GO_BP	Endothelials	3.16.0
GO:0008277	regulation of G protein-coupled receptor signaling pathway	3/89	139/18249	0.0305437	0.128352	0.0967942	RAMP2/RAMP3/APLNR	3	GO_BP	Endothelials	3.16.0
GO:0010718	positive regulation of epithelial to mesenchymal transition	2/89	56/18249	0.0305489	0.128352	0.0967942	ENG/WWTR1	2	GO_BP	Endothelials	3.16.0
GO:0021545	cranial nerve development	2/89	56/18249	0.0305489	0.128352	0.0967942	SEMA3F/NRP1	2	GO_BP	Endothelials	3.16.0
GO:0043551	regulation of phosphatidylinositol 3-kinase activity	2/89	56/18249	0.0305489	0.128352	0.0967942	FLT1/TEK	2	GO_BP	Endothelials	3.16.0
GO:0045785	positive regulation of cell adhesion	6/89	483/18249	0.0306868	0.128607	0.0969869	PODXL/KDR/TEK/LIMS2/SELP/NRP1	6	GO_BP	Endothelials	3.16.0
GO:0060986	endocrine hormone secretion	2/89	57/18249	0.0315611	0.13161	0.0992515	AQP1/FZD4	2	GO_BP	Endothelials	3.16.0
GO:0061756	leukocyte adhesion to vascular endothelial cell	2/89	57/18249	0.0315611	0.13161	0.0992515	JAM2/SELP	2	GO_BP	Endothelials	3.16.0
GO:0048813	dendrite morphogenesis	3/89	141/18249	0.0316724	0.131745	0.099353	SHANK3/HECW2/NRP1	3	GO_BP	Endothelials	3.16.0
GO:0001706	endoderm formation	2/89	58/18249	0.0325865	0.13521	0.101966	SOX17/SOX7	2	GO_BP	Endothelials	3.16.0
GO:0048863	stem cell differentiation	4/89	248/18249	0.0331419	0.137173	0.103447	SOX18/SOX17/SEMA3F/NRP1	4	GO_BP	Endothelials	3.16.0
GO:0033674	positive regulation of kinase activity	6/89	493/18249	0.0334276	0.137466	0.103668	FLT1/TIE1/KDR/TEK/FZD4/INSR	6	GO_BP	Endothelials	3.16.0
GO:0071695	anatomical structure maturation	4/89	249/18249	0.0335614	0.137466	0.103668	CDH5/SOX18/KDR/ACVRL1	4	GO_BP	Endothelials	3.16.0
GO:0001755	neural crest cell migration	2/89	59/18249	0.0336249	0.137466	0.103668	SEMA3F/NRP1	2	GO_BP	Endothelials	3.16.0
GO:0033363	secretory granule organization	2/89	59/18249	0.0336249	0.137466	0.103668	AQP1/F2RL3	2	GO_BP	Endothelials	3.16.0
GO:0051058	negative regulation of small GTPase mediated signal transduction	2/89	59/18249	0.0336249	0.137466	0.103668	RASIP1/HEG1	2	GO_BP	Endothelials	3.16.0
GO:0031644	regulation of nervous system process	3/89	145/18249	0.0339949	0.138639	0.104553	JAM2/SHANK3/NOS3	3	GO_BP	Endothelials	3.16.0
GO:0019221	cytokine-mediated signaling pathway	6/89	496/18249	0.0342799	0.139461	0.105172	PLVAP/CCL14/ACKR1/IL3RA/FZD4/LIFR	6	GO_BP	Endothelials	3.16.0
GO:0046324	regulation of glucose import	2/89	60/18249	0.0346761	0.140048	0.105615	INSR/GRB10	2	GO_BP	Endothelials	3.16.0
GO:0055008	cardiac muscle tissue morphogenesis	2/89	60/18249	0.0346761	0.140048	0.105615	ENG/HEG1	2	GO_BP	Endothelials	3.16.0
GO:1903670	regulation of sprouting angiogenesis	2/89	60/18249	0.0346761	0.140048	0.105615	RHOJ/JCAD	2	GO_BP	Endothelials	3.16.0
GO:0045428	regulation of nitric oxide biosynthetic process	2/89	61/18249	0.03574	0.143174	0.107972	CD34/INSR	2	GO_BP	Endothelials	3.16.0
GO:0090497	mesenchymal cell migration	2/89	61/18249	0.03574	0.143174	0.107972	SEMA3F/NRP1	2	GO_BP	Endothelials	3.16.0
GO:1900024	regulation of substrate adhesion-dependent cell spreading	2/89	61/18249	0.03574	0.143174	0.107972	LIMS2/NRP1	2	GO_BP	Endothelials	3.16.0
GO:0002687	positive regulation of leukocyte migration	3/89	148/18249	0.0357935	0.143174	0.107972	PLVAP/JAM2/SELP	3	GO_BP	Endothelials	3.16.0
GO:0043087	regulation of GTPase activity	5/89	374/18249	0.0361071	0.144083	0.108658	CCL14/ARHGAP29/RASIP1/ARHGEF15/FGD5	5	GO_BP	Endothelials	3.16.0
GO:0060393	regulation of pathway-restricted SMAD protein phosphorylation	2/89	62/18249	0.0368165	0.146563	0.110528	ENG/ACVRL1	2	GO_BP	Endothelials	3.16.0
GO:0007612	learning	3/89	151/18249	0.0376404	0.149131	0.112465	CLDN5/SHANK3/INSR	3	GO_BP	Endothelials	3.16.0
GO:0046718	viral entry into host cell	3/89	151/18249	0.0376404	0.149131	0.112465	HYAL2/INSR/NRP1	3	GO_BP	Endothelials	3.16.0
GO:0006470	protein dephosphorylation	4/89	259/18249	0.0379284	0.149916	0.113057	CDH5/PTPRB/NUAK1/PTPRM	4	GO_BP	Endothelials	3.16.0
GO:0050891	multicellular organismal water homeostasis	2/89	64/18249	0.0390066	0.153089	0.11545	AQP1/HYAL2	2	GO_BP	Endothelials	3.16.0
GO:0071384	cellular response to corticosteroid stimulus	2/89	64/18249	0.0390066	0.153089	0.11545	AQP1/FAM107A	2	GO_BP	Endothelials	3.16.0
GO:0080164	regulation of nitric oxide metabolic process	2/89	64/18249	0.0390066	0.153089	0.11545	CD34/INSR	2	GO_BP	Endothelials	3.16.0
GO:0050771	negative regulation of axonogenesis	2/89	65/18249	0.0401199	0.15658	0.118083	SEMA3F/NRP1	2	GO_BP	Endothelials	3.16.0
GO:0050918	positive chemotaxis	2/89	65/18249	0.0401199	0.15658	0.118083	KDR/NRP1	2	GO_BP	Endothelials	3.16.0
GO:2001236	regulation of extrinsic apoptotic signaling pathway	3/89	155/18249	0.0401777	0.15658	0.118083	HYAL2/NOS3/NRP1	3	GO_BP	Endothelials	3.16.0
GO:0060389	pathway-restricted SMAD protein phosphorylation	2/89	66/18249	0.0412452	0.159993	0.120656	ENG/ACVRL1	2	GO_BP	Endothelials	3.16.0
GO:0071300	cellular response to retinoic acid	2/89	66/18249	0.0412452	0.159993	0.120656	AQP1/FZD4	2	GO_BP	Endothelials	3.16.0
GO:0008643	carbohydrate transport	3/89	157/18249	0.0414783	0.160524	0.121056	AQP1/INSR/GRB10	3	GO_BP	Endothelials	3.16.0
GO:0044409	entry into host	3/89	158/18249	0.0421364	0.162694	0.122693	HYAL2/INSR/NRP1	3	GO_BP	Endothelials	3.16.0
GO:0050922	negative regulation of chemotaxis	2/89	67/18249	0.0423823	0.163265	0.123123	SEMA3F/NRP1	2	GO_BP	Endothelials	3.16.0
GO:0051924	regulation of calcium ion transport	4/89	269/18249	0.0426079	0.163756	0.123494	RAMP3/APLNR/F2RL3/NOS3	4	GO_BP	Endothelials	3.16.0
GO:0048592	eye morphogenesis	3/89	159/18249	0.0427999	0.164116	0.123765	AQP1/KDR/PTPRM	3	GO_BP	Endothelials	3.16.0
GO:0043550	regulation of lipid kinase activity	2/89	68/18249	0.0435311	0.166234	0.125362	FLT1/TEK	2	GO_BP	Endothelials	3.16.0
GO:1904062	regulation of cation transmembrane transport	5/89	394/18249	0.0435516	0.166234	0.125362	RAMP3/APLNR/SHANK3/F2RL3/HECW2	5	GO_BP	Endothelials	3.16.0
GO:0030104	water homeostasis	2/89	69/18249	0.0446915	0.169807	0.128057	AQP1/HYAL2	2	GO_BP	Endothelials	3.16.0
GO:0046847	filopodium assembly	2/89	69/18249	0.0446915	0.169807	0.128057	FGD5/NRP1	2	GO_BP	Endothelials	3.16.0
GO:0002548	monocyte chemotaxis	2/89	70/18249	0.0458633	0.172305	0.129941	FLT1/CCL14	2	GO_BP	Endothelials	3.16.0
GO:0030193	regulation of blood coagulation	2/89	70/18249	0.0458633	0.172305	0.129941	CD34/NOS3	2	GO_BP	Endothelials	3.16.0
GO:0007009	plasma membrane organization	3/89	164/18249	0.0461958	0.172305	0.129941	TIE1/DYSF/CAVIN2	3	GO_BP	Endothelials	3.16.0
GO:0051494	negative regulation of cytoskeleton organization	3/89	164/18249	0.0461958	0.172305	0.129941	CDH5/SHANK3/KANK3	3	GO_BP	Endothelials	3.16.0
GO:0031960	response to corticosteroid	3/89	165/18249	0.0468907	0.172305	0.129941	AQP1/ENG/FAM107A	3	GO_BP	Endothelials	3.16.0
GO:0003208	cardiac ventricle morphogenesis	2/89	71/18249	0.0470465	0.172305	0.129941	ENG/HEG1	2	GO_BP	Endothelials	3.16.0
GO:0001542	ovulation from ovarian follicle	1/89	10/18249	0.0477248	0.172305	0.129941	NOS3	1	GO_BP	Endothelials	3.16.0
GO:0006171	cAMP biosynthetic process	1/89	10/18249	0.0477248	0.172305	0.129941	ADCY4	1	GO_BP	Endothelials	3.16.0
GO:0007440	foregut morphogenesis	1/89	10/18249	0.0477248	0.172305	0.129941	SOX17	1	GO_BP	Endothelials	3.16.0
GO:0010572	positive regulation of platelet activation	1/89	10/18249	0.0477248	0.172305	0.129941	SELP	1	GO_BP	Endothelials	3.16.0
GO:0010764	negative regulation of fibroblast migration	1/89	10/18249	0.0477248	0.172305	0.129941	HYAL2	1	GO_BP	Endothelials	3.16.0
GO:0021562	vestibulocochlear nerve development	1/89	10/18249	0.0477248	0.172305	0.129941	NRP1	1	GO_BP	Endothelials	3.16.0
GO:0042045	epithelial fluid transport	1/89	10/18249	0.0477248	0.172305	0.129941	AQP1	1	GO_BP	Endothelials	3.16.0
GO:0046689	response to mercury ion	1/89	10/18249	0.0477248	0.172305	0.129941	AQP1	1	GO_BP	Endothelials	3.16.0
GO:0062042	regulation of cardiac epithelial to mesenchymal transition	1/89	10/18249	0.0477248	0.172305	0.129941	ENG	1	GO_BP	Endothelials	3.16.0
GO:0097113	AMPA glutamate receptor clustering	1/89	10/18249	0.0477248	0.172305	0.129941	SHANK3	1	GO_BP	Endothelials	3.16.0
GO:0097688	glutamate receptor clustering	1/89	10/18249	0.0477248	0.172305	0.129941	SHANK3	1	GO_BP	Endothelials	3.16.0
GO:0140059	dendrite arborization	1/89	10/18249	0.0477248	0.172305	0.129941	NRP1	1	GO_BP	Endothelials	3.16.0
GO:1902946	protein localization to early endosome	1/89	10/18249	0.0477248	0.172305	0.129941	NRP1	1	GO_BP	Endothelials	3.16.0
GO:1903596	regulation of gap junction assembly	1/89	10/18249	0.0477248	0.172305	0.129941	APLNR	1	GO_BP	Endothelials	3.16.0
GO:1904181	positive regulation of membrane depolarization	1/89	10/18249	0.0477248	0.172305	0.129941	KDR	1	GO_BP	Endothelials	3.16.0
GO:1905809	negative regulation of synapse organization	1/89	10/18249	0.0477248	0.172305	0.129941	ARHGEF15	1	GO_BP	Endothelials	3.16.0
GO:2000048	negative regulation of cell-cell adhesion mediated by cadherin	1/89	10/18249	0.0477248	0.172305	0.129941	NOTCH4	1	GO_BP	Endothelials	3.16.0
GO:0051258	protein polymerization	4/89	280/18249	0.0481171	0.172673	0.130218	CDH5/ESAM/KANK3/FAM107A	4	GO_BP	Endothelials	3.16.0
GO:0042698	ovulation cycle	2/89	72/18249	0.0482408	0.172673	0.130218	FZD4/NOS3	2	GO_BP	Endothelials	3.16.0
GO:0050805	negative regulation of synaptic transmission	2/89	72/18249	0.0482408	0.172673	0.130218	PCDH17/SHANK3	2	GO_BP	Endothelials	3.16.0
GO:1900046	regulation of hemostasis	2/89	72/18249	0.0482408	0.172673	0.130218	CD34/NOS3	2	GO_BP	Endothelials	3.16.0
GO:1902904	negative regulation of supramolecular fiber organization	3/89	168/18249	0.0490062	0.175037	0.132001	CDH5/SHANK3/KANK3	3	GO_BP	Endothelials	3.16.0
GO:0043254	regulation of protein-containing complex assembly	5/89	408/18249	0.049276	0.17534	0.13223	CDH5/ESAM/RASIP1/KANK3/SELP	5	GO_BP	Endothelials	3.16.0
GO:0060415	muscle tissue morphogenesis	2/89	73/18249	0.0494461	0.17534	0.13223	ENG/HEG1	2	GO_BP	Endothelials	3.16.0
GO:0071260	cellular response to mechanical stimulus	2/89	73/18249	0.0494461	0.17534	0.13223	AQP1/ENG	2	GO_BP	Endothelials	3.16.0
GO:0042692	muscle cell differentiation	5/89	409/18249	0.0497012	0.17534	0.13223	RAMP2/JAM2/ENG/APLNR/DYSF	5	GO_BP	Endothelials	3.16.0
GO:0001837	epithelial to mesenchymal transition	3/89	169/18249	0.0497216	0.17534	0.13223	ENG/NOTCH4/WWTR1	3	GO_BP	Endothelials	3.16.0
GO:0030041	actin filament polymerization	3/89	169/18249	0.0497216	0.17534	0.13223	ESAM/KANK3/FAM107A	3	GO_BP	Endothelials	3.16.0
GO:0006874	cellular calcium ion homeostasis	4/89	284/18249	0.0502142	0.17612	0.132818	CDH5/APLNR/CCL14/F2RL3	4	GO_BP	Endothelials	3.16.0
GO:0072659	protein localization to plasma membrane	4/89	284/18249	0.0502142	0.17612	0.132818	RAMP2/RAMP3/SLC9A3R2/TMEM88	4	GO_BP	Endothelials	3.16.0
GO:0010469	regulation of signaling receptor activity	3/89	171/18249	0.0511679	0.17612	0.132818	RAMP3/SHANK3/NRP1	3	GO_BP	Endothelials	3.16.0
GO:1990138	neuron projection extension	3/89	171/18249	0.0511679	0.17612	0.132818	NRN1/SEMA3F/NRP1	3	GO_BP	Endothelials	3.16.0
GO:0050727	regulation of inflammatory response	5/89	413/18249	0.0514237	0.17612	0.132818	CDH5/CALCRL/HYAL2/TEK/BCL6B	5	GO_BP	Endothelials	3.16.0
GO:0007548	sex differentiation	4/89	287/18249	0.0518198	0.17612	0.132818	KDR/FZD4/INSR/NOS3	4	GO_BP	Endothelials	3.16.0
GO:0009880	embryonic pattern specification	2/89	75/18249	0.0518892	0.17612	0.132818	SEMA3F/NRP1	2	GO_BP	Endothelials	3.16.0
GO:0050818	regulation of coagulation	2/89	75/18249	0.0518892	0.17612	0.132818	CD34/NOS3	2	GO_BP	Endothelials	3.16.0
GO:0006527	arginine catabolic process	1/89	11/18249	0.0523716	0.17612	0.132818	NOS3	1	GO_BP	Endothelials	3.16.0
GO:0010739	positive regulation of protein kinase A signaling	1/89	11/18249	0.0523716	0.17612	0.132818	RAMP3	1	GO_BP	Endothelials	3.16.0
GO:0015791	polyol transmembrane transport	1/89	11/18249	0.0523716	0.17612	0.132818	AQP1	1	GO_BP	Endothelials	3.16.0
GO:0021903	rostrocaudal neural tube patterning	1/89	11/18249	0.0523716	0.17612	0.132818	SOX17	1	GO_BP	Endothelials	3.16.0
GO:0031284	positive regulation of guanylate cyclase activity	1/89	11/18249	0.0523716	0.17612	0.132818	NOS3	1	GO_BP	Endothelials	3.16.0
GO:0031642	negative regulation of myelination	1/89	11/18249	0.0523716	0.17612	0.132818	JAM2	1	GO_BP	Endothelials	3.16.0
GO:0031987	locomotion involved in locomotory behavior	1/89	11/18249	0.0523716	0.17612	0.132818	FZD4	1	GO_BP	Endothelials	3.16.0
GO:0033625	positive regulation of integrin activation	1/89	11/18249	0.0523716	0.17612	0.132818	RASIP1	1	GO_BP	Endothelials	3.16.0
GO:0033632	regulation of cell-cell adhesion mediated by integrin	1/89	11/18249	0.0523716	0.17612	0.132818	PODXL	1	GO_BP	Endothelials	3.16.0
GO:0048563	post-embryonic animal organ morphogenesis	1/89	11/18249	0.0523716	0.17612	0.132818	KDR	1	GO_BP	Endothelials	3.16.0
GO:0071679	commissural neuron axon guidance	1/89	11/18249	0.0523716	0.17612	0.132818	NRP1	1	GO_BP	Endothelials	3.16.0
GO:0072488	ammonium transmembrane transport	1/89	11/18249	0.0523716	0.17612	0.132818	AQP1	1	GO_BP	Endothelials	3.16.0
GO:1904238	pericyte cell differentiation	1/89	11/18249	0.0523716	0.17612	0.132818	CD34	1	GO_BP	Endothelials	3.16.0
GO:1905665	positive regulation of calcium ion import across plasma membrane	1/89	11/18249	0.0523716	0.17612	0.132818	RAMP3	1	GO_BP	Endothelials	3.16.0
GO:1990535	neuron projection maintenance	1/89	11/18249	0.0523716	0.17612	0.132818	INSR	1	GO_BP	Endothelials	3.16.0
GO:0043270	positive regulation of ion transport	4/89	289/18249	0.0529058	0.177202	0.133634	RAMP3/APLNR/SHANK3/F2RL3	4	GO_BP	Endothelials	3.16.0
GO:0090092	regulation of transmembrane receptor protein serine/threonine kinase signaling pathway	4/89	289/18249	0.0529058	0.177202	0.133634	CDH5/KDR/ENG/ACVRL1	4	GO_BP	Endothelials	3.16.0
GO:0046323	glucose import	2/89	76/18249	0.0531268	0.177586	0.133924	INSR/GRB10	2	GO_BP	Endothelials	3.16.0
GO:0021953	central nervous system neuron differentiation	3/89	174/18249	0.0533755	0.178061	0.134282	SHANK3/NOVA2/NRP1	3	GO_BP	Endothelials	3.16.0
GO:0043537	negative regulation of blood vessel endothelial cell migration	2/89	77/18249	0.0543749	0.180397	0.136043	MMRN2/ACVRL1	2	GO_BP	Endothelials	3.16.0
GO:1902905	positive regulation of supramolecular fiber organization	3/89	176/18249	0.0548725	0.180397	0.136043	ARHGEF15/SYNPO/NRP1	3	GO_BP	Endothelials	3.16.0
GO:0061025	membrane fusion	3/89	177/18249	0.0556285	0.180397	0.136043	HYAL2/TIE1/DYSF	3	GO_BP	Endothelials	3.16.0
GO:0010827	regulation of glucose transmembrane transport	2/89	78/18249	0.0556333	0.180397	0.136043	INSR/GRB10	2	GO_BP	Endothelials	3.16.0
GO:0061045	negative regulation of wound healing	2/89	78/18249	0.0556333	0.180397	0.136043	CD34/NOS3	2	GO_BP	Endothelials	3.16.0
GO:0048562	embryonic organ morphogenesis	4/89	294/18249	0.055675	0.180397	0.136043	SOX18/ENG/APLNR/SOX17	4	GO_BP	Endothelials	3.16.0
GO:0010959	regulation of metal ion transport	5/89	423/18249	0.0558826	0.180397	0.136043	RAMP3/APLNR/F2RL3/HECW2/NOS3	5	GO_BP	Endothelials	3.16.0
GO:0090559	regulation of membrane permeability	2/89	79/18249	0.056902	0.180397	0.136043	RASIP1/HEG1	2	GO_BP	Endothelials	3.16.0
GO:0001553	luteinization	1/89	12/18249	0.0569959	0.180397	0.136043	FZD4	1	GO_BP	Endothelials	3.16.0
GO:0001921	positive regulation of receptor recycling	1/89	12/18249	0.0569959	0.180397	0.136043	RAMP3	1	GO_BP	Endothelials	3.16.0
GO:0003306	Wnt signaling pathway involved in heart development	1/89	12/18249	0.0569959	0.180397	0.136043	SOX17	1	GO_BP	Endothelials	3.16.0
GO:0014745	negative regulation of muscle adaptation	1/89	12/18249	0.0569959	0.180397	0.136043	NOS3	1	GO_BP	Endothelials	3.16.0
GO:0021670	lateral ventricle development	1/89	12/18249	0.0569959	0.180397	0.136043	AQP1	1	GO_BP	Endothelials	3.16.0
GO:0021979	hypothalamus cell differentiation	1/89	12/18249	0.0569959	0.180397	0.136043	NRP1	1	GO_BP	Endothelials	3.16.0
GO:0030948	negative regulation of vascular endothelial growth factor receptor signaling pathway	1/89	12/18249	0.0569959	0.180397	0.136043	MMRN2	1	GO_BP	Endothelials	3.16.0
GO:0031223	auditory behavior	1/89	12/18249	0.0569959	0.180397	0.136043	SHANK3	1	GO_BP	Endothelials	3.16.0
GO:0031953	negative regulation of protein autophosphorylation	1/89	12/18249	0.0569959	0.180397	0.136043	ENG	1	GO_BP	Endothelials	3.16.0
GO:0043951	negative regulation of cAMP-mediated signaling	1/89	12/18249	0.0569959	0.180397	0.136043	APLNR	1	GO_BP	Endothelials	3.16.0
GO:0070493	thrombin-activated receptor signaling pathway	1/89	12/18249	0.0569959	0.180397	0.136043	F2RL3	1	GO_BP	Endothelials	3.16.0
GO:0071472	cellular response to salt stress	1/89	12/18249	0.0569959	0.180397	0.136043	AQP1	1	GO_BP	Endothelials	3.16.0
GO:0072015	podocyte development	1/89	12/18249	0.0569959	0.180397	0.136043	PODXL	1	GO_BP	Endothelials	3.16.0
GO:0072070	loop of Henle development	1/89	12/18249	0.0569959	0.180397	0.136043	AQP1	1	GO_BP	Endothelials	3.16.0
GO:0072182	regulation of nephron tubule epithelial cell differentiation	1/89	12/18249	0.0569959	0.180397	0.136043	WWTR1	1	GO_BP	Endothelials	3.16.0
GO:0099010	modification of postsynaptic structure	1/89	12/18249	0.0569959	0.180397	0.136043	SYNPO	1	GO_BP	Endothelials	3.16.0
GO:1900272	negative regulation of long-term synaptic potentiation	1/89	12/18249	0.0569959	0.180397	0.136043	FAM107A	1	GO_BP	Endothelials	3.16.0
GO:1903238	positive regulation of leukocyte tethering or rolling	1/89	12/18249	0.0569959	0.180397	0.136043	SELP	1	GO_BP	Endothelials	3.16.0
GO:2000035	regulation of stem cell division	1/89	12/18249	0.0569959	0.180397	0.136043	SOX17	1	GO_BP	Endothelials	3.16.0
GO:0048771	tissue remodeling	3/89	179/18249	0.0571556	0.18056	0.136166	TIE1/ACVRL1/NOS3	3	GO_BP	Endothelials	3.16.0
GO:0032272	negative regulation of protein polymerization	2/89	80/18249	0.0581808	0.183105	0.138086	CDH5/KANK3	2	GO_BP	Endothelials	3.16.0
GO:0048644	muscle organ morphogenesis	2/89	80/18249	0.0581808	0.183105	0.138086	ENG/HEG1	2	GO_BP	Endothelials	3.16.0
GO:0008037	cell recognition	3/89	181/18249	0.0587025	0.184399	0.139061	PECAM1/ROBO4/NRP1	3	GO_BP	Endothelials	3.16.0
GO:0044000	movement in host	3/89	182/18249	0.0594834	0.185796	0.140115	HYAL2/INSR/NRP1	3	GO_BP	Endothelials	3.16.0
GO:0097553	calcium ion transmembrane import into cytosol	3/89	182/18249	0.0594834	0.185796	0.140115	RAMP3/APLNR/F2RL3	3	GO_BP	Endothelials	3.16.0
GO:0007219	Notch signaling pathway	3/89	183/18249	0.0602692	0.185796	0.140115	EGFL7/NOTCH4/NOS3	3	GO_BP	Endothelials	3.16.0
GO:0051279	regulation of release of sequestered calcium ion into cytosol	2/89	82/18249	0.0607683	0.185796	0.140115	APLNR/F2RL3	2	GO_BP	Endothelials	3.16.0
GO:0097061	dendritic spine organization	2/89	82/18249	0.0607683	0.185796	0.140115	SHANK3/INSR	2	GO_BP	Endothelials	3.16.0
GO:0050728	negative regulation of inflammatory response	3/89	184/18249	0.0610599	0.185796	0.140115	CDH5/CALCRL/TEK	3	GO_BP	Endothelials	3.16.0
GO:0007512	adult heart development	1/89	13/18249	0.061598	0.185796	0.140115	APLNR	1	GO_BP	Endothelials	3.16.0
GO:0030157	pancreatic juice secretion	1/89	13/18249	0.061598	0.185796	0.140115	AQP1	1	GO_BP	Endothelials	3.16.0
GO:0032530	regulation of microvillus organization	1/89	13/18249	0.061598	0.185796	0.140115	PODXL	1	GO_BP	Endothelials	3.16.0
GO:0034333	adherens junction assembly	1/89	13/18249	0.061598	0.185796	0.140115	RAMP2	1	GO_BP	Endothelials	3.16.0
GO:0035810	positive regulation of urine volume	1/89	13/18249	0.061598	0.185796	0.140115	HYAL2	1	GO_BP	Endothelials	3.16.0
GO:0036302	atrioventricular canal development	1/89	13/18249	0.061598	0.185796	0.140115	ENG	1	GO_BP	Endothelials	3.16.0
GO:0046541	saliva secretion	1/89	13/18249	0.061598	0.185796	0.140115	AQP1	1	GO_BP	Endothelials	3.16.0
GO:0048012	hepatocyte growth factor receptor signaling pathway	1/89	13/18249	0.061598	0.185796	0.140115	NRP1	1	GO_BP	Endothelials	3.16.0
GO:0070486	leukocyte aggregation	1/89	13/18249	0.061598	0.185796	0.140115	JAM2	1	GO_BP	Endothelials	3.16.0
GO:0071696	ectodermal placode development	1/89	13/18249	0.061598	0.185796	0.140115	NRP1	1	GO_BP	Endothelials	3.16.0
GO:0072310	glomerular epithelial cell development	1/89	13/18249	0.061598	0.185796	0.140115	PODXL	1	GO_BP	Endothelials	3.16.0
GO:0097475	motor neuron migration	1/89	13/18249	0.061598	0.185796	0.140115	NRP1	1	GO_BP	Endothelials	3.16.0
GO:1900452	regulation of long-term synaptic depression	1/89	13/18249	0.061598	0.185796	0.140115	SHANK3	1	GO_BP	Endothelials	3.16.0
GO:1905065	positive regulation of vascular associated smooth muscle cell differentiation	1/89	13/18249	0.061598	0.185796	0.140115	ENG	1	GO_BP	Endothelials	3.16.0
GO:1905939	regulation of gonad development	1/89	13/18249	0.061598	0.185796	0.140115	INSR	1	GO_BP	Endothelials	3.16.0
GO:2001046	positive regulation of integrin-mediated signaling pathway	1/89	13/18249	0.061598	0.185796	0.140115	LIMS2	1	GO_BP	Endothelials	3.16.0
GO:0048608	reproductive structure development	4/89	305/18249	0.0620391	0.185896	0.14019	KDR/FZD4/INSR/NOS3	4	GO_BP	Endothelials	3.16.0
GO:0007492	endoderm development	2/89	83/18249	0.0620766	0.185896	0.14019	SOX17/SOX7	2	GO_BP	Endothelials	3.16.0
GO:0010770	positive regulation of cell morphogenesis involved in differentiation	2/89	83/18249	0.0620766	0.185896	0.14019	LIMS2/NRP1	2	GO_BP	Endothelials	3.16.0
GO:0014032	neural crest cell development	2/89	83/18249	0.0620766	0.185896	0.14019	SEMA3F/NRP1	2	GO_BP	Endothelials	3.16.0
GO:0007409	axonogenesis	5/89	438/18249	0.06298	0.188263	0.141975	ROBO4/SEMA3F/NOVA2/PTPRM/NRP1	5	GO_BP	Endothelials	3.16.0
GO:0021675	nerve development	2/89	84/18249	0.0633946	0.189024	0.142549	SEMA3F/NRP1	2	GO_BP	Endothelials	3.16.0
GO:0030324	lung development	3/89	187/18249	0.0634612	0.189024	0.142549	KDR/HEG1/NOS3	3	GO_BP	Endothelials	3.16.0
GO:0061458	reproductive system development	4/89	309/18249	0.0644453	0.191613	0.144502	KDR/FZD4/INSR/NOS3	4	GO_BP	Endothelials	3.16.0
GO:0019935	cyclic-nucleotide-mediated signaling	2/89	85/18249	0.0647221	0.191752	0.144607	AQP1/APLNR	2	GO_BP	Endothelials	3.16.0
GO:0021954	central nervous system neuron development	2/89	85/18249	0.0647221	0.191752	0.144607	NOVA2/NRP1	2	GO_BP	Endothelials	3.16.0
GO:1903169	regulation of calcium ion transmembrane transport	3/89	189/18249	0.0650863	0.191973	0.144773	RAMP3/APLNR/F2RL3	3	GO_BP	Endothelials	3.16.0
GO:0032092	positive regulation of protein binding	2/89	86/18249	0.066059	0.191973	0.144773	CLDN5/NRP1	2	GO_BP	Endothelials	3.16.0
GO:0007638	mechanosensory behavior	1/89	14/18249	0.0661778	0.191973	0.144773	SHANK3	1	GO_BP	Endothelials	3.16.0
GO:0015670	carbon dioxide transport	1/89	14/18249	0.0661778	0.191973	0.144773	AQP1	1	GO_BP	Endothelials	3.16.0
GO:0030238	male sex determination	1/89	14/18249	0.0661778	0.191973	0.144773	INSR	1	GO_BP	Endothelials	3.16.0
GO:0031115	negative regulation of microtubule polymerization	1/89	14/18249	0.0661778	0.191973	0.144773	CDH5	1	GO_BP	Endothelials	3.16.0
GO:0031282	regulation of guanylate cyclase activity	1/89	14/18249	0.0661778	0.191973	0.144773	NOS3	1	GO_BP	Endothelials	3.16.0
GO:0070278	extracellular matrix constituent secretion	1/89	14/18249	0.0661778	0.191973	0.144773	ENG	1	GO_BP	Endothelials	3.16.0
GO:0072160	nephron tubule epithelial cell differentiation	1/89	14/18249	0.0661778	0.191973	0.144773	WWTR1	1	GO_BP	Endothelials	3.16.0
GO:0072672	neutrophil extravasation	1/89	14/18249	0.0661778	0.191973	0.144773	PECAM1	1	GO_BP	Endothelials	3.16.0
GO:0090128	regulation of synapse maturation	1/89	14/18249	0.0661778	0.191973	0.144773	ARHGEF15	1	GO_BP	Endothelials	3.16.0
GO:0097091	synaptic vesicle clustering	1/89	14/18249	0.0661778	0.191973	0.144773	PCDH17	1	GO_BP	Endothelials	3.16.0
GO:0030323	respiratory tube development	3/89	191/18249	0.0667305	0.192905	0.145477	KDR/HEG1/NOS3	3	GO_BP	Endothelials	3.16.0
GO:0055001	muscle cell development	3/89	191/18249	0.0667305	0.192905	0.145477	RAMP2/ENG/DYSF	3	GO_BP	Endothelials	3.16.0
GO:1900182	positive regulation of protein localization to nucleus	2/89	87/18249	0.0674051	0.19438	0.146589	HYAL2/WWTR1	2	GO_BP	Endothelials	3.16.0
GO:0010975	regulation of neuron projection development	5/89	447/18249	0.0674737	0.19438	0.146589	SHANK3/HECW2/SEMA3F/NOVA2/NRP1	5	GO_BP	Endothelials	3.16.0
GO:0048568	embryonic organ development	5/89	449/18249	0.0684962	0.196645	0.148296	SOX18/KDR/ENG/APLNR/SOX17	5	GO_BP	Endothelials	3.16.0
GO:0099175	regulation of postsynapse organization	2/89	88/18249	0.0687603	0.196645	0.148296	SHANK3/SEMA3F	2	GO_BP	Endothelials	3.16.0
GO:0060326	cell chemotaxis	4/89	318/18249	0.0700369	0.196645	0.148296	FLT1/KDR/CCL14/NRP1	4	GO_BP	Endothelials	3.16.0
GO:0034644	cellular response to UV	2/89	89/18249	0.0701246	0.196645	0.148296	AQP1/HYAL2	2	GO_BP	Endothelials	3.16.0
GO:0048864	stem cell development	2/89	89/18249	0.0701246	0.196645	0.148296	SEMA3F/NRP1	2	GO_BP	Endothelials	3.16.0
GO:0050829	defense response to Gram-negative bacterium	2/89	89/18249	0.0701246	0.196645	0.148296	AQP1/SELP	2	GO_BP	Endothelials	3.16.0
GO:0001711	endodermal cell fate commitment	1/89	15/18249	0.0707355	0.196645	0.148296	SOX17	1	GO_BP	Endothelials	3.16.0
GO:0009886	post-embryonic animal morphogenesis	1/89	15/18249	0.0707355	0.196645	0.148296	KDR	1	GO_BP	Endothelials	3.16.0
GO:0042074	cell migration involved in gastrulation	1/89	15/18249	0.0707355	0.196645	0.148296	SOX17	1	GO_BP	Endothelials	3.16.0
GO:0043129	surfactant homeostasis	1/89	15/18249	0.0707355	0.196645	0.148296	KDR	1	GO_BP	Endothelials	3.16.0
GO:0043252	sodium-independent organic anion transport	1/89	15/18249	0.0707355	0.196645	0.148296	SLCO2A1	1	GO_BP	Endothelials	3.16.0
GO:0045725	positive regulation of glycogen biosynthetic process	1/89	15/18249	0.0707355	0.196645	0.148296	INSR	1	GO_BP	Endothelials	3.16.0
GO:0060347	heart trabecula formation	1/89	15/18249	0.0707355	0.196645	0.148296	TEK	1	GO_BP	Endothelials	3.16.0
GO:0060354	negative regulation of cell adhesion molecule production	1/89	15/18249	0.0707355	0.196645	0.148296	NOTCH4	1	GO_BP	Endothelials	3.16.0
GO:0070831	basement membrane assembly	1/89	15/18249	0.0707355	0.196645	0.148296	RAMP2	1	GO_BP	Endothelials	3.16.0
GO:0071474	cellular hyperosmotic response	1/89	15/18249	0.0707355	0.196645	0.148296	AQP1	1	GO_BP	Endothelials	3.16.0
GO:0072148	epithelial cell fate commitment	1/89	15/18249	0.0707355	0.196645	0.148296	NRP1	1	GO_BP	Endothelials	3.16.0
GO:0150011	regulation of neuron projection arborization	1/89	15/18249	0.0707355	0.196645	0.148296	FZD4	1	GO_BP	Endothelials	3.16.0
GO:1900426	positive regulation of defense response to bacterium	1/89	15/18249	0.0707355	0.196645	0.148296	MMRN2	1	GO_BP	Endothelials	3.16.0
GO:2000345	regulation of hepatocyte proliferation	1/89	15/18249	0.0707355	0.196645	0.148296	LIMS2	1	GO_BP	Endothelials	3.16.0
GO:2001028	positive regulation of endothelial cell chemotaxis	1/89	15/18249	0.0707355	0.196645	0.148296	KDR	1	GO_BP	Endothelials	3.16.0
GO:0007369	gastrulation	3/89	196/18249	0.070924	0.196841	0.148444	APLNR/SOX17/SOX7	3	GO_BP	Endothelials	3.16.0
GO:0045995	regulation of embryonic development	2/89	90/18249	0.0714977	0.197775	0.149149	SOX17/INSR	2	GO_BP	Endothelials	3.16.0
GO:0070098	chemokine-mediated signaling pathway	2/89	90/18249	0.0714977	0.197775	0.149149	CCL14/ACKR1	2	GO_BP	Endothelials	3.16.0
GO:0072503	cellular divalent inorganic cation homeostasis	4/89	322/18249	0.0726002	0.200492	0.151198	CDH5/APLNR/CCL14/F2RL3	4	GO_BP	Endothelials	3.16.0
GO:0001942	hair follicle development	2/89	91/18249	0.0728796	0.200599	0.151279	SOX18/LDB2	2	GO_BP	Endothelials	3.16.0
GO:0002028	regulation of sodium ion transport	2/89	91/18249	0.0728796	0.200599	0.151279	HECW2/NOS3	2	GO_BP	Endothelials	3.16.0
GO:0008154	actin polymerization or depolymerization	3/89	199/18249	0.0734962	0.200884	0.151493	ESAM/KANK3/FAM107A	3	GO_BP	Endothelials	3.16.0
GO:0009791	post-embryonic development	2/89	92/18249	0.0742702	0.200884	0.151493	KDR/HEG1	2	GO_BP	Endothelials	3.16.0
GO:0106027	neuron projection organization	2/89	92/18249	0.0742702	0.200884	0.151493	SHANK3/INSR	2	GO_BP	Endothelials	3.16.0
GO:1900542	regulation of purine nucleotide metabolic process	2/89	92/18249	0.0742702	0.200884	0.151493	INSR/NOS3	2	GO_BP	Endothelials	3.16.0
GO:0032271	regulation of protein polymerization	3/89	200/18249	0.0743628	0.200884	0.151493	CDH5/ESAM/KANK3	3	GO_BP	Endothelials	3.16.0
GO:0030033	microvillus assembly	1/89	16/18249	0.0752712	0.200884	0.151493	PODXL	1	GO_BP	Endothelials	3.16.0
GO:0030214	hyaluronan catabolic process	1/89	16/18249	0.0752712	0.200884	0.151493	HYAL2	1	GO_BP	Endothelials	3.16.0
GO:0045986	negative regulation of smooth muscle contraction	1/89	16/18249	0.0752712	0.200884	0.151493	CALCRL	1	GO_BP	Endothelials	3.16.0
GO:0046325	negative regulation of glucose import	1/89	16/18249	0.0752712	0.200884	0.151493	GRB10	1	GO_BP	Endothelials	3.16.0
GO:0048266	behavioral response to pain	1/89	16/18249	0.0752712	0.200884	0.151493	VWA1	1	GO_BP	Endothelials	3.16.0
GO:0060033	anatomical structure regression	1/89	16/18249	0.0752712	0.200884	0.151493	FLT1	1	GO_BP	Endothelials	3.16.0
GO:0060456	positive regulation of digestive system process	1/89	16/18249	0.0752712	0.200884	0.151493	AQP1	1	GO_BP	Endothelials	3.16.0
GO:0060911	cardiac cell fate commitment	1/89	16/18249	0.0752712	0.200884	0.151493	SOX17	1	GO_BP	Endothelials	3.16.0
GO:0070875	positive regulation of glycogen metabolic process	1/89	16/18249	0.0752712	0.200884	0.151493	INSR	1	GO_BP	Endothelials	3.16.0
GO:0072578	neurotransmitter-gated ion channel clustering	1/89	16/18249	0.0752712	0.200884	0.151493	SHANK3	1	GO_BP	Endothelials	3.16.0
GO:1901201	regulation of extracellular matrix assembly	1/89	16/18249	0.0752712	0.200884	0.151493	TIE1	1	GO_BP	Endothelials	3.16.0
GO:1905664	regulation of calcium ion import across plasma membrane	1/89	16/18249	0.0752712	0.200884	0.151493	RAMP3	1	GO_BP	Endothelials	3.16.0
GO:2000650	negative regulation of sodium ion transmembrane transporter activity	1/89	16/18249	0.0752712	0.200884	0.151493	HECW2	1	GO_BP	Endothelials	3.16.0
GO:2000696	regulation of epithelial cell differentiation involved in kidney development	1/89	16/18249	0.0752712	0.200884	0.151493	WWTR1	1	GO_BP	Endothelials	3.16.0
GO:0030516	regulation of axon extension	2/89	93/18249	0.0756693	0.201624	0.152051	SEMA3F/NRP1	2	GO_BP	Endothelials	3.16.0
GO:0051701	biological process involved in interaction with host	3/89	202/18249	0.0761098	0.201972	0.152314	HYAL2/INSR/NRP1	3	GO_BP	Endothelials	3.16.0
GO:0071496	cellular response to external stimulus	4/89	328/18249	0.0765346	0.201972	0.152314	AQP1/ENG/FAM107A/NUAK1	4	GO_BP	Endothelials	3.16.0
GO:0000302	response to reactive oxygen species	3/89	203/18249	0.0769901	0.201972	0.152314	AQP1/HYAL2/NOS3	3	GO_BP	Endothelials	3.16.0
GO:0022404	molting cycle process	2/89	94/18249	0.0770769	0.201972	0.152314	SOX18/LDB2	2	GO_BP	Endothelials	3.16.0
GO:0022405	hair cycle process	2/89	94/18249	0.0770769	0.201972	0.152314	SOX18/LDB2	2	GO_BP	Endothelials	3.16.0
GO:0035304	regulation of protein dephosphorylation	2/89	94/18249	0.0770769	0.201972	0.152314	CDH5/NUAK1	2	GO_BP	Endothelials	3.16.0
GO:0051492	regulation of stress fiber assembly	2/89	94/18249	0.0770769	0.201972	0.152314	ARHGEF15/NRP1	2	GO_BP	Endothelials	3.16.0
GO:1903035	negative regulation of response to wounding	2/89	94/18249	0.0770769	0.201972	0.152314	CD34/NOS3	2	GO_BP	Endothelials	3.16.0
GO:0014909	smooth muscle cell migration	2/89	95/18249	0.0784928	0.201972	0.152314	GRB10/NRP1	2	GO_BP	Endothelials	3.16.0
GO:0098773	skin epidermis development	2/89	95/18249	0.0784928	0.201972	0.152314	SOX18/LDB2	2	GO_BP	Endothelials	3.16.0
GO:0003184	pulmonary valve morphogenesis	1/89	17/18249	0.0797851	0.201972	0.152314	NOS3	1	GO_BP	Endothelials	3.16.0
GO:0003198	epithelial to mesenchymal transition involved in endocardial cushion formation	1/89	17/18249	0.0797851	0.201972	0.152314	ENG	1	GO_BP	Endothelials	3.16.0
GO:0010224	response to UV-B	1/89	17/18249	0.0797851	0.201972	0.152314	HYAL2	1	GO_BP	Endothelials	3.16.0
GO:0010763	positive regulation of fibroblast migration	1/89	17/18249	0.0797851	0.201972	0.152314	AQP1	1	GO_BP	Endothelials	3.16.0
GO:0030949	positive regulation of vascular endothelial growth factor receptor signaling pathway	1/89	17/18249	0.0797851	0.201972	0.152314	GRB10	1	GO_BP	Endothelials	3.16.0
GO:0033631	cell-cell adhesion mediated by integrin	1/89	17/18249	0.0797851	0.201972	0.152314	PODXL	1	GO_BP	Endothelials	3.16.0
GO:0035729	cellular response to hepatocyte growth factor stimulus	1/89	17/18249	0.0797851	0.201972	0.152314	NRP1	1	GO_BP	Endothelials	3.16.0
GO:0042481	regulation of odontogenesis	1/89	17/18249	0.0797851	0.201972	0.152314	CD34	1	GO_BP	Endothelials	3.16.0
GO:0045019	negative regulation of nitric oxide biosynthetic process	1/89	17/18249	0.0797851	0.201972	0.152314	CD34	1	GO_BP	Endothelials	3.16.0
GO:0048875	chemical homeostasis within a tissue	1/89	17/18249	0.0797851	0.201972	0.152314	KDR	1	GO_BP	Endothelials	3.16.0
GO:0060263	regulation of respiratory burst	1/89	17/18249	0.0797851	0.201972	0.152314	INSR	1	GO_BP	Endothelials	3.16.0
GO:0070593	dendrite self-avoidance	1/89	17/18249	0.0797851	0.201972	0.152314	ROBO4	1	GO_BP	Endothelials	3.16.0
GO:0071732	cellular response to nitric oxide	1/89	17/18249	0.0797851	0.201972	0.152314	AQP1	1	GO_BP	Endothelials	3.16.0
GO:0072109	glomerular mesangium development	1/89	17/18249	0.0797851	0.201972	0.152314	CD34	1	GO_BP	Endothelials	3.16.0
GO:0072189	ureter development	1/89	17/18249	0.0797851	0.201972	0.152314	SOX17	1	GO_BP	Endothelials	3.16.0
GO:0097107	postsynaptic density assembly	1/89	17/18249	0.0797851	0.201972	0.152314	SHANK3	1	GO_BP	Endothelials	3.16.0
GO:1900034	regulation of cellular response to heat	1/89	17/18249	0.0797851	0.201972	0.152314	CD34	1	GO_BP	Endothelials	3.16.0
GO:1900037	regulation of cellular response to hypoxia	1/89	17/18249	0.0797851	0.201972	0.152314	CD34	1	GO_BP	Endothelials	3.16.0
GO:1902306	negative regulation of sodium ion transmembrane transport	1/89	17/18249	0.0797851	0.201972	0.152314	HECW2	1	GO_BP	Endothelials	3.16.0
GO:1903236	regulation of leukocyte tethering or rolling	1/89	17/18249	0.0797851	0.201972	0.152314	SELP	1	GO_BP	Endothelials	3.16.0
GO:1904406	negative regulation of nitric oxide metabolic process	1/89	17/18249	0.0797851	0.201972	0.152314	CD34	1	GO_BP	Endothelials	3.16.0
GO:0014033	neural crest cell differentiation	2/89	96/18249	0.0799168	0.201972	0.152314	SEMA3F/NRP1	2	GO_BP	Endothelials	3.16.0
GO:0060291	long-term synaptic potentiation	2/89	96/18249	0.0799168	0.201972	0.152314	SHANK3/FAM107A	2	GO_BP	Endothelials	3.16.0
GO:0072080	nephron tubule development	2/89	96/18249	0.0799168	0.201972	0.152314	AQP1/WWTR1	2	GO_BP	Endothelials	3.16.0
GO:0006140	regulation of nucleotide metabolic process	2/89	97/18249	0.081349	0.20497	0.154575	INSR/NOS3	2	GO_BP	Endothelials	3.16.0
GO:0008593	regulation of Notch signaling pathway	2/89	97/18249	0.081349	0.20497	0.154575	EGFL7/NOS3	2	GO_BP	Endothelials	3.16.0
GO:1990778	protein localization to cell periphery	4/89	336/18249	0.0819452	0.206161	0.155473	RAMP2/RAMP3/SLC9A3R2/TMEM88	4	GO_BP	Endothelials	3.16.0
GO:1990868	response to chemokine	2/89	98/18249	0.0827892	0.207337	0.15636	CCL14/ACKR1	2	GO_BP	Endothelials	3.16.0
GO:1990869	cellular response to chemokine	2/89	98/18249	0.0827892	0.207337	0.15636	CCL14/ACKR1	2	GO_BP	Endothelials	3.16.0
GO:0050807	regulation of synapse organization	3/89	210/18249	0.0832778	0.207337	0.15636	SHANK3/ARHGEF15/SEMA3F	3	GO_BP	Endothelials	3.16.0
GO:0009612	response to mechanical stimulus	3/89	211/18249	0.0841937	0.207337	0.15636	AQP1/ENG/SHANK3	3	GO_BP	Endothelials	3.16.0
GO:0060541	respiratory system development	3/89	211/18249	0.0841937	0.207337	0.15636	KDR/HEG1/NOS3	3	GO_BP	Endothelials	3.16.0
GO:0061326	renal tubule development	2/89	99/18249	0.0842372	0.207337	0.15636	AQP1/WWTR1	2	GO_BP	Endothelials	3.16.0
GO:2001237	negative regulation of extrinsic apoptotic signaling pathway	2/89	99/18249	0.0842372	0.207337	0.15636	NOS3/NRP1	2	GO_BP	Endothelials	3.16.0
GO:0002693	positive regulation of cellular extravasation	1/89	18/18249	0.0842771	0.207337	0.15636	PLVAP	1	GO_BP	Endothelials	3.16.0
GO:0003159	morphogenesis of an endothelium	1/89	18/18249	0.0842771	0.207337	0.15636	ACVRL1	1	GO_BP	Endothelials	3.16.0
GO:0016264	gap junction assembly	1/89	18/18249	0.0842771	0.207337	0.15636	APLNR	1	GO_BP	Endothelials	3.16.0
GO:0048569	post-embryonic animal organ development	1/89	18/18249	0.0842771	0.207337	0.15636	KDR	1	GO_BP	Endothelials	3.16.0
GO:0051770	positive regulation of nitric-oxide synthase biosynthetic process	1/89	18/18249	0.0842771	0.207337	0.15636	KDR	1	GO_BP	Endothelials	3.16.0
GO:0051900	regulation of mitochondrial depolarization	1/89	18/18249	0.0842771	0.207337	0.15636	KDR	1	GO_BP	Endothelials	3.16.0
GO:0061154	endothelial tube morphogenesis	1/89	18/18249	0.0842771	0.207337	0.15636	ACVRL1	1	GO_BP	Endothelials	3.16.0
GO:0086103	G protein-coupled receptor signaling pathway involved in heart process	1/89	18/18249	0.0842771	0.207337	0.15636	RAMP3	1	GO_BP	Endothelials	3.16.0
GO:1990830	cellular response to leukemia inhibitory factor	2/89	100/18249	0.085693	0.210509	0.158752	SOX17/FZD4	2	GO_BP	Endothelials	3.16.0
GO:0010769	regulation of cell morphogenesis involved in differentiation	2/89	101/18249	0.0871564	0.212905	0.160559	LIMS2/NRP1	2	GO_BP	Endothelials	3.16.0
GO:0015908	fatty acid transport	2/89	101/18249	0.0871564	0.212905	0.160559	RBP7/RBP5	2	GO_BP	Endothelials	3.16.0
GO:1990823	response to leukemia inhibitory factor	2/89	101/18249	0.0871564	0.212905	0.160559	SOX17/FZD4	2	GO_BP	Endothelials	3.16.0
GO:0002281	macrophage activation involved in immune response	1/89	19/18249	0.0887475	0.212905	0.160559	DYSF	1	GO_BP	Endothelials	3.16.0
GO:0010544	negative regulation of platelet activation	1/89	19/18249	0.0887475	0.212905	0.160559	NOS3	1	GO_BP	Endothelials	3.16.0
GO:0010738	regulation of protein kinase A signaling	1/89	19/18249	0.0887475	0.212905	0.160559	RAMP3	1	GO_BP	Endothelials	3.16.0
GO:0031645	negative regulation of nervous system process	1/89	19/18249	0.0887475	0.212905	0.160559	JAM2	1	GO_BP	Endothelials	3.16.0
GO:0035728	response to hepatocyte growth factor	1/89	19/18249	0.0887475	0.212905	0.160559	NRP1	1	GO_BP	Endothelials	3.16.0
GO:0045603	positive regulation of endothelial cell differentiation	1/89	19/18249	0.0887475	0.212905	0.160559	ACVRL1	1	GO_BP	Endothelials	3.16.0
GO:0051152	positive regulation of smooth muscle cell differentiation	1/89	19/18249	0.0887475	0.212905	0.160559	ENG	1	GO_BP	Endothelials	3.16.0
GO:0060039	pericardium development	1/89	19/18249	0.0887475	0.212905	0.160559	HEG1	1	GO_BP	Endothelials	3.16.0
GO:0060216	definitive hemopoiesis	1/89	19/18249	0.0887475	0.212905	0.160559	TEK	1	GO_BP	Endothelials	3.16.0
GO:0060977	coronary vasculature morphogenesis	1/89	19/18249	0.0887475	0.212905	0.160559	NRP1	1	GO_BP	Endothelials	3.16.0
GO:0071625	vocalization behavior	1/89	19/18249	0.0887475	0.212905	0.160559	SHANK3	1	GO_BP	Endothelials	3.16.0
GO:0099563	modification of synaptic structure	1/89	19/18249	0.0887475	0.212905	0.160559	SYNPO	1	GO_BP	Endothelials	3.16.0
GO:1902170	cellular response to reactive nitrogen species	1/89	19/18249	0.0887475	0.212905	0.160559	AQP1	1	GO_BP	Endothelials	3.16.0
GO:0050803	regulation of synapse structure or activity	3/89	216/18249	0.0888382	0.212905	0.160559	SHANK3/ARHGEF15/SEMA3F	3	GO_BP	Endothelials	3.16.0
GO:0061564	axon development	5/89	489/18249	0.0907462	0.217166	0.163772	ROBO4/SEMA3F/NOVA2/PTPRM/NRP1	5	GO_BP	Endothelials	3.16.0
GO:0110020	regulation of actomyosin structure organization	2/89	104/18249	0.0915916	0.218764	0.164977	ARHGEF15/NRP1	2	GO_BP	Endothelials	3.16.0
GO:1901215	negative regulation of neuron death	3/89	219/18249	0.0916761	0.218764	0.164977	CD34/KDR/NRP1	3	GO_BP	Endothelials	3.16.0
GO:0016050	vesicle organization	4/89	350/18249	0.0918578	0.218884	0.165068	CD34/AQP1/DYSF/F2RL3	4	GO_BP	Endothelials	3.16.0
GO:0006525	arginine metabolic process	1/89	20/18249	0.0931963	0.220186	0.16605	NOS3	1	GO_BP	Endothelials	3.16.0
GO:0015732	prostaglandin transport	1/89	20/18249	0.0931963	0.220186	0.16605	SLCO2A1	1	GO_BP	Endothelials	3.16.0
GO:0032332	positive regulation of chondrocyte differentiation	1/89	20/18249	0.0931963	0.220186	0.16605	ACVRL1	1	GO_BP	Endothelials	3.16.0
GO:0051882	mitochondrial depolarization	1/89	20/18249	0.0931963	0.220186	0.16605	KDR	1	GO_BP	Endothelials	3.16.0
GO:0097320	plasma membrane tubulation	1/89	20/18249	0.0931963	0.220186	0.16605	CAVIN2	1	GO_BP	Endothelials	3.16.0
GO:0098698	postsynaptic specialization assembly	1/89	20/18249	0.0931963	0.220186	0.16605	SHANK3	1	GO_BP	Endothelials	3.16.0
GO:0035282	segmentation	2/89	106/18249	0.0945847	0.22315	0.168285	SEMA3F/NRP1	2	GO_BP	Endothelials	3.16.0
GO:0016311	dephosphorylation	4/89	354/18249	0.0947917	0.223323	0.168415	CDH5/PTPRB/NUAK1/PTPRM	4	GO_BP	Endothelials	3.16.0
GO:0010717	regulation of epithelial to mesenchymal transition	2/89	107/18249	0.0960919	0.223369	0.16845	ENG/WWTR1	2	GO_BP	Endothelials	3.16.0
GO:0097191	extrinsic apoptotic signaling pathway	3/89	224/18249	0.0964892	0.223369	0.16845	HYAL2/NOS3/NRP1	3	GO_BP	Endothelials	3.16.0
GO:0014812	muscle cell migration	2/89	108/18249	0.097606	0.223369	0.16845	GRB10/NRP1	2	GO_BP	Endothelials	3.16.0
GO:0061387	regulation of extent of cell growth	2/89	108/18249	0.097606	0.223369	0.16845	SEMA3F/NRP1	2	GO_BP	Endothelials	3.16.0
GO:0002029	desensitization of G protein-coupled receptor signaling pathway	1/89	21/18249	0.0976236	0.223369	0.16845	APLNR	1	GO_BP	Endothelials	3.16.0
GO:0003177	pulmonary valve development	1/89	21/18249	0.0976236	0.223369	0.16845	NOS3	1	GO_BP	Endothelials	3.16.0
GO:0007413	axonal fasciculation	1/89	21/18249	0.0976236	0.223369	0.16845	NRP1	1	GO_BP	Endothelials	3.16.0
GO:0010829	negative regulation of glucose transmembrane transport	1/89	21/18249	0.0976236	0.223369	0.16845	GRB10	1	GO_BP	Endothelials	3.16.0
GO:0021756	striatum development	1/89	21/18249	0.0976236	0.223369	0.16845	SHANK3	1	GO_BP	Endothelials	3.16.0
GO:0022401	negative adaptation of signaling pathway	1/89	21/18249	0.0976236	0.223369	0.16845	APLNR	1	GO_BP	Endothelials	3.16.0
GO:0045821	positive regulation of glycolytic process	1/89	21/18249	0.0976236	0.223369	0.16845	INSR	1	GO_BP	Endothelials	3.16.0
GO:0060353	regulation of cell adhesion molecule production	1/89	21/18249	0.0976236	0.223369	0.16845	NOTCH4	1	GO_BP	Endothelials	3.16.0
GO:0060445	branching involved in salivary gland morphogenesis	1/89	21/18249	0.0976236	0.223369	0.16845	NRP1	1	GO_BP	Endothelials	3.16.0
GO:0060973	cell migration involved in heart development	1/89	21/18249	0.0976236	0.223369	0.16845	ENG	1	GO_BP	Endothelials	3.16.0
GO:0071636	positive regulation of transforming growth factor beta production	1/89	21/18249	0.0976236	0.223369	0.16845	CD34	1	GO_BP	Endothelials	3.16.0
GO:0071731	response to nitric oxide	1/89	21/18249	0.0976236	0.223369	0.16845	AQP1	1	GO_BP	Endothelials	3.16.0
GO:0090141	positive regulation of mitochondrial fission	1/89	21/18249	0.0976236	0.223369	0.16845	KDR	1	GO_BP	Endothelials	3.16.0
GO:0097062	dendritic spine maintenance	1/89	21/18249	0.0976236	0.223369	0.16845	INSR	1	GO_BP	Endothelials	3.16.0
GO:0097734	extracellular exosome biogenesis	1/89	21/18249	0.0976236	0.223369	0.16845	CD34	1	GO_BP	Endothelials	3.16.0
GO:0106030	neuron projection fasciculation	1/89	21/18249	0.0976236	0.223369	0.16845	NRP1	1	GO_BP	Endothelials	3.16.0
GO:2000047	regulation of cell-cell adhesion mediated by cadherin	1/89	21/18249	0.0976236	0.223369	0.16845	NOTCH4	1	GO_BP	Endothelials	3.16.0
GO:0071902	positive regulation of protein serine/threonine kinase activity	3/89	226/18249	0.0984431	0.223634	0.16865	FLT1/FZD4/INSR	3	GO_BP	Endothelials	3.16.0
GO:0003002	regionalization	4/89	359/18249	0.0985214	0.223634	0.16865	SOX17/ACVRL1/SEMA3F/NRP1	4	GO_BP	Endothelials	3.16.0
GO:0030038	contractile actin filament bundle assembly	2/89	109/18249	0.0991269	0.223634	0.16865	ARHGEF15/NRP1	2	GO_BP	Endothelials	3.16.0
GO:0042116	macrophage activation	2/89	109/18249	0.0991269	0.223634	0.16865	CD93/DYSF	2	GO_BP	Endothelials	3.16.0
GO:0043149	stress fiber assembly	2/89	109/18249	0.0991269	0.223634	0.16865	ARHGEF15/NRP1	2	GO_BP	Endothelials	3.16.0
GO:0048588	developmental cell growth	3/89	228/18249	0.100413	0.223634	0.16865	NRN1/SEMA3F/NRP1	3	GO_BP	Endothelials	3.16.0
GO:0009408	response to heat	2/89	110/18249	0.100654	0.223634	0.16865	CD34/NOS3	2	GO_BP	Endothelials	3.16.0
GO:0002685	regulation of leukocyte migration	3/89	229/18249	0.101404	0.223634	0.16865	PLVAP/JAM2/SELP	3	GO_BP	Endothelials	3.16.0
GO:0001919	regulation of receptor recycling	1/89	22/18249	0.10203	0.223634	0.16865	RAMP3	1	GO_BP	Endothelials	3.16.0
GO:0002070	epithelial cell maturation	1/89	22/18249	0.10203	0.223634	0.16865	KDR	1	GO_BP	Endothelials	3.16.0
GO:0003228	atrial cardiac muscle tissue development	1/89	22/18249	0.10203	0.223634	0.16865	ENG	1	GO_BP	Endothelials	3.16.0
GO:0007530	sex determination	1/89	22/18249	0.10203	0.223634	0.16865	INSR	1	GO_BP	Endothelials	3.16.0
GO:0009190	cyclic nucleotide biosynthetic process	1/89	22/18249	0.10203	0.223634	0.16865	ADCY4	1	GO_BP	Endothelials	3.16.0
GO:0010766	negative regulation of sodium ion transport	1/89	22/18249	0.10203	0.223634	0.16865	HECW2	1	GO_BP	Endothelials	3.16.0
GO:0015669	gas transport	1/89	22/18249	0.10203	0.223634	0.16865	AQP1	1	GO_BP	Endothelials	3.16.0
GO:0019430	removal of superoxide radicals	1/89	22/18249	0.10203	0.223634	0.16865	NOS3	1	GO_BP	Endothelials	3.16.0
GO:0023019	signal transduction involved in regulation of gene expression	1/89	22/18249	0.10203	0.223634	0.16865	SOX17	1	GO_BP	Endothelials	3.16.0
GO:0030728	ovulation	1/89	22/18249	0.10203	0.223634	0.16865	NOS3	1	GO_BP	Endothelials	3.16.0
GO:0033630	positive regulation of cell adhesion mediated by integrin	1/89	22/18249	0.10203	0.223634	0.16865	PODXL	1	GO_BP	Endothelials	3.16.0
GO:0035313	wound healing, spreading of epidermal cells	1/89	22/18249	0.10203	0.223634	0.16865	ACVRL1	1	GO_BP	Endothelials	3.16.0
GO:0035809	regulation of urine volume	1/89	22/18249	0.10203	0.223634	0.16865	HYAL2	1	GO_BP	Endothelials	3.16.0
GO:0050765	negative regulation of phagocytosis	1/89	22/18249	0.10203	0.223634	0.16865	DYSF	1	GO_BP	Endothelials	3.16.0
GO:0051767	nitric-oxide synthase biosynthetic process	1/89	22/18249	0.10203	0.223634	0.16865	KDR	1	GO_BP	Endothelials	3.16.0
GO:0051769	regulation of nitric-oxide synthase biosynthetic process	1/89	22/18249	0.10203	0.223634	0.16865	KDR	1	GO_BP	Endothelials	3.16.0
GO:0052652	cyclic purine nucleotide metabolic process	1/89	22/18249	0.10203	0.223634	0.16865	ADCY4	1	GO_BP	Endothelials	3.16.0
GO:0061318	renal filtration cell differentiation	1/89	22/18249	0.10203	0.223634	0.16865	PODXL	1	GO_BP	Endothelials	3.16.0
GO:0072112	podocyte differentiation	1/89	22/18249	0.10203	0.223634	0.16865	PODXL	1	GO_BP	Endothelials	3.16.0
GO:0072574	hepatocyte proliferation	1/89	22/18249	0.10203	0.223634	0.16865	LIMS2	1	GO_BP	Endothelials	3.16.0
GO:0072575	epithelial cell proliferation involved in liver morphogenesis	1/89	22/18249	0.10203	0.223634	0.16865	LIMS2	1	GO_BP	Endothelials	3.16.0
GO:1900424	regulation of defense response to bacterium	1/89	22/18249	0.10203	0.223634	0.16865	MMRN2	1	GO_BP	Endothelials	3.16.0
GO:2000810	regulation of bicellular tight junction assembly	1/89	22/18249	0.10203	0.223634	0.16865	CLDN5	1	GO_BP	Endothelials	3.16.0
GO:2001044	regulation of integrin-mediated signaling pathway	1/89	22/18249	0.10203	0.223634	0.16865	LIMS2	1	GO_BP	Endothelials	3.16.0
GO:0071347	cellular response to interleukin-1	2/89	111/18249	0.102189	0.223689	0.168691	HYAL2/CCL14	2	GO_BP	Endothelials	3.16.0
GO:0060560	developmental growth involved in morphogenesis	3/89	232/18249	0.104401	0.228231	0.172117	NRN1/SEMA3F/NRP1	3	GO_BP	Endothelials	3.16.0
GO:0007229	integrin-mediated signaling pathway	2/89	113/18249	0.105277	0.22845	0.172282	LIMS2/NRP1	2	GO_BP	Endothelials	3.16.0
GO:0002053	positive regulation of mesenchymal cell proliferation	1/89	23/18249	0.106414	0.22845	0.172282	KDR	1	GO_BP	Endothelials	3.16.0
GO:0016338	calcium-independent cell-cell adhesion via plasma membrane cell-adhesion molecules	1/89	23/18249	0.106414	0.22845	0.172282	CLDN5	1	GO_BP	Endothelials	3.16.0
GO:0023058	adaptation of signaling pathway	1/89	23/18249	0.106414	0.22845	0.172282	APLNR	1	GO_BP	Endothelials	3.16.0
GO:0031065	positive regulation of histone deacetylation	1/89	23/18249	0.106414	0.22845	0.172282	APLNR	1	GO_BP	Endothelials	3.16.0
GO:0044241	lipid digestion	1/89	23/18249	0.106414	0.22845	0.172282	AQP1	1	GO_BP	Endothelials	3.16.0
GO:0048169	regulation of long-term neuronal synaptic plasticity	1/89	23/18249	0.106414	0.22845	0.172282	SHANK3	1	GO_BP	Endothelials	3.16.0
GO:0072311	glomerular epithelial cell differentiation	1/89	23/18249	0.106414	0.22845	0.172282	PODXL	1	GO_BP	Endothelials	3.16.0
GO:0072576	liver morphogenesis	1/89	23/18249	0.106414	0.22845	0.172282	LIMS2	1	GO_BP	Endothelials	3.16.0
GO:0140112	extracellular vesicle biogenesis	1/89	23/18249	0.106414	0.22845	0.172282	CD34	1	GO_BP	Endothelials	3.16.0
GO:1900120	regulation of receptor binding	1/89	23/18249	0.106414	0.22845	0.172282	NRP1	1	GO_BP	Endothelials	3.16.0
GO:1900273	positive regulation of long-term synaptic potentiation	1/89	23/18249	0.106414	0.22845	0.172282	SHANK3	1	GO_BP	Endothelials	3.16.0
GO:2000178	negative regulation of neural precursor cell proliferation	1/89	23/18249	0.106414	0.22845	0.172282	LIMS2	1	GO_BP	Endothelials	3.16.0
GO:0071356	cellular response to tumor necrosis factor	3/89	234/18249	0.106418	0.22845	0.172282	PLVAP/HYAL2/CCL14	3	GO_BP	Endothelials	3.16.0
GO:1904659	glucose transmembrane transport	2/89	114/18249	0.10683	0.22904	0.172726	INSR/GRB10	2	GO_BP	Endothelials	3.16.0
GO:0042303	molting cycle	2/89	115/18249	0.10839	0.231491	0.174575	SOX18/LDB2	2	GO_BP	Endothelials	3.16.0
GO:0042633	hair cycle	2/89	115/18249	0.10839	0.231491	0.174575	SOX18/LDB2	2	GO_BP	Endothelials	3.16.0
GO:0048640	negative regulation of developmental growth	2/89	115/18249	0.10839	0.231491	0.174575	SEMA3F/NRP1	2	GO_BP	Endothelials	3.16.0
GO:0002274	myeloid leukocyte activation	3/89	237/18249	0.109473	0.23155	0.17462	HYAL2/CD93/DYSF	3	GO_BP	Endothelials	3.16.0
GO:0016358	dendrite development	3/89	238/18249	0.110499	0.23155	0.17462	SHANK3/HECW2/NRP1	3	GO_BP	Endothelials	3.16.0
GO:0019755	one-carbon compound transport	1/89	24/18249	0.110778	0.23155	0.17462	AQP1	1	GO_BP	Endothelials	3.16.0
GO:0021884	forebrain neuron development	1/89	24/18249	0.110778	0.23155	0.17462	NRP1	1	GO_BP	Endothelials	3.16.0
GO:0030810	positive regulation of nucleotide biosynthetic process	1/89	24/18249	0.110778	0.23155	0.17462	NOS3	1	GO_BP	Endothelials	3.16.0
GO:0032528	microvillus organization	1/89	24/18249	0.110778	0.23155	0.17462	PODXL	1	GO_BP	Endothelials	3.16.0
GO:0035162	embryonic hemopoiesis	1/89	24/18249	0.110778	0.23155	0.17462	KDR	1	GO_BP	Endothelials	3.16.0
GO:0036010	protein localization to endosome	1/89	24/18249	0.110778	0.23155	0.17462	NRP1	1	GO_BP	Endothelials	3.16.0
GO:0046058	cAMP metabolic process	1/89	24/18249	0.110778	0.23155	0.17462	ADCY4	1	GO_BP	Endothelials	3.16.0
GO:0060155	platelet dense granule organization	1/89	24/18249	0.110778	0.23155	0.17462	F2RL3	1	GO_BP	Endothelials	3.16.0
GO:0060352	cell adhesion molecule production	1/89	24/18249	0.110778	0.23155	0.17462	NOTCH4	1	GO_BP	Endothelials	3.16.0
GO:0071450	cellular response to oxygen radical	1/89	24/18249	0.110778	0.23155	0.17462	NOS3	1	GO_BP	Endothelials	3.16.0
GO:0071451	cellular response to superoxide	1/89	24/18249	0.110778	0.23155	0.17462	NOS3	1	GO_BP	Endothelials	3.16.0
GO:1900373	positive regulation of purine nucleotide biosynthetic process	1/89	24/18249	0.110778	0.23155	0.17462	NOS3	1	GO_BP	Endothelials	3.16.0
GO:2000353	positive regulation of endothelial cell apoptotic process	1/89	24/18249	0.110778	0.23155	0.17462	ECSCR	1	GO_BP	Endothelials	3.16.0
GO:2000738	positive regulation of stem cell differentiation	1/89	24/18249	0.110778	0.23155	0.17462	SOX17	1	GO_BP	Endothelials	3.16.0
GO:2001026	regulation of endothelial cell chemotaxis	1/89	24/18249	0.110778	0.23155	0.17462	KDR	1	GO_BP	Endothelials	3.16.0
GO:0008645	hexose transmembrane transport	2/89	117/18249	0.111528	0.232826	0.175582	INSR/GRB10	2	GO_BP	Endothelials	3.16.0
GO:0097529	myeloid leukocyte migration	3/89	241/18249	0.113599	0.23677	0.178556	PECAM1/FLT1/CCL14	3	GO_BP	Endothelials	3.16.0
GO:0021854	hypothalamus development	1/89	25/18249	0.11512	0.23677	0.178556	NRP1	1	GO_BP	Endothelials	3.16.0
GO:0042659	regulation of cell fate specification	1/89	25/18249	0.11512	0.23677	0.178556	SOX17	1	GO_BP	Endothelials	3.16.0
GO:0045932	negative regulation of muscle contraction	1/89	25/18249	0.11512	0.23677	0.178556	CALCRL	1	GO_BP	Endothelials	3.16.0
GO:0048745	smooth muscle tissue development	1/89	25/18249	0.11512	0.23677	0.178556	ENG	1	GO_BP	Endothelials	3.16.0
GO:0050927	positive regulation of positive chemotaxis	1/89	25/18249	0.11512	0.23677	0.178556	KDR	1	GO_BP	Endothelials	3.16.0
GO:0051446	positive regulation of meiotic cell cycle	1/89	25/18249	0.11512	0.23677	0.178556	INSR	1	GO_BP	Endothelials	3.16.0
GO:1904996	positive regulation of leukocyte adhesion to vascular endothelial cell	1/89	25/18249	0.11512	0.23677	0.178556	SELP	1	GO_BP	Endothelials	3.16.0
GO:1905063	regulation of vascular associated smooth muscle cell differentiation	1/89	25/18249	0.11512	0.23677	0.178556	ENG	1	GO_BP	Endothelials	3.16.0
GO:1905563	negative regulation of vascular endothelial cell proliferation	1/89	25/18249	0.11512	0.23677	0.178556	FLT1	1	GO_BP	Endothelials	3.16.0
GO:2000114	regulation of establishment of cell polarity	1/89	25/18249	0.11512	0.23677	0.178556	CDH5	1	GO_BP	Endothelials	3.16.0
GO:2000311	regulation of AMPA receptor activity	1/89	25/18249	0.11512	0.23677	0.178556	SHANK3	1	GO_BP	Endothelials	3.16.0
GO:0007613	memory	2/89	120/18249	0.116279	0.238565	0.17991	SHANK3/INSR	2	GO_BP	Endothelials	3.16.0
GO:0015749	monosaccharide transmembrane transport	2/89	120/18249	0.116279	0.238565	0.17991	INSR/GRB10	2	GO_BP	Endothelials	3.16.0
GO:0090630	activation of GTPase activity	2/89	121/18249	0.117874	0.241263	0.181945	ARHGAP29/ARHGEF15	2	GO_BP	Endothelials	3.16.0
GO:0002026	regulation of the force of heart contraction	1/89	26/18249	0.119442	0.241263	0.181945	NOS3	1	GO_BP	Endothelials	3.16.0
GO:0006929	substrate-dependent cell migration	1/89	26/18249	0.119442	0.241263	0.181945	NRP1	1	GO_BP	Endothelials	3.16.0
GO:0010259	multicellular organism aging	1/89	26/18249	0.119442	0.241263	0.181945	HYAL2	1	GO_BP	Endothelials	3.16.0
GO:0010842	retina layer formation	1/89	26/18249	0.119442	0.241263	0.181945	PTPRM	1	GO_BP	Endothelials	3.16.0
GO:0045026	plasma membrane fusion	1/89	26/18249	0.119442	0.241263	0.181945	TIE1	1	GO_BP	Endothelials	3.16.0
GO:0050926	regulation of positive chemotaxis	1/89	26/18249	0.119442	0.241263	0.181945	KDR	1	GO_BP	Endothelials	3.16.0
GO:0060343	trabecula formation	1/89	26/18249	0.119442	0.241263	0.181945	TEK	1	GO_BP	Endothelials	3.16.0
GO:0060384	innervation	1/89	26/18249	0.119442	0.241263	0.181945	NRP1	1	GO_BP	Endothelials	3.16.0
GO:0071280	cellular response to copper ion	1/89	26/18249	0.119442	0.241263	0.181945	AQP1	1	GO_BP	Endothelials	3.16.0
GO:1903588	negative regulation of blood vessel endothelial cell proliferation involved in sprouting angiogenesis	1/89	26/18249	0.119442	0.241263	0.181945	MMRN2	1	GO_BP	Endothelials	3.16.0
GO:0008286	insulin receptor signaling pathway	2/89	122/18249	0.119475	0.241263	0.181945	INSR/GRB10	2	GO_BP	Endothelials	3.16.0
GO:0048675	axon extension	2/89	122/18249	0.119475	0.241263	0.181945	SEMA3F/NRP1	2	GO_BP	Endothelials	3.16.0
GO:0022612	gland morphogenesis	2/89	123/18249	0.121081	0.243622	0.183724	LIMS2/NRP1	2	GO_BP	Endothelials	3.16.0
GO:0071482	cellular response to light stimulus	2/89	123/18249	0.121081	0.243622	0.183724	AQP1/HYAL2	2	GO_BP	Endothelials	3.16.0
GO:0072676	lymphocyte migration	2/89	123/18249	0.121081	0.243622	0.183724	JAM2/CCL14	2	GO_BP	Endothelials	3.16.0
GO:0051209	release of sequestered calcium ion into cytosol	2/89	124/18249	0.122692	0.24601	0.185524	APLNR/F2RL3	2	GO_BP	Endothelials	3.16.0
GO:0000303	response to superoxide	1/89	27/18249	0.123742	0.24601	0.185524	NOS3	1	GO_BP	Endothelials	3.16.0
GO:0002092	positive regulation of receptor internalization	1/89	27/18249	0.123742	0.24601	0.185524	INSR	1	GO_BP	Endothelials	3.16.0
GO:0003171	atrioventricular valve development	1/89	27/18249	0.123742	0.24601	0.185524	APLNR	1	GO_BP	Endothelials	3.16.0
GO:0009065	glutamine family amino acid catabolic process	1/89	27/18249	0.123742	0.24601	0.185524	NOS3	1	GO_BP	Endothelials	3.16.0
GO:0021544	subpallium development	1/89	27/18249	0.123742	0.24601	0.185524	SHANK3	1	GO_BP	Endothelials	3.16.0
GO:0032967	positive regulation of collagen biosynthetic process	1/89	27/18249	0.123742	0.24601	0.185524	ENG	1	GO_BP	Endothelials	3.16.0
GO:0071549	cellular response to dexamethasone stimulus	1/89	27/18249	0.123742	0.24601	0.185524	AQP1	1	GO_BP	Endothelials	3.16.0
GO:1900746	regulation of vascular endothelial growth factor signaling pathway	1/89	27/18249	0.123742	0.24601	0.185524	JCAD	1	GO_BP	Endothelials	3.16.0
GO:1904861	excitatory synapse assembly	1/89	27/18249	0.123742	0.24601	0.185524	SHANK3	1	GO_BP	Endothelials	3.16.0
GO:0051283	negative regulation of sequestering of calcium ion	2/89	125/18249	0.124309	0.246843	0.186152	APLNR/F2RL3	2	GO_BP	Endothelials	3.16.0
GO:0034612	response to tumor necrosis factor	3/89	254/18249	0.127406	0.250929	0.189234	PLVAP/HYAL2/CCL14	3	GO_BP	Endothelials	3.16.0
GO:0001704	formation of primary germ layer	2/89	127/18249	0.127559	0.250929	0.189234	SOX17/SOX7	2	GO_BP	Endothelials	3.16.0
GO:0051282	regulation of sequestering of calcium ion	2/89	127/18249	0.127559	0.250929	0.189234	APLNR/F2RL3	2	GO_BP	Endothelials	3.16.0
GO:0000305	response to oxygen radical	1/89	28/18249	0.128022	0.250929	0.189234	NOS3	1	GO_BP	Endothelials	3.16.0
GO:0006972	hyperosmotic response	1/89	28/18249	0.128022	0.250929	0.189234	AQP1	1	GO_BP	Endothelials	3.16.0
GO:0010714	positive regulation of collagen metabolic process	1/89	28/18249	0.128022	0.250929	0.189234	ENG	1	GO_BP	Endothelials	3.16.0
GO:0010996	response to auditory stimulus	1/89	28/18249	0.128022	0.250929	0.189234	SHANK3	1	GO_BP	Endothelials	3.16.0
GO:0030325	adrenal gland development	1/89	28/18249	0.128022	0.250929	0.189234	INSR	1	GO_BP	Endothelials	3.16.0
GO:0032703	negative regulation of interleukin-2 production	1/89	28/18249	0.128022	0.250929	0.189234	CD34	1	GO_BP	Endothelials	3.16.0
GO:0035929	steroid hormone secretion	1/89	28/18249	0.128022	0.250929	0.189234	FZD4	1	GO_BP	Endothelials	3.16.0
GO:1903672	positive regulation of sprouting angiogenesis	1/89	28/18249	0.128022	0.250929	0.189234	JCAD	1	GO_BP	Endothelials	3.16.0
GO:0001778	plasma membrane repair	1/89	29/18249	0.132281	0.256266	0.193259	DYSF	1	GO_BP	Endothelials	3.16.0
GO:0007263	nitric oxide mediated signal transduction	1/89	29/18249	0.132281	0.256266	0.193259	NOS3	1	GO_BP	Endothelials	3.16.0
GO:0043949	regulation of cAMP-mediated signaling	1/89	29/18249	0.132281	0.256266	0.193259	APLNR	1	GO_BP	Endothelials	3.16.0
GO:0048265	response to pain	1/89	29/18249	0.132281	0.256266	0.193259	VWA1	1	GO_BP	Endothelials	3.16.0
GO:0048873	homeostasis of number of cells within a tissue	1/89	29/18249	0.132281	0.256266	0.193259	NOS3	1	GO_BP	Endothelials	3.16.0
GO:0060074	synapse maturation	1/89	29/18249	0.132281	0.256266	0.193259	ARHGEF15	1	GO_BP	Endothelials	3.16.0
GO:0070168	negative regulation of biomineral tissue development	1/89	29/18249	0.132281	0.256266	0.193259	NOS3	1	GO_BP	Endothelials	3.16.0
GO:0090312	positive regulation of protein deacetylation	1/89	29/18249	0.132281	0.256266	0.193259	APLNR	1	GO_BP	Endothelials	3.16.0
GO:0099068	postsynapse assembly	1/89	29/18249	0.132281	0.256266	0.193259	SHANK3	1	GO_BP	Endothelials	3.16.0
GO:1902547	regulation of cellular response to vascular endothelial growth factor stimulus	1/89	29/18249	0.132281	0.256266	0.193259	JCAD	1	GO_BP	Endothelials	3.16.0
GO:1990266	neutrophil migration	2/89	130/18249	0.13247	0.256334	0.19331	PECAM1/CCL14	2	GO_BP	Endothelials	3.16.0
GO:0051208	sequestering of calcium ion	2/89	131/18249	0.134117	0.25922	0.195487	APLNR/F2RL3	2	GO_BP	Endothelials	3.16.0
GO:0003015	heart process	3/89	261/18249	0.135081	0.260543	0.196485	RAMP3/WWTR1/NOS3	3	GO_BP	Endothelials	3.16.0
GO:0005979	regulation of glycogen biosynthetic process	1/89	30/18249	0.13652	0.260543	0.196485	INSR	1	GO_BP	Endothelials	3.16.0
GO:0006027	glycosaminoglycan catabolic process	1/89	30/18249	0.13652	0.260543	0.196485	HYAL2	1	GO_BP	Endothelials	3.16.0
GO:0009651	response to salt stress	1/89	30/18249	0.13652	0.260543	0.196485	AQP1	1	GO_BP	Endothelials	3.16.0
GO:0010464	regulation of mesenchymal cell proliferation	1/89	30/18249	0.13652	0.260543	0.196485	KDR	1	GO_BP	Endothelials	3.16.0
GO:0010962	regulation of glucan biosynthetic process	1/89	30/18249	0.13652	0.260543	0.196485	INSR	1	GO_BP	Endothelials	3.16.0
GO:0060292	long-term synaptic depression	1/89	30/18249	0.13652	0.260543	0.196485	SHANK3	1	GO_BP	Endothelials	3.16.0
GO:0060325	face morphogenesis	1/89	30/18249	0.13652	0.260543	0.196485	CLDN5	1	GO_BP	Endothelials	3.16.0
GO:0090140	regulation of mitochondrial fission	1/89	30/18249	0.13652	0.260543	0.196485	KDR	1	GO_BP	Endothelials	3.16.0
GO:0110150	negative regulation of biomineralization	1/89	30/18249	0.13652	0.260543	0.196485	NOS3	1	GO_BP	Endothelials	3.16.0
GO:2000463	positive regulation of excitatory postsynaptic potential	1/89	30/18249	0.13652	0.260543	0.196485	SHANK3	1	GO_BP	Endothelials	3.16.0
GO:0035303	regulation of dephosphorylation	2/89	133/18249	0.137425	0.261971	0.197561	CDH5/NUAK1	2	GO_BP	Endothelials	3.16.0
GO:0006909	phagocytosis	3/89	266/18249	0.14066	0.26498	0.19983	PECAM1/CD93/DYSF	3	GO_BP	Endothelials	3.16.0
GO:0050730	regulation of peptidyl-tyrosine phosphorylation	3/89	266/18249	0.14066	0.26498	0.19983	PECAM1/HYAL2/NRP1	3	GO_BP	Endothelials	3.16.0
GO:0021591	ventricular system development	1/89	31/18249	0.140738	0.26498	0.19983	AQP1	1	GO_BP	Endothelials	3.16.0
GO:0032148	activation of protein kinase B activity	1/89	31/18249	0.140738	0.26498	0.19983	INSR	1	GO_BP	Endothelials	3.16.0
GO:0051491	positive regulation of filopodium assembly	1/89	31/18249	0.140738	0.26498	0.19983	NRP1	1	GO_BP	Endothelials	3.16.0
GO:0060390	regulation of SMAD protein signal transduction	1/89	31/18249	0.140738	0.26498	0.19983	WWTR1	1	GO_BP	Endothelials	3.16.0
GO:0061311	cell surface receptor signaling pathway involved in heart development	1/89	31/18249	0.140738	0.26498	0.19983	SOX17	1	GO_BP	Endothelials	3.16.0
GO:0097106	postsynaptic density organization	1/89	31/18249	0.140738	0.26498	0.19983	SHANK3	1	GO_BP	Endothelials	3.16.0
GO:1902042	negative regulation of extrinsic apoptotic signaling pathway via death domain receptors	1/89	31/18249	0.140738	0.26498	0.19983	NOS3	1	GO_BP	Endothelials	3.16.0
GO:0042476	odontogenesis	2/89	135/18249	0.140751	0.26498	0.19983	CD34/AQP1	2	GO_BP	Endothelials	3.16.0
GO:1900180	regulation of protein localization to nucleus	2/89	135/18249	0.140751	0.26498	0.19983	HYAL2/WWTR1	2	GO_BP	Endothelials	3.16.0
GO:0061041	regulation of wound healing	2/89	137/18249	0.144094	0.270968	0.204346	CD34/NOS3	2	GO_BP	Endothelials	3.16.0
GO:0007435	salivary gland morphogenesis	1/89	32/18249	0.144936	0.271023	0.204388	NRP1	1	GO_BP	Endothelials	3.16.0
GO:0010669	epithelial structure maintenance	1/89	32/18249	0.144936	0.271023	0.204388	LDB2	1	GO_BP	Endothelials	3.16.0
GO:0051482	positive regulation of cytosolic calcium ion concentration involved in phospholipase C-activating G protein-coupled signaling pathway	1/89	32/18249	0.144936	0.271023	0.204388	F2RL3	1	GO_BP	Endothelials	3.16.0
GO:0061036	positive regulation of cartilage development	1/89	32/18249	0.144936	0.271023	0.204388	ACVRL1	1	GO_BP	Endothelials	3.16.0
GO:0061099	negative regulation of protein tyrosine kinase activity	1/89	32/18249	0.144936	0.271023	0.204388	HYAL2	1	GO_BP	Endothelials	3.16.0
GO:0006875	cellular metal ion homeostasis	4/89	418/18249	0.147392	0.274506	0.207014	CDH5/APLNR/CCL14/F2RL3	4	GO_BP	Endothelials	3.16.0
GO:0030833	regulation of actin filament polymerization	2/89	139/18249	0.147454	0.274506	0.207014	ESAM/KANK3	2	GO_BP	Endothelials	3.16.0
GO:0031348	negative regulation of defense response	3/89	272/18249	0.147457	0.274506	0.207014	CDH5/CALCRL/TEK	3	GO_BP	Endothelials	3.16.0
GO:0090596	sensory organ morphogenesis	3/89	272/18249	0.147457	0.274506	0.207014	AQP1/KDR/PTPRM	3	GO_BP	Endothelials	3.16.0
GO:0061448	connective tissue development	3/89	273/18249	0.1486	0.275794	0.207986	CD34/HYAL2/ACVRL1	3	GO_BP	Endothelials	3.16.0
GO:0001881	receptor recycling	1/89	33/18249	0.149113	0.275794	0.207986	RAMP3	1	GO_BP	Endothelials	3.16.0
GO:0051968	positive regulation of synaptic transmission, glutamatergic	1/89	33/18249	0.149113	0.275794	0.207986	SHANK3	1	GO_BP	Endothelials	3.16.0
GO:0060795	cell fate commitment involved in formation of primary germ layer	1/89	33/18249	0.149113	0.275794	0.207986	SOX17	1	GO_BP	Endothelials	3.16.0
GO:0070633	transepithelial transport	1/89	33/18249	0.149113	0.275794	0.207986	AQP1	1	GO_BP	Endothelials	3.16.0
GO:0072175	epithelial tube formation	2/89	140/18249	0.14914	0.275794	0.207986	MMRN2/PODXL	2	GO_BP	Endothelials	3.16.0
GO:0070555	response to interleukin-1	2/89	141/18249	0.150831	0.278421	0.209967	HYAL2/CCL14	2	GO_BP	Endothelials	3.16.0
GO:0007611	learning or memory	3/89	275/18249	0.150895	0.278421	0.209967	CLDN5/SHANK3/INSR	3	GO_BP	Endothelials	3.16.0
GO:0010977	negative regulation of neuron projection development	2/89	142/18249	0.152525	0.279404	0.210708	SEMA3F/NRP1	2	GO_BP	Endothelials	3.16.0
GO:0042552	myelination	2/89	142/18249	0.152525	0.279404	0.210708	CLDN5/JAM2	2	GO_BP	Endothelials	3.16.0
GO:0051384	response to glucocorticoid	2/89	142/18249	0.152525	0.279404	0.210708	AQP1/FAM107A	2	GO_BP	Endothelials	3.16.0
GO:0007431	salivary gland development	1/89	34/18249	0.15327	0.279404	0.210708	NRP1	1	GO_BP	Endothelials	3.16.0
GO:0034405	response to fluid shear stress	1/89	34/18249	0.15327	0.279404	0.210708	NOS3	1	GO_BP	Endothelials	3.16.0
GO:0035025	positive regulation of Rho protein signal transduction	1/89	34/18249	0.15327	0.279404	0.210708	F2RL3	1	GO_BP	Endothelials	3.16.0
GO:0035335	peptidyl-tyrosine dephosphorylation	1/89	34/18249	0.15327	0.279404	0.210708	PTPRB	1	GO_BP	Endothelials	3.16.0
GO:0060317	cardiac epithelial to mesenchymal transition	1/89	34/18249	0.15327	0.279404	0.210708	ENG	1	GO_BP	Endothelials	3.16.0
GO:0099084	postsynaptic specialization organization	1/89	34/18249	0.15327	0.279404	0.210708	SHANK3	1	GO_BP	Endothelials	3.16.0
GO:0110110	positive regulation of animal organ morphogenesis	1/89	34/18249	0.15327	0.279404	0.210708	CD34	1	GO_BP	Endothelials	3.16.0
GO:1905207	regulation of cardiocyte differentiation	1/89	34/18249	0.15327	0.279404	0.210708	SOX17	1	GO_BP	Endothelials	3.16.0
GO:0055123	digestive system development	2/89	143/18249	0.154223	0.280833	0.211786	SOX17/INSR	2	GO_BP	Endothelials	3.16.0
GO:0007272	ensheathment of neurons	2/89	144/18249	0.155924	0.282084	0.212729	CLDN5/JAM2	2	GO_BP	Endothelials	3.16.0
GO:0008366	axon ensheathment	2/89	144/18249	0.155924	0.282084	0.212729	CLDN5/JAM2	2	GO_BP	Endothelials	3.16.0
GO:0030534	adult behavior	2/89	144/18249	0.155924	0.282084	0.212729	PCDH17/SHANK3	2	GO_BP	Endothelials	3.16.0
GO:0031333	negative regulation of protein-containing complex assembly	2/89	144/18249	0.155924	0.282084	0.212729	CDH5/KANK3	2	GO_BP	Endothelials	3.16.0
GO:0050921	positive regulation of chemotaxis	2/89	144/18249	0.155924	0.282084	0.212729	KDR/NRP1	2	GO_BP	Endothelials	3.16.0
GO:0061008	hepaticobiliary system development	2/89	144/18249	0.155924	0.282084	0.212729	LIMS2/SOX17	2	GO_BP	Endothelials	3.16.0
GO:0010737	protein kinase A signaling	1/89	35/18249	0.157408	0.282926	0.213364	RAMP3	1	GO_BP	Endothelials	3.16.0
GO:0019934	cGMP-mediated signaling	1/89	35/18249	0.157408	0.282926	0.213364	AQP1	1	GO_BP	Endothelials	3.16.0
GO:0030212	hyaluronan metabolic process	1/89	35/18249	0.157408	0.282926	0.213364	HYAL2	1	GO_BP	Endothelials	3.16.0
GO:0060914	heart formation	1/89	35/18249	0.157408	0.282926	0.213364	SOX17	1	GO_BP	Endothelials	3.16.0
GO:0071425	hematopoietic stem cell proliferation	1/89	35/18249	0.157408	0.282926	0.213364	CD34	1	GO_BP	Endothelials	3.16.0
GO:1903580	positive regulation of ATP metabolic process	1/89	35/18249	0.157408	0.282926	0.213364	INSR	1	GO_BP	Endothelials	3.16.0
GO:0043547	positive regulation of GTPase activity	3/89	282/18249	0.159018	0.285513	0.215315	CCL14/ARHGAP29/ARHGEF15	3	GO_BP	Endothelials	3.16.0
GO:0050768	negative regulation of neurogenesis	2/89	146/18249	0.159338	0.285781	0.215517	SEMA3F/NRP1	2	GO_BP	Endothelials	3.16.0
GO:0035264	multicellular organism growth	2/89	147/18249	0.161051	0.28662	0.21615	HEG1/WWTR1	2	GO_BP	Endothelials	3.16.0
GO:0106106	cold-induced thermogenesis	2/89	147/18249	0.161051	0.28662	0.21615	GRB10/NOVA2	2	GO_BP	Endothelials	3.16.0
GO:0120161	regulation of cold-induced thermogenesis	2/89	147/18249	0.161051	0.28662	0.21615	GRB10/NOVA2	2	GO_BP	Endothelials	3.16.0
GO:0006026	aminoglycan catabolic process	1/89	36/18249	0.161525	0.28662	0.21615	HYAL2	1	GO_BP	Endothelials	3.16.0
GO:0032232	negative regulation of actin filament bundle assembly	1/89	36/18249	0.161525	0.28662	0.21615	SHANK3	1	GO_BP	Endothelials	3.16.0
GO:0043243	positive regulation of protein-containing complex disassembly	1/89	36/18249	0.161525	0.28662	0.21615	INSR	1	GO_BP	Endothelials	3.16.0
GO:0060323	head morphogenesis	1/89	36/18249	0.161525	0.28662	0.21615	CLDN5	1	GO_BP	Endothelials	3.16.0
GO:0070873	regulation of glycogen metabolic process	1/89	36/18249	0.161525	0.28662	0.21615	INSR	1	GO_BP	Endothelials	3.16.0
GO:0071711	basement membrane organization	1/89	36/18249	0.161525	0.28662	0.21615	RAMP2	1	GO_BP	Endothelials	3.16.0
GO:1905332	positive regulation of morphogenesis of an epithelium	1/89	36/18249	0.161525	0.28662	0.21615	MMRN2	1	GO_BP	Endothelials	3.16.0
GO:0006869	lipid transport	4/89	434/18249	0.162038	0.287225	0.216606	SLCO2A1/RBP7/FZD4/RBP5	4	GO_BP	Endothelials	3.16.0
GO:0009411	response to UV	2/89	149/18249	0.164486	0.290638	0.21918	AQP1/HYAL2	2	GO_BP	Endothelials	3.16.0
GO:0034614	cellular response to reactive oxygen species	2/89	149/18249	0.164486	0.290638	0.21918	AQP1/NOS3	2	GO_BP	Endothelials	3.16.0
GO:0071456	cellular response to hypoxia	2/89	149/18249	0.164486	0.290638	0.21918	CD34/AQP1	2	GO_BP	Endothelials	3.16.0
GO:0001941	postsynaptic membrane organization	1/89	37/18249	0.165622	0.291104	0.219531	SHANK3	1	GO_BP	Endothelials	3.16.0
GO:0044319	wound healing, spreading of cells	1/89	37/18249	0.165622	0.291104	0.219531	ACVRL1	1	GO_BP	Endothelials	3.16.0
GO:0048854	brain morphogenesis	1/89	37/18249	0.165622	0.291104	0.219531	SHANK3	1	GO_BP	Endothelials	3.16.0
GO:0090505	epiboly involved in wound healing	1/89	37/18249	0.165622	0.291104	0.219531	ACVRL1	1	GO_BP	Endothelials	3.16.0
GO:2000279	negative regulation of DNA biosynthetic process	1/89	37/18249	0.165622	0.291104	0.219531	ACVRL1	1	GO_BP	Endothelials	3.16.0
GO:0062013	positive regulation of small molecule metabolic process	2/89	150/18249	0.166208	0.291827	0.220077	INSR/NOS3	2	GO_BP	Endothelials	3.16.0
GO:0051961	negative regulation of nervous system development	2/89	151/18249	0.167934	0.294546	0.222127	SEMA3F/NRP1	2	GO_BP	Endothelials	3.16.0
GO:0048732	gland development	4/89	441/18249	0.168609	0.294546	0.222127	NOTCH4/LIMS2/INSR/NRP1	4	GO_BP	Endothelials	3.16.0
GO:0032885	regulation of polysaccharide biosynthetic process	1/89	38/18249	0.1697	0.294546	0.222127	INSR	1	GO_BP	Endothelials	3.16.0
GO:0042092	type 2 immune response	1/89	38/18249	0.1697	0.294546	0.222127	BCL6B	1	GO_BP	Endothelials	3.16.0
GO:0045730	respiratory burst	1/89	38/18249	0.1697	0.294546	0.222127	INSR	1	GO_BP	Endothelials	3.16.0
GO:0045746	negative regulation of Notch signaling pathway	1/89	38/18249	0.1697	0.294546	0.222127	EGFL7	1	GO_BP	Endothelials	3.16.0
GO:0045773	positive regulation of axon extension	1/89	38/18249	0.1697	0.294546	0.222127	NRP1	1	GO_BP	Endothelials	3.16.0
GO:0046326	positive regulation of glucose import	1/89	38/18249	0.1697	0.294546	0.222127	INSR	1	GO_BP	Endothelials	3.16.0
GO:0048009	insulin-like growth factor receptor signaling pathway	1/89	38/18249	0.1697	0.294546	0.222127	GRB10	1	GO_BP	Endothelials	3.16.0
GO:0060999	positive regulation of dendritic spine development	1/89	38/18249	0.1697	0.294546	0.222127	SHANK3	1	GO_BP	Endothelials	3.16.0
GO:0090504	epiboly	1/89	38/18249	0.1697	0.294546	0.222127	ACVRL1	1	GO_BP	Endothelials	3.16.0
GO:0045834	positive regulation of lipid metabolic process	2/89	153/18249	0.171395	0.29718	0.224113	FLT1/TEK	2	GO_BP	Endothelials	3.16.0
GO:0070507	regulation of microtubule cytoskeleton organization	2/89	154/18249	0.17313	0.299408	0.225794	CDH5/FAM107A	2	GO_BP	Endothelials	3.16.0
GO:0001666	response to hypoxia	3/89	294/18249	0.173247	0.299408	0.225794	CD34/AQP1/ACVRL1	3	GO_BP	Endothelials	3.16.0
GO:0001990	regulation of systemic arterial blood pressure by hormone	1/89	39/18249	0.173757	0.299408	0.225794	NOS3	1	GO_BP	Endothelials	3.16.0
GO:0021532	neural tube patterning	1/89	39/18249	0.173757	0.299408	0.225794	SOX17	1	GO_BP	Endothelials	3.16.0
GO:0071634	regulation of transforming growth factor beta production	1/89	39/18249	0.173757	0.299408	0.225794	CD34	1	GO_BP	Endothelials	3.16.0
GO:0097242	amyloid-beta clearance	1/89	39/18249	0.173757	0.299408	0.225794	INSR	1	GO_BP	Endothelials	3.16.0
GO:0034763	negative regulation of transmembrane transport	2/89	155/18249	0.174868	0.300469	0.226594	HECW2/GRB10	2	GO_BP	Endothelials	3.16.0
GO:0043524	negative regulation of neuron apoptotic process	2/89	155/18249	0.174868	0.300469	0.226594	KDR/NRP1	2	GO_BP	Endothelials	3.16.0
GO:0048872	homeostasis of number of cells	3/89	296/18249	0.175654	0.300469	0.226594	EMCN/MYCT1/NOS3	3	GO_BP	Endothelials	3.16.0
GO:1903829	positive regulation of protein localization	4/89	449/18249	0.176235	0.300469	0.226594	RAMP3/PECAM1/HYAL2/WWTR1	4	GO_BP	Endothelials	3.16.0
GO:0035148	tube formation	2/89	156/18249	0.176609	0.300469	0.226594	MMRN2/PODXL	2	GO_BP	Endothelials	3.16.0
GO:0050770	regulation of axonogenesis	2/89	156/18249	0.176609	0.300469	0.226594	SEMA3F/NRP1	2	GO_BP	Endothelials	3.16.0
GO:0000266	mitochondrial fission	1/89	40/18249	0.177796	0.300469	0.226594	KDR	1	GO_BP	Endothelials	3.16.0
GO:0010863	positive regulation of phospholipase C activity	1/89	40/18249	0.177796	0.300469	0.226594	FLT1	1	GO_BP	Endothelials	3.16.0
GO:0031111	negative regulation of microtubule polymerization or depolymerization	1/89	40/18249	0.177796	0.300469	0.226594	CDH5	1	GO_BP	Endothelials	3.16.0
GO:0032941	secretion by tissue	1/89	40/18249	0.177796	0.300469	0.226594	AQP1	1	GO_BP	Endothelials	3.16.0
GO:0032965	regulation of collagen biosynthetic process	1/89	40/18249	0.177796	0.300469	0.226594	ENG	1	GO_BP	Endothelials	3.16.0
GO:0042307	positive regulation of protein import into nucleus	1/89	40/18249	0.177796	0.300469	0.226594	HYAL2	1	GO_BP	Endothelials	3.16.0
GO:0043267	negative regulation of potassium ion transport	1/89	40/18249	0.177796	0.300469	0.226594	NOS3	1	GO_BP	Endothelials	3.16.0
GO:0046627	negative regulation of insulin receptor signaling pathway	1/89	40/18249	0.177796	0.300469	0.226594	GRB10	1	GO_BP	Endothelials	3.16.0
GO:0046688	response to copper ion	1/89	40/18249	0.177796	0.300469	0.226594	AQP1	1	GO_BP	Endothelials	3.16.0
GO:0071392	cellular response to estradiol stimulus	1/89	40/18249	0.177796	0.300469	0.226594	RAMP3	1	GO_BP	Endothelials	3.16.0
GO:1901532	regulation of hematopoietic progenitor cell differentiation	1/89	40/18249	0.177796	0.300469	0.226594	KDR	1	GO_BP	Endothelials	3.16.0
GO:1901998	toxin transport	1/89	40/18249	0.177796	0.300469	0.226594	NRP1	1	GO_BP	Endothelials	3.16.0
GO:1904994	regulation of leukocyte adhesion to vascular endothelial cell	1/89	40/18249	0.177796	0.300469	0.226594	SELP	1	GO_BP	Endothelials	3.16.0
GO:0036294	cellular response to decreased oxygen levels	2/89	157/18249	0.178352	0.301105	0.227074	CD34/AQP1	2	GO_BP	Endothelials	3.16.0
GO:0008064	regulation of actin polymerization or depolymerization	2/89	158/18249	0.180099	0.303439	0.228834	ESAM/KANK3	2	GO_BP	Endothelials	3.16.0
GO:0097530	granulocyte migration	2/89	158/18249	0.180099	0.303439	0.228834	PECAM1/CCL14	2	GO_BP	Endothelials	3.16.0
GO:0009187	cyclic nucleotide metabolic process	1/89	41/18249	0.181814	0.30393	0.229204	ADCY4	1	GO_BP	Endothelials	3.16.0
GO:0032733	positive regulation of interleukin-10 production	1/89	41/18249	0.181814	0.30393	0.229204	CD34	1	GO_BP	Endothelials	3.16.0
GO:0045429	positive regulation of nitric oxide biosynthetic process	1/89	41/18249	0.181814	0.30393	0.229204	INSR	1	GO_BP	Endothelials	3.16.0
GO:0045454	cell redox homeostasis	1/89	41/18249	0.181814	0.30393	0.229204	NOS3	1	GO_BP	Endothelials	3.16.0
GO:0090051	negative regulation of cell migration involved in sprouting angiogenesis	1/89	41/18249	0.181814	0.30393	0.229204	MMRN2	1	GO_BP	Endothelials	3.16.0
GO:0098703	calcium ion import across plasma membrane	1/89	41/18249	0.181814	0.30393	0.229204	RAMP3	1	GO_BP	Endothelials	3.16.0
GO:1900371	regulation of purine nucleotide biosynthetic process	1/89	41/18249	0.181814	0.30393	0.229204	NOS3	1	GO_BP	Endothelials	3.16.0
GO:0035051	cardiocyte differentiation	2/89	159/18249	0.181848	0.30393	0.229204	SOX18/SOX17	2	GO_BP	Endothelials	3.16.0
GO:1990845	adaptive thermogenesis	2/89	160/18249	0.183599	0.306551	0.23118	GRB10/NOVA2	2	GO_BP	Endothelials	3.16.0
GO:0051960	regulation of nervous system development	4/89	457/18249	0.183979	0.306877	0.231426	JAM2/SHANK3/SEMA3F/NRP1	4	GO_BP	Endothelials	3.16.0
GO:0030832	regulation of actin filament length	2/89	161/18249	0.185354	0.307172	0.231649	ESAM/KANK3	2	GO_BP	Endothelials	3.16.0
GO:0010453	regulation of cell fate commitment	1/89	42/18249	0.185814	0.307172	0.231649	SOX17	1	GO_BP	Endothelials	3.16.0
GO:0010463	mesenchymal cell proliferation	1/89	42/18249	0.185814	0.307172	0.231649	KDR	1	GO_BP	Endothelials	3.16.0
GO:0010907	positive regulation of glucose metabolic process	1/89	42/18249	0.185814	0.307172	0.231649	INSR	1	GO_BP	Endothelials	3.16.0
GO:0030808	regulation of nucleotide biosynthetic process	1/89	42/18249	0.185814	0.307172	0.231649	NOS3	1	GO_BP	Endothelials	3.16.0
GO:0071604	transforming growth factor beta production	1/89	42/18249	0.185814	0.307172	0.231649	CD34	1	GO_BP	Endothelials	3.16.0
GO:1900077	negative regulation of cellular response to insulin stimulus	1/89	42/18249	0.185814	0.307172	0.231649	GRB10	1	GO_BP	Endothelials	3.16.0
GO:1900274	regulation of phospholipase C activity	1/89	42/18249	0.185814	0.307172	0.231649	FLT1	1	GO_BP	Endothelials	3.16.0
GO:2000403	positive regulation of lymphocyte migration	1/89	42/18249	0.185814	0.307172	0.231649	JAM2	1	GO_BP	Endothelials	3.16.0
GO:0050806	positive regulation of synaptic transmission	2/89	162/18249	0.18711	0.30901	0.233035	SHANK3/FAM107A	2	GO_BP	Endothelials	3.16.0
GO:0044403	biological process involved in symbiotic interaction	3/89	306/18249	0.187827	0.309886	0.233695	HYAL2/INSR/NRP1	3	GO_BP	Endothelials	3.16.0
GO:0036293	response to decreased oxygen levels	3/89	307/18249	0.189056	0.310783	0.234372	CD34/AQP1/ACVRL1	3	GO_BP	Endothelials	3.16.0
GO:0031952	regulation of protein autophosphorylation	1/89	43/18249	0.189793	0.310783	0.234372	ENG	1	GO_BP	Endothelials	3.16.0
GO:0043507	positive regulation of JUN kinase activity	1/89	43/18249	0.189793	0.310783	0.234372	FZD4	1	GO_BP	Endothelials	3.16.0
GO:0051150	regulation of smooth muscle cell differentiation	1/89	43/18249	0.189793	0.310783	0.234372	ENG	1	GO_BP	Endothelials	3.16.0
GO:0071548	response to dexamethasone	1/89	43/18249	0.189793	0.310783	0.234372	AQP1	1	GO_BP	Endothelials	3.16.0
GO:1904037	positive regulation of epithelial cell apoptotic process	1/89	43/18249	0.189793	0.310783	0.234372	ECSCR	1	GO_BP	Endothelials	3.16.0
GO:1904407	positive regulation of nitric oxide metabolic process	1/89	43/18249	0.189793	0.310783	0.234372	INSR	1	GO_BP	Endothelials	3.16.0
GO:0032103	positive regulation of response to external stimulus	4/89	463/18249	0.189861	0.310783	0.234372	MMRN2/HYAL2/KDR/NRP1	4	GO_BP	Endothelials	3.16.0
GO:0014911	positive regulation of smooth muscle cell migration	1/89	44/18249	0.193754	0.314992	0.237546	NRP1	1	GO_BP	Endothelials	3.16.0
GO:0031063	regulation of histone deacetylation	1/89	44/18249	0.193754	0.314992	0.237546	APLNR	1	GO_BP	Endothelials	3.16.0
GO:0032881	regulation of polysaccharide metabolic process	1/89	44/18249	0.193754	0.314992	0.237546	INSR	1	GO_BP	Endothelials	3.16.0
GO:0035329	hippo signaling	1/89	44/18249	0.193754	0.314992	0.237546	WWTR1	1	GO_BP	Endothelials	3.16.0
GO:0044058	regulation of digestive system process	1/89	44/18249	0.193754	0.314992	0.237546	AQP1	1	GO_BP	Endothelials	3.16.0
GO:0045840	positive regulation of mitotic nuclear division	1/89	44/18249	0.193754	0.314992	0.237546	INSR	1	GO_BP	Endothelials	3.16.0
GO:0098815	modulation of excitatory postsynaptic potential	1/89	44/18249	0.193754	0.314992	0.237546	SHANK3	1	GO_BP	Endothelials	3.16.0
GO:0048639	positive regulation of developmental growth	2/89	167/18249	0.195928	0.318217	0.239978	INSR/NRP1	2	GO_BP	Endothelials	3.16.0
GO:0001825	blastocyst formation	1/89	45/18249	0.197696	0.31861	0.240274	SOX17	1	GO_BP	Endothelials	3.16.0
GO:0003254	regulation of membrane depolarization	1/89	45/18249	0.197696	0.31861	0.240274	KDR	1	GO_BP	Endothelials	3.16.0
GO:0005978	glycogen biosynthetic process	1/89	45/18249	0.197696	0.31861	0.240274	INSR	1	GO_BP	Endothelials	3.16.0
GO:0009250	glucan biosynthetic process	1/89	45/18249	0.197696	0.31861	0.240274	INSR	1	GO_BP	Endothelials	3.16.0
GO:0010712	regulation of collagen metabolic process	1/89	45/18249	0.197696	0.31861	0.240274	ENG	1	GO_BP	Endothelials	3.16.0
GO:0010828	positive regulation of glucose transmembrane transport	1/89	45/18249	0.197696	0.31861	0.240274	INSR	1	GO_BP	Endothelials	3.16.0
GO:0061001	regulation of dendritic spine morphogenesis	1/89	45/18249	0.197696	0.31861	0.240274	SHANK3	1	GO_BP	Endothelials	3.16.0
GO:0043271	negative regulation of ion transport	2/89	168/18249	0.197699	0.31861	0.240274	HECW2/NOS3	2	GO_BP	Endothelials	3.16.0
GO:0019058	viral life cycle	3/89	318/18249	0.202716	0.326381	0.246135	HYAL2/INSR/NRP1	3	GO_BP	Endothelials	3.16.0
GO:1903034	regulation of response to wounding	2/89	172/18249	0.204799	0.328362	0.247629	CD34/NOS3	2	GO_BP	Endothelials	3.16.0
GO:0006110	regulation of glycolytic process	1/89	47/18249	0.205522	0.328362	0.247629	INSR	1	GO_BP	Endothelials	3.16.0
GO:0046677	response to antibiotic	1/89	47/18249	0.205522	0.328362	0.247629	HYAL2	1	GO_BP	Endothelials	3.16.0
GO:0048286	lung alveolus development	1/89	47/18249	0.205522	0.328362	0.247629	KDR	1	GO_BP	Endothelials	3.16.0
GO:0050919	negative chemotaxis	1/89	47/18249	0.205522	0.328362	0.247629	SEMA3F	1	GO_BP	Endothelials	3.16.0
GO:0071470	cellular response to osmotic stress	1/89	47/18249	0.205522	0.328362	0.247629	AQP1	1	GO_BP	Endothelials	3.16.0
GO:0120163	negative regulation of cold-induced thermogenesis	1/89	47/18249	0.205522	0.328362	0.247629	NOVA2	1	GO_BP	Endothelials	3.16.0
GO:2000648	positive regulation of stem cell proliferation	1/89	47/18249	0.205522	0.328362	0.247629	KDR	1	GO_BP	Endothelials	3.16.0
GO:0051051	negative regulation of transport	4/89	479/18249	0.205836	0.328549	0.24777	DYSF/HECW2/GRB10/NOS3	4	GO_BP	Endothelials	3.16.0
GO:0031647	regulation of protein stability	3/89	321/18249	0.206483	0.329105	0.248189	TMEM88/SOX17/FAM107A	3	GO_BP	Endothelials	3.16.0
GO:0071453	cellular response to oxygen levels	2/89	173/18249	0.206579	0.329105	0.248189	CD34/AQP1	2	GO_BP	Endothelials	3.16.0
GO:0010171	body morphogenesis	1/89	48/18249	0.209406	0.330767	0.249442	CLDN5	1	GO_BP	Endothelials	3.16.0
GO:0031146	SCF-dependent proteasomal ubiquitin-dependent protein catabolic process	1/89	48/18249	0.209406	0.330767	0.249442	WWTR1	1	GO_BP	Endothelials	3.16.0
GO:0031641	regulation of myelination	1/89	48/18249	0.209406	0.330767	0.249442	JAM2	1	GO_BP	Endothelials	3.16.0
GO:0031648	protein destabilization	1/89	48/18249	0.209406	0.330767	0.249442	SOX17	1	GO_BP	Endothelials	3.16.0
GO:0032924	activin receptor signaling pathway	1/89	48/18249	0.209406	0.330767	0.249442	ACVRL1	1	GO_BP	Endothelials	3.16.0
GO:0045747	positive regulation of Notch signaling pathway	1/89	48/18249	0.209406	0.330767	0.249442	NOS3	1	GO_BP	Endothelials	3.16.0
GO:0045776	negative regulation of blood pressure	1/89	48/18249	0.209406	0.330767	0.249442	NOS3	1	GO_BP	Endothelials	3.16.0
GO:0140353	lipid export from cell	1/89	48/18249	0.209406	0.330767	0.249442	FZD4	1	GO_BP	Endothelials	3.16.0
GO:1904738	vascular associated smooth muscle cell migration	1/89	48/18249	0.209406	0.330767	0.249442	GRB10	1	GO_BP	Endothelials	3.16.0
GO:0048660	regulation of smooth muscle cell proliferation	2/89	175/18249	0.210143	0.331617	0.250083	CALCRL/NOS3	2	GO_BP	Endothelials	3.16.0
GO:0010876	lipid localization	4/89	484/18249	0.210909	0.33251	0.250757	SLCO2A1/RBP7/FZD4/RBP5	4	GO_BP	Endothelials	3.16.0
GO:0051099	positive regulation of binding	2/89	176/18249	0.211928	0.3334	0.251428	CLDN5/NRP1	2	GO_BP	Endothelials	3.16.0
GO:1901214	regulation of neuron death	3/89	326/18249	0.212796	0.3334	0.251428	CD34/KDR/NRP1	3	GO_BP	Endothelials	3.16.0
GO:0003044	regulation of systemic arterial blood pressure mediated by a chemical signal	1/89	49/18249	0.213272	0.3334	0.251428	NOS3	1	GO_BP	Endothelials	3.16.0
GO:0031281	positive regulation of cyclase activity	1/89	49/18249	0.213272	0.3334	0.251428	NOS3	1	GO_BP	Endothelials	3.16.0
GO:0033628	regulation of cell adhesion mediated by integrin	1/89	49/18249	0.213272	0.3334	0.251428	PODXL	1	GO_BP	Endothelials	3.16.0
GO:0035987	endodermal cell differentiation	1/89	49/18249	0.213272	0.3334	0.251428	SOX17	1	GO_BP	Endothelials	3.16.0
GO:0042311	vasodilation	1/89	49/18249	0.213272	0.3334	0.251428	NOS3	1	GO_BP	Endothelials	3.16.0
GO:0048546	digestive tract morphogenesis	1/89	49/18249	0.213272	0.3334	0.251428	SOX17	1	GO_BP	Endothelials	3.16.0
GO:0099054	presynapse assembly	1/89	49/18249	0.213272	0.3334	0.251428	PCDH17	1	GO_BP	Endothelials	3.16.0
GO:0001659	temperature homeostasis	2/89	178/18249	0.215502	0.33657	0.253819	GRB10/NOVA2	2	GO_BP	Endothelials	3.16.0
GO:0007520	myoblast fusion	1/89	50/18249	0.217119	0.336842	0.254024	JAM2	1	GO_BP	Endothelials	3.16.0
GO:0032964	collagen biosynthetic process	1/89	50/18249	0.217119	0.336842	0.254024	ENG	1	GO_BP	Endothelials	3.16.0
GO:0035307	positive regulation of protein dephosphorylation	1/89	50/18249	0.217119	0.336842	0.254024	CDH5	1	GO_BP	Endothelials	3.16.0
GO:0051349	positive regulation of lyase activity	1/89	50/18249	0.217119	0.336842	0.254024	NOS3	1	GO_BP	Endothelials	3.16.0
GO:1902041	regulation of extrinsic apoptotic signaling pathway via death domain receptors	1/89	50/18249	0.217119	0.336842	0.254024	NOS3	1	GO_BP	Endothelials	3.16.0
GO:1904707	positive regulation of vascular associated smooth muscle cell proliferation	1/89	50/18249	0.217119	0.336842	0.254024	CALCRL	1	GO_BP	Endothelials	3.16.0
GO:2001238	positive regulation of extrinsic apoptotic signaling pathway	1/89	50/18249	0.217119	0.336842	0.254024	HYAL2	1	GO_BP	Endothelials	3.16.0
GO:0048659	smooth muscle cell proliferation	2/89	179/18249	0.217291	0.336842	0.254024	CALCRL/NOS3	2	GO_BP	Endothelials	3.16.0
GO:0048638	regulation of developmental growth	3/89	331/18249	0.219151	0.33941	0.25596	INSR/SEMA3F/NRP1	3	GO_BP	Endothelials	3.16.0
GO:0042742	defense response to bacterium	3/89	332/18249	0.220427	0.340297	0.256629	MMRN2/AQP1/SELP	3	GO_BP	Endothelials	3.16.0
GO:0009266	response to temperature stimulus	2/89	181/18249	0.220874	0.340297	0.256629	CD34/NOS3	2	GO_BP	Endothelials	3.16.0
GO:0051489	regulation of filopodium assembly	1/89	51/18249	0.220948	0.340297	0.256629	NRP1	1	GO_BP	Endothelials	3.16.0
GO:0060324	face development	1/89	51/18249	0.220948	0.340297	0.256629	CLDN5	1	GO_BP	Endothelials	3.16.0
GO:0101023	vascular endothelial cell proliferation	1/89	51/18249	0.220948	0.340297	0.256629	FLT1	1	GO_BP	Endothelials	3.16.0
GO:1905562	regulation of vascular endothelial cell proliferation	1/89	51/18249	0.220948	0.340297	0.256629	FLT1	1	GO_BP	Endothelials	3.16.0
GO:0070482	response to oxygen levels	3/89	335/18249	0.224265	0.343312	0.258903	CD34/AQP1/ACVRL1	3	GO_BP	Endothelials	3.16.0
GO:0071214	cellular response to abiotic stimulus	3/89	335/18249	0.224265	0.343312	0.258903	AQP1/HYAL2/ENG	3	GO_BP	Endothelials	3.16.0
GO:0104004	cellular response to environmental stimulus	3/89	335/18249	0.224265	0.343312	0.258903	AQP1/HYAL2/ENG	3	GO_BP	Endothelials	3.16.0
GO:0030003	cellular cation homeostasis	4/89	497/18249	0.224265	0.343312	0.258903	CDH5/APLNR/CCL14/F2RL3	4	GO_BP	Endothelials	3.16.0
GO:0007157	heterophilic cell-cell adhesion via plasma membrane cell adhesion molecules	1/89	52/18249	0.224758	0.343312	0.258903	SELP	1	GO_BP	Endothelials	3.16.0
GO:0007215	glutamate receptor signaling pathway	1/89	52/18249	0.224758	0.343312	0.258903	SHANK3	1	GO_BP	Endothelials	3.16.0
GO:0035176	social behavior	1/89	52/18249	0.224758	0.343312	0.258903	SHANK3	1	GO_BP	Endothelials	3.16.0
GO:0097479	synaptic vesicle localization	1/89	52/18249	0.224758	0.343312	0.258903	PCDH17	1	GO_BP	Endothelials	3.16.0
GO:0099172	presynapse organization	1/89	52/18249	0.224758	0.343312	0.258903	PCDH17	1	GO_BP	Endothelials	3.16.0
GO:0007416	synapse assembly	2/89	185/18249	0.228054	0.347512	0.262071	PCDH17/SHANK3	2	GO_BP	Endothelials	3.16.0
GO:0019933	cAMP-mediated signaling	1/89	53/18249	0.22855	0.347512	0.262071	APLNR	1	GO_BP	Endothelials	3.16.0
GO:0032330	regulation of chondrocyte differentiation	1/89	53/18249	0.22855	0.347512	0.262071	ACVRL1	1	GO_BP	Endothelials	3.16.0
GO:0048146	positive regulation of fibroblast proliferation	1/89	53/18249	0.22855	0.347512	0.262071	AQP1	1	GO_BP	Endothelials	3.16.0
GO:0048260	positive regulation of receptor-mediated endocytosis	1/89	53/18249	0.22855	0.347512	0.262071	INSR	1	GO_BP	Endothelials	3.16.0
GO:0048545	response to steroid hormone	3/89	339/18249	0.229402	0.348491	0.262808	AQP1/ENG/FAM107A	3	GO_BP	Endothelials	3.16.0
GO:0010721	negative regulation of cell development	2/89	187/18249	0.23165	0.350375	0.26423	SEMA3F/NRP1	2	GO_BP	Endothelials	3.16.0
GO:0048469	cell maturation	2/89	187/18249	0.23165	0.350375	0.26423	SOX18/KDR	2	GO_BP	Endothelials	3.16.0
GO:0031113	regulation of microtubule polymerization	1/89	54/18249	0.232323	0.350375	0.26423	CDH5	1	GO_BP	Endothelials	3.16.0
GO:0042149	cellular response to glucose starvation	1/89	54/18249	0.232323	0.350375	0.26423	NUAK1	1	GO_BP	Endothelials	3.16.0
GO:0045744	negative regulation of G protein-coupled receptor signaling pathway	1/89	54/18249	0.232323	0.350375	0.26423	APLNR	1	GO_BP	Endothelials	3.16.0
GO:0051703	biological process involved in intraspecies interaction between organisms	1/89	54/18249	0.232323	0.350375	0.26423	SHANK3	1	GO_BP	Endothelials	3.16.0
GO:0071320	cellular response to cAMP	1/89	54/18249	0.232323	0.350375	0.26423	AQP1	1	GO_BP	Endothelials	3.16.0
GO:2000772	regulation of cellular senescence	1/89	54/18249	0.232323	0.350375	0.26423	NUAK1	1	GO_BP	Endothelials	3.16.0
GO:0071478	cellular response to radiation	2/89	189/18249	0.235251	0.35447	0.267318	AQP1/HYAL2	2	GO_BP	Endothelials	3.16.0
GO:0010518	positive regulation of phospholipase activity	1/89	55/18249	0.236078	0.355075	0.267774	FLT1	1	GO_BP	Endothelials	3.16.0
GO:1904645	response to amyloid-beta	1/89	55/18249	0.236078	0.355075	0.267774	RAMP3	1	GO_BP	Endothelials	3.16.0
GO:0070588	calcium ion transmembrane transport	3/89	345/18249	0.23715	0.356367	0.268748	RAMP3/APLNR/F2RL3	3	GO_BP	Endothelials	3.16.0
GO:0010676	positive regulation of cellular carbohydrate metabolic process	1/89	56/18249	0.239815	0.359399	0.271035	INSR	1	GO_BP	Endothelials	3.16.0
GO:0043470	regulation of carbohydrate catabolic process	1/89	56/18249	0.239815	0.359399	0.271035	INSR	1	GO_BP	Endothelials	3.16.0
GO:0071715	icosanoid transport	1/89	56/18249	0.239815	0.359399	0.271035	SLCO2A1	1	GO_BP	Endothelials	3.16.0
GO:0031334	positive regulation of protein-containing complex assembly	2/89	192/18249	0.240658	0.360339	0.271743	CDH5/RASIP1	2	GO_BP	Endothelials	3.16.0
GO:0031345	negative regulation of cell projection organization	2/89	193/18249	0.242462	0.362368	0.273274	SEMA3F/NRP1	2	GO_BP	Endothelials	3.16.0
GO:0050731	positive regulation of peptidyl-tyrosine phosphorylation	2/89	193/18249	0.242462	0.362368	0.273274	PECAM1/NRP1	2	GO_BP	Endothelials	3.16.0
GO:0008347	glial cell migration	1/89	57/18249	0.243534	0.362368	0.273274	PTPRB	1	GO_BP	Endothelials	3.16.0
GO:0043113	receptor clustering	1/89	57/18249	0.243534	0.362368	0.273274	SHANK3	1	GO_BP	Endothelials	3.16.0
GO:0048168	regulation of neuronal synaptic plasticity	1/89	57/18249	0.243534	0.362368	0.273274	SHANK3	1	GO_BP	Endothelials	3.16.0
GO:0060998	regulation of dendritic spine development	1/89	57/18249	0.243534	0.362368	0.273274	SHANK3	1	GO_BP	Endothelials	3.16.0
GO:1903053	regulation of extracellular matrix organization	1/89	57/18249	0.243534	0.362368	0.273274	TIE1	1	GO_BP	Endothelials	3.16.0
GO:0001541	ovarian follicle development	1/89	58/18249	0.247235	0.366241	0.276195	KDR	1	GO_BP	Endothelials	3.16.0
GO:0043666	regulation of phosphoprotein phosphatase activity	1/89	58/18249	0.247235	0.366241	0.276195	NUAK1	1	GO_BP	Endothelials	3.16.0
GO:0048008	platelet-derived growth factor receptor signaling pathway	1/89	58/18249	0.247235	0.366241	0.276195	NRP1	1	GO_BP	Endothelials	3.16.0
GO:0050732	negative regulation of peptidyl-tyrosine phosphorylation	1/89	58/18249	0.247235	0.366241	0.276195	HYAL2	1	GO_BP	Endothelials	3.16.0
GO:0051898	negative regulation of protein kinase B signaling	1/89	58/18249	0.247235	0.366241	0.276195	HYAL2	1	GO_BP	Endothelials	3.16.0
GO:0002090	regulation of receptor internalization	1/89	59/18249	0.250918	0.369727	0.278823	INSR	1	GO_BP	Endothelials	3.16.0
GO:0042306	regulation of protein import into nucleus	1/89	59/18249	0.250918	0.369727	0.278823	HYAL2	1	GO_BP	Endothelials	3.16.0
GO:0051785	positive regulation of nuclear division	1/89	59/18249	0.250918	0.369727	0.278823	INSR	1	GO_BP	Endothelials	3.16.0
GO:0060997	dendritic spine morphogenesis	1/89	59/18249	0.250918	0.369727	0.278823	SHANK3	1	GO_BP	Endothelials	3.16.0
GO:1903078	positive regulation of protein localization to plasma membrane	1/89	59/18249	0.250918	0.369727	0.278823	RAMP3	1	GO_BP	Endothelials	3.16.0
GO:2000649	regulation of sodium ion transmembrane transporter activity	1/89	59/18249	0.250918	0.369727	0.278823	HECW2	1	GO_BP	Endothelials	3.16.0
GO:0120032	regulation of plasma membrane bounded cell projection assembly	2/89	198/18249	0.25149	0.370242	0.279212	PODXL/NRP1	2	GO_BP	Endothelials	3.16.0
GO:0048167	regulation of synaptic plasticity	2/89	199/18249	0.253297	0.372574	0.28097	SHANK3/FAM107A	2	GO_BP	Endothelials	3.16.0
GO:0002011	morphogenesis of an epithelial sheet	1/89	60/18249	0.254583	0.373257	0.281486	ACVRL1	1	GO_BP	Endothelials	3.16.0
GO:0043407	negative regulation of MAP kinase activity	1/89	60/18249	0.254583	0.373257	0.281486	HYAL2	1	GO_BP	Endothelials	3.16.0
GO:0045599	negative regulation of fat cell differentiation	1/89	60/18249	0.254583	0.373257	0.281486	WWTR1	1	GO_BP	Endothelials	3.16.0
GO:0043393	regulation of protein binding	2/89	200/18249	0.255104	0.373257	0.281486	CLDN5/NRP1	2	GO_BP	Endothelials	3.16.0
GO:0051216	cartilage development	2/89	200/18249	0.255104	0.373257	0.281486	HYAL2/ACVRL1	2	GO_BP	Endothelials	3.16.0
GO:0060491	regulation of cell projection assembly	2/89	200/18249	0.255104	0.373257	0.281486	PODXL/NRP1	2	GO_BP	Endothelials	3.16.0
GO:0043112	receptor metabolic process	1/89	61/18249	0.25823	0.37684	0.284187	RAMP3	1	GO_BP	Endothelials	3.16.0
GO:0090311	regulation of protein deacetylation	1/89	61/18249	0.25823	0.37684	0.284187	APLNR	1	GO_BP	Endothelials	3.16.0
GO:2000272	negative regulation of signaling receptor activity	1/89	61/18249	0.25823	0.37684	0.284187	RAMP3	1	GO_BP	Endothelials	3.16.0
GO:0008544	epidermis development	3/89	362/18249	0.259342	0.378132	0.285162	SOX18/LDB2/INSR	3	GO_BP	Endothelials	3.16.0
GO:0022408	negative regulation of cell-cell adhesion	2/89	203/18249	0.260528	0.379198	0.285966	PODXL/NOTCH4	2	GO_BP	Endothelials	3.16.0
GO:0031032	actomyosin structure organization	2/89	203/18249	0.260528	0.379198	0.285966	ARHGEF15/NRP1	2	GO_BP	Endothelials	3.16.0
GO:0000381	regulation of alternative mRNA splicing, via spliceosome	1/89	62/18249	0.26186	0.379481	0.286179	NOVA2	1	GO_BP	Endothelials	3.16.0
GO:0034605	cellular response to heat	1/89	62/18249	0.26186	0.379481	0.286179	CD34	1	GO_BP	Endothelials	3.16.0
GO:0043506	regulation of JUN kinase activity	1/89	62/18249	0.26186	0.379481	0.286179	FZD4	1	GO_BP	Endothelials	3.16.0
GO:0046824	positive regulation of nucleocytoplasmic transport	1/89	62/18249	0.26186	0.379481	0.286179	HYAL2	1	GO_BP	Endothelials	3.16.0
GO:0099601	regulation of neurotransmitter receptor activity	1/89	62/18249	0.26186	0.379481	0.286179	SHANK3	1	GO_BP	Endothelials	3.16.0
GO:0043281	regulation of cysteine-type endopeptidase activity involved in apoptotic process	2/89	205/18249	0.264145	0.38206	0.288124	AQP1/SOX7	2	GO_BP	Endothelials	3.16.0
GO:0010639	negative regulation of organelle organization	3/89	366/18249	0.264608	0.38206	0.288124	CDH5/SHANK3/KANK3	3	GO_BP	Endothelials	3.16.0
GO:0031663	lipopolysaccharide-mediated signaling pathway	1/89	63/18249	0.265472	0.38206	0.288124	NOS3	1	GO_BP	Endothelials	3.16.0
GO:0032623	interleukin-2 production	1/89	63/18249	0.265472	0.38206	0.288124	CD34	1	GO_BP	Endothelials	3.16.0
GO:0032663	regulation of interleukin-2 production	1/89	63/18249	0.265472	0.38206	0.288124	CD34	1	GO_BP	Endothelials	3.16.0
GO:0032757	positive regulation of interleukin-8 production	1/89	63/18249	0.265472	0.38206	0.288124	HYAL2	1	GO_BP	Endothelials	3.16.0
GO:0046579	positive regulation of Ras protein signal transduction	1/89	63/18249	0.265472	0.38206	0.288124	F2RL3	1	GO_BP	Endothelials	3.16.0
GO:0060042	retina morphogenesis in camera-type eye	1/89	63/18249	0.265472	0.38206	0.288124	PTPRM	1	GO_BP	Endothelials	3.16.0
GO:0070997	neuron death	3/89	368/18249	0.267245	0.38428	0.289799	CD34/KDR/NRP1	3	GO_BP	Endothelials	3.16.0
GO:0000768	syncytium formation by plasma membrane fusion	1/89	64/18249	0.269067	0.38557	0.290771	JAM2	1	GO_BP	Endothelials	3.16.0
GO:0048247	lymphocyte chemotaxis	1/89	64/18249	0.269067	0.38557	0.290771	CCL14	1	GO_BP	Endothelials	3.16.0
GO:0051445	regulation of meiotic cell cycle	1/89	64/18249	0.269067	0.38557	0.290771	INSR	1	GO_BP	Endothelials	3.16.0
GO:0140253	cell-cell fusion	1/89	64/18249	0.269067	0.38557	0.290771	JAM2	1	GO_BP	Endothelials	3.16.0
GO:0019722	calcium-mediated signaling	2/89	208/18249	0.269571	0.38563	0.290817	KDR/SELP	2	GO_BP	Endothelials	3.16.0
GO:0032869	cellular response to insulin stimulus	2/89	208/18249	0.269571	0.38563	0.290817	INSR/GRB10	2	GO_BP	Endothelials	3.16.0
GO:0045732	positive regulation of protein catabolic process	2/89	209/18249	0.27138	0.387038	0.291879	ECSCR/SOX17	2	GO_BP	Endothelials	3.16.0
GO:0071383	cellular response to steroid hormone stimulus	2/89	209/18249	0.27138	0.387038	0.291879	AQP1/FAM107A	2	GO_BP	Endothelials	3.16.0
GO:0006940	regulation of smooth muscle contraction	1/89	65/18249	0.272644	0.387038	0.291879	CALCRL	1	GO_BP	Endothelials	3.16.0
GO:0007187	G protein-coupled receptor signaling pathway, coupled to cyclic nucleotide second messenger	1/89	65/18249	0.272644	0.387038	0.291879	CALCRL	1	GO_BP	Endothelials	3.16.0
GO:0030837	negative regulation of actin filament polymerization	1/89	65/18249	0.272644	0.387038	0.291879	KANK3	1	GO_BP	Endothelials	3.16.0
GO:0032613	interleukin-10 production	1/89	65/18249	0.272644	0.387038	0.291879	CD34	1	GO_BP	Endothelials	3.16.0
GO:0032653	regulation of interleukin-10 production	1/89	65/18249	0.272644	0.387038	0.291879	CD34	1	GO_BP	Endothelials	3.16.0
GO:0035306	positive regulation of dephosphorylation	1/89	65/18249	0.272644	0.387038	0.291879	CDH5	1	GO_BP	Endothelials	3.16.0
GO:1905330	regulation of morphogenesis of an epithelium	1/89	65/18249	0.272644	0.387038	0.291879	MMRN2	1	GO_BP	Endothelials	3.16.0
GO:0050821	protein stabilization	2/89	210/18249	0.273189	0.387482	0.292213	TMEM88/SOX17	2	GO_BP	Endothelials	3.16.0
GO:0010517	regulation of phospholipase activity	1/89	66/18249	0.276204	0.391093	0.294937	FLT1	1	GO_BP	Endothelials	3.16.0
GO:0033692	cellular polysaccharide biosynthetic process	1/89	66/18249	0.276204	0.391093	0.294937	INSR	1	GO_BP	Endothelials	3.16.0
GO:2001233	regulation of apoptotic signaling pathway	3/89	377/18249	0.279154	0.394436	0.297457	HYAL2/NOS3/NRP1	3	GO_BP	Endothelials	3.16.0
GO:0035019	somatic stem cell population maintenance	1/89	67/18249	0.279747	0.394436	0.297457	LDB2	1	GO_BP	Endothelials	3.16.0
GO:0043954	cellular component maintenance	1/89	67/18249	0.279747	0.394436	0.297457	INSR	1	GO_BP	Endothelials	3.16.0
GO:0048814	regulation of dendrite morphogenesis	1/89	67/18249	0.279747	0.394436	0.297457	HECW2	1	GO_BP	Endothelials	3.16.0
GO:1904377	positive regulation of protein localization to cell periphery	1/89	67/18249	0.279747	0.394436	0.297457	RAMP3	1	GO_BP	Endothelials	3.16.0
GO:0050767	regulation of neurogenesis	3/89	378/18249	0.280481	0.395137	0.297986	SHANK3/SEMA3F/NRP1	3	GO_BP	Endothelials	3.16.0
GO:0006949	syncytium formation	1/89	68/18249	0.283272	0.397726	0.299938	JAM2	1	GO_BP	Endothelials	3.16.0
GO:0060193	positive regulation of lipase activity	1/89	68/18249	0.283272	0.397726	0.299938	FLT1	1	GO_BP	Endothelials	3.16.0
GO:1902305	regulation of sodium ion transmembrane transport	1/89	68/18249	0.283272	0.397726	0.299938	HECW2	1	GO_BP	Endothelials	3.16.0
GO:2000401	regulation of lymphocyte migration	1/89	68/18249	0.283272	0.397726	0.299938	JAM2	1	GO_BP	Endothelials	3.16.0
GO:0030858	positive regulation of epithelial cell differentiation	1/89	69/18249	0.286781	0.401975	0.303143	ACVRL1	1	GO_BP	Endothelials	3.16.0
GO:0048645	animal organ formation	1/89	69/18249	0.286781	0.401975	0.303143	SOX17	1	GO_BP	Endothelials	3.16.0
GO:0030900	forebrain development	3/89	384/18249	0.288455	0.403982	0.304656	AQP1/SHANK3/NRP1	3	GO_BP	Endothelials	3.16.0
GO:0043523	regulation of neuron apoptotic process	2/89	219/18249	0.289457	0.405045	0.305458	KDR/NRP1	2	GO_BP	Endothelials	3.16.0
GO:0051881	regulation of mitochondrial membrane potential	1/89	70/18249	0.290272	0.405846	0.306062	KDR	1	GO_BP	Endothelials	3.16.0
GO:0051057	positive regulation of small GTPase mediated signal transduction	1/89	71/18249	0.293747	0.41036	0.309466	F2RL3	1	GO_BP	Endothelials	3.16.0
GO:0035567	non-canonical Wnt signaling pathway	1/89	72/18249	0.297205	0.413459	0.311804	FZD4	1	GO_BP	Endothelials	3.16.0
GO:0046626	regulation of insulin receptor signaling pathway	1/89	72/18249	0.297205	0.413459	0.311804	GRB10	1	GO_BP	Endothelials	3.16.0
GO:0061035	regulation of cartilage development	1/89	72/18249	0.297205	0.413459	0.311804	ACVRL1	1	GO_BP	Endothelials	3.16.0
GO:1900076	regulation of cellular response to insulin stimulus	1/89	72/18249	0.297205	0.413459	0.311804	GRB10	1	GO_BP	Endothelials	3.16.0
GO:1903578	regulation of ATP metabolic process	1/89	72/18249	0.297205	0.413459	0.311804	INSR	1	GO_BP	Endothelials	3.16.0
GO:0051651	maintenance of location in cell	2/89	224/18249	0.29848	0.414887	0.31288	APLNR/F2RL3	2	GO_BP	Endothelials	3.16.0
GO:0000271	polysaccharide biosynthetic process	1/89	73/18249	0.300646	0.416856	0.314365	INSR	1	GO_BP	Endothelials	3.16.0
GO:0006801	superoxide metabolic process	1/89	73/18249	0.300646	0.416856	0.314365	NOS3	1	GO_BP	Endothelials	3.16.0
GO:0071677	positive regulation of mononuclear cell migration	1/89	73/18249	0.300646	0.416856	0.314365	JAM2	1	GO_BP	Endothelials	3.16.0
GO:0005977	glycogen metabolic process	1/89	74/18249	0.30407	0.420555	0.317155	INSR	1	GO_BP	Endothelials	3.16.0
GO:0045669	positive regulation of osteoblast differentiation	1/89	74/18249	0.30407	0.420555	0.317155	WWTR1	1	GO_BP	Endothelials	3.16.0
GO:0048662	negative regulation of smooth muscle cell proliferation	1/89	74/18249	0.30407	0.420555	0.317155	NOS3	1	GO_BP	Endothelials	3.16.0
GO:0006073	cellular glucan metabolic process	1/89	75/18249	0.307478	0.423863	0.319649	INSR	1	GO_BP	Endothelials	3.16.0
GO:0016239	positive regulation of macroautophagy	1/89	75/18249	0.307478	0.423863	0.319649	KDR	1	GO_BP	Endothelials	3.16.0
GO:0044042	glucan metabolic process	1/89	75/18249	0.307478	0.423863	0.319649	INSR	1	GO_BP	Endothelials	3.16.0
GO:0051926	negative regulation of calcium ion transport	1/89	75/18249	0.307478	0.423863	0.319649	NOS3	1	GO_BP	Endothelials	3.16.0
GO:0010822	positive regulation of mitochondrion organization	1/89	76/18249	0.31087	0.42742	0.322332	KDR	1	GO_BP	Endothelials	3.16.0
GO:0021536	diencephalon development	1/89	76/18249	0.31087	0.42742	0.322332	NRP1	1	GO_BP	Endothelials	3.16.0
GO:0051339	regulation of lyase activity	1/89	76/18249	0.31087	0.42742	0.322332	NOS3	1	GO_BP	Endothelials	3.16.0
GO:0031669	cellular response to nutrient levels	2/89	231/18249	0.311084	0.42742	0.322332	FAM107A/NUAK1	2	GO_BP	Endothelials	3.16.0
GO:0050769	positive regulation of neurogenesis	2/89	232/18249	0.312881	0.429183	0.323661	SHANK3/NRP1	2	GO_BP	Endothelials	3.16.0
GO:0060348	bone development	2/89	232/18249	0.312881	0.429183	0.323661	KDR/ENG	2	GO_BP	Endothelials	3.16.0
GO:0031279	regulation of cyclase activity	1/89	77/18249	0.314245	0.430345	0.324537	NOS3	1	GO_BP	Endothelials	3.16.0
GO:0032720	negative regulation of tumor necrosis factor production	1/89	77/18249	0.314245	0.430345	0.324537	CD34	1	GO_BP	Endothelials	3.16.0
GO:0009064	glutamine family amino acid metabolic process	1/89	78/18249	0.317603	0.432812	0.326398	NOS3	1	GO_BP	Endothelials	3.16.0
GO:0034637	cellular carbohydrate biosynthetic process	1/89	78/18249	0.317603	0.432812	0.326398	INSR	1	GO_BP	Endothelials	3.16.0
GO:0043154	negative regulation of cysteine-type endopeptidase activity involved in apoptotic process	1/89	78/18249	0.317603	0.432812	0.326398	AQP1	1	GO_BP	Endothelials	3.16.0
GO:0045913	positive regulation of carbohydrate metabolic process	1/89	78/18249	0.317603	0.432812	0.326398	INSR	1	GO_BP	Endothelials	3.16.0
GO:0050772	positive regulation of axonogenesis	1/89	78/18249	0.317603	0.432812	0.326398	NRP1	1	GO_BP	Endothelials	3.16.0
GO:0051966	regulation of synaptic transmission, glutamatergic	1/89	78/18249	0.317603	0.432812	0.326398	SHANK3	1	GO_BP	Endothelials	3.16.0
GO:2000116	regulation of cysteine-type endopeptidase activity	2/89	235/18249	0.318267	0.433363	0.326814	AQP1/SOX7	2	GO_BP	Endothelials	3.16.0
GO:2001234	negative regulation of apoptotic signaling pathway	2/89	236/18249	0.320061	0.43545	0.328387	NOS3/NRP1	2	GO_BP	Endothelials	3.16.0
GO:0003407	neural retina development	1/89	79/18249	0.320945	0.435942	0.328759	PTPRM	1	GO_BP	Endothelials	3.16.0
GO:1903556	negative regulation of tumor necrosis factor superfamily cytokine production	1/89	79/18249	0.320945	0.435942	0.328759	CD34	1	GO_BP	Endothelials	3.16.0
GO:0006164	purine nucleotide biosynthetic process	2/89	238/18249	0.323644	0.438893	0.330984	ADCY4/NOS3	2	GO_BP	Endothelials	3.16.0
GO:0030595	leukocyte chemotaxis	2/89	238/18249	0.323644	0.438893	0.330984	FLT1/CCL14	2	GO_BP	Endothelials	3.16.0
GO:2001259	positive regulation of cation channel activity	1/89	80/18249	0.324272	0.439387	0.331356	SHANK3	1	GO_BP	Endothelials	3.16.0
GO:0000380	alternative mRNA splicing, via spliceosome	1/89	81/18249	0.327582	0.443511	0.334467	NOVA2	1	GO_BP	Endothelials	3.16.0
GO:0007159	leukocyte cell-cell adhesion	3/89	414/18249	0.32853	0.444435	0.335163	PECAM1/JAM2/SELP	3	GO_BP	Endothelials	3.16.0
GO:0048738	cardiac muscle tissue development	2/89	241/18249	0.329011	0.444724	0.335381	ENG/HEG1	2	GO_BP	Endothelials	3.16.0
GO:0031016	pancreas development	1/89	82/18249	0.330876	0.4458	0.336193	INSR	1	GO_BP	Endothelials	3.16.0
GO:0051149	positive regulation of muscle cell differentiation	1/89	82/18249	0.330876	0.4458	0.336193	ENG	1	GO_BP	Endothelials	3.16.0
GO:0060395	SMAD protein signal transduction	1/89	82/18249	0.330876	0.4458	0.336193	WWTR1	1	GO_BP	Endothelials	3.16.0
GO:2000736	regulation of stem cell differentiation	1/89	82/18249	0.330876	0.4458	0.336193	SOX17	1	GO_BP	Endothelials	3.16.0
GO:0016032	viral process	3/89	417/18249	0.332545	0.447327	0.337344	HYAL2/INSR/NRP1	3	GO_BP	Endothelials	3.16.0
GO:0045860	positive regulation of protein kinase activity	3/89	417/18249	0.332545	0.447327	0.337344	FLT1/FZD4/INSR	3	GO_BP	Endothelials	3.16.0
GO:0006096	glycolytic process	1/89	83/18249	0.334154	0.448406	0.338158	INSR	1	GO_BP	Endothelials	3.16.0
GO:0010921	regulation of phosphatase activity	1/89	83/18249	0.334154	0.448406	0.338158	NUAK1	1	GO_BP	Endothelials	3.16.0
GO:0033555	multicellular organismal response to stress	1/89	83/18249	0.334154	0.448406	0.338158	VWA1	1	GO_BP	Endothelials	3.16.0
GO:0006757	ATP generation from ADP	1/89	84/18249	0.337416	0.452056	0.34091	INSR	1	GO_BP	Endothelials	3.16.0
GO:0051899	membrane depolarization	1/89	84/18249	0.337416	0.452056	0.34091	KDR	1	GO_BP	Endothelials	3.16.0
GO:0006813	potassium ion transport	2/89	247/18249	0.33971	0.454035	0.342403	AQP1/NOS3	2	GO_BP	Endothelials	3.16.0
GO:0033002	muscle cell proliferation	2/89	247/18249	0.33971	0.454035	0.342403	CALCRL/NOS3	2	GO_BP	Endothelials	3.16.0
GO:0072522	purine-containing compound biosynthetic process	2/89	247/18249	0.33971	0.454035	0.342403	ADCY4/NOS3	2	GO_BP	Endothelials	3.16.0
GO:0008625	extrinsic apoptotic signaling pathway via death domain receptors	1/89	85/18249	0.340662	0.45458	0.342814	NOS3	1	GO_BP	Endothelials	3.16.0
GO:0046785	microtubule polymerization	1/89	85/18249	0.340662	0.45458	0.342814	CDH5	1	GO_BP	Endothelials	3.16.0
GO:0006970	response to osmotic stress	1/89	86/18249	0.343893	0.458524	0.345788	AQP1	1	GO_BP	Endothelials	3.16.0
GO:0032886	regulation of microtubule-based process	2/89	251/18249	0.346815	0.458776	0.345979	CDH5/FAM107A	2	GO_BP	Endothelials	3.16.0
GO:0006112	energy reserve metabolic process	1/89	87/18249	0.347108	0.458776	0.345979	INSR	1	GO_BP	Endothelials	3.16.0
GO:0010232	vascular transport	1/89	87/18249	0.347108	0.458776	0.345979	INSR	1	GO_BP	Endothelials	3.16.0
GO:0010507	negative regulation of autophagy	1/89	87/18249	0.347108	0.458776	0.345979	RASIP1	1	GO_BP	Endothelials	3.16.0
GO:0014910	regulation of smooth muscle cell migration	1/89	87/18249	0.347108	0.458776	0.345979	NRP1	1	GO_BP	Endothelials	3.16.0
GO:0031110	regulation of microtubule polymerization or depolymerization	1/89	87/18249	0.347108	0.458776	0.345979	CDH5	1	GO_BP	Endothelials	3.16.0
GO:0048145	regulation of fibroblast proliferation	1/89	87/18249	0.347108	0.458776	0.345979	AQP1	1	GO_BP	Endothelials	3.16.0
GO:0055072	iron ion homeostasis	1/89	87/18249	0.347108	0.458776	0.345979	HYAL2	1	GO_BP	Endothelials	3.16.0
GO:0150104	transport across blood-brain barrier	1/89	87/18249	0.347108	0.458776	0.345979	INSR	1	GO_BP	Endothelials	3.16.0
GO:2000134	negative regulation of G1/S transition of mitotic cell cycle	1/89	87/18249	0.347108	0.458776	0.345979	FAM107A	1	GO_BP	Endothelials	3.16.0
GO:2000243	positive regulation of reproductive process	1/89	87/18249	0.347108	0.458776	0.345979	INSR	1	GO_BP	Endothelials	3.16.0
GO:0007589	body fluid secretion	1/89	88/18249	0.350307	0.461975	0.348391	AQP1	1	GO_BP	Endothelials	3.16.0
GO:0033627	cell adhesion mediated by integrin	1/89	88/18249	0.350307	0.461975	0.348391	PODXL	1	GO_BP	Endothelials	3.16.0
GO:0006814	sodium ion transport	2/89	253/18249	0.350358	0.461975	0.348391	HECW2/NOS3	2	GO_BP	Endothelials	3.16.0
GO:0051591	response to cAMP	1/89	89/18249	0.353491	0.465234	0.350848	AQP1	1	GO_BP	Endothelials	3.16.0
GO:0021537	telencephalon development	2/89	255/18249	0.353896	0.465234	0.350848	AQP1/SHANK3	2	GO_BP	Endothelials	3.16.0
GO:0051402	neuron apoptotic process	2/89	255/18249	0.353896	0.465234	0.350848	KDR/NRP1	2	GO_BP	Endothelials	3.16.0
GO:0006979	response to oxidative stress	3/89	433/18249	0.353946	0.465234	0.350848	AQP1/HYAL2/NOS3	3	GO_BP	Endothelials	3.16.0
GO:0090257	regulation of muscle system process	2/89	256/18249	0.355662	0.467122	0.352272	CALCRL/NOS3	2	GO_BP	Endothelials	3.16.0
GO:0032413	negative regulation of ion transmembrane transporter activity	1/89	90/18249	0.356659	0.467328	0.352427	HECW2	1	GO_BP	Endothelials	3.16.0
GO:0060191	regulation of lipase activity	1/89	90/18249	0.356659	0.467328	0.352427	FLT1	1	GO_BP	Endothelials	3.16.0
GO:2000177	regulation of neural precursor cell proliferation	1/89	90/18249	0.356659	0.467328	0.352427	LIMS2	1	GO_BP	Endothelials	3.16.0
GO:0014706	striated muscle tissue development	2/89	257/18249	0.357427	0.467965	0.352908	ENG/HEG1	2	GO_BP	Endothelials	3.16.0
GO:0060021	roof of mouth development	1/89	91/18249	0.359813	0.470351	0.354707	CLDN5	1	GO_BP	Endothelials	3.16.0
GO:2000117	negative regulation of cysteine-type endopeptidase activity	1/89	91/18249	0.359813	0.470351	0.354707	AQP1	1	GO_BP	Endothelials	3.16.0
GO:0050804	modulation of chemical synaptic transmission	3/89	439/18249	0.361956	0.472782	0.356541	PCDH17/SHANK3/FAM107A	3	GO_BP	Endothelials	3.16.0
GO:0045927	positive regulation of growth	2/89	260/18249	0.36271	0.47297	0.356682	INSR/NRP1	2	GO_BP	Endothelials	3.16.0
GO:0030071	regulation of mitotic metaphase/anaphase transition	1/89	92/18249	0.36295	0.47297	0.356682	HECW2	1	GO_BP	Endothelials	3.16.0
GO:0046031	ADP metabolic process	1/89	92/18249	0.36295	0.47297	0.356682	INSR	1	GO_BP	Endothelials	3.16.0
GO:0099177	regulation of trans-synaptic signaling	3/89	440/18249	0.36329	0.473042	0.356737	PCDH17/SHANK3/FAM107A	3	GO_BP	Endothelials	3.16.0
GO:0009953	dorsal/ventral pattern formation	1/89	93/18249	0.366073	0.47464	0.357942	ACVRL1	1	GO_BP	Endothelials	3.16.0
GO:0055017	cardiac muscle tissue growth	1/89	93/18249	0.366073	0.47464	0.357942	HEG1	1	GO_BP	Endothelials	3.16.0
GO:0060996	dendritic spine development	1/89	93/18249	0.366073	0.47464	0.357942	SHANK3	1	GO_BP	Endothelials	3.16.0
GO:0070301	cellular response to hydrogen peroxide	1/89	93/18249	0.366073	0.47464	0.357942	AQP1	1	GO_BP	Endothelials	3.16.0
GO:1904705	regulation of vascular associated smooth muscle cell proliferation	1/89	93/18249	0.366073	0.47464	0.357942	CALCRL	1	GO_BP	Endothelials	3.16.0
GO:0031668	cellular response to extracellular stimulus	2/89	262/18249	0.366224	0.47464	0.357942	FAM107A/NUAK1	2	GO_BP	Endothelials	3.16.0
GO:0007091	metaphase/anaphase transition of mitotic cell cycle	1/89	95/18249	0.372273	0.481358	0.363008	HECW2	1	GO_BP	Endothelials	3.16.0
GO:1902099	regulation of metaphase/anaphase transition of cell cycle	1/89	95/18249	0.372273	0.481358	0.363008	HECW2	1	GO_BP	Endothelials	3.16.0
GO:1990874	vascular associated smooth muscle cell proliferation	1/89	95/18249	0.372273	0.481358	0.363008	CALCRL	1	GO_BP	Endothelials	3.16.0
GO:0002275	myeloid cell activation involved in immune response	1/89	96/18249	0.37535	0.48309	0.364314	DYSF	1	GO_BP	Endothelials	3.16.0
GO:0003073	regulation of systemic arterial blood pressure	1/89	96/18249	0.37535	0.48309	0.364314	NOS3	1	GO_BP	Endothelials	3.16.0
GO:0045807	positive regulation of endocytosis	1/89	96/18249	0.37535	0.48309	0.364314	INSR	1	GO_BP	Endothelials	3.16.0
GO:0061097	regulation of protein tyrosine kinase activity	1/89	96/18249	0.37535	0.48309	0.364314	HYAL2	1	GO_BP	Endothelials	3.16.0
GO:1901606	alpha-amino acid catabolic process	1/89	96/18249	0.37535	0.48309	0.364314	NOS3	1	GO_BP	Endothelials	3.16.0
GO:1903510	mucopolysaccharide metabolic process	1/89	96/18249	0.37535	0.48309	0.364314	HYAL2	1	GO_BP	Endothelials	3.16.0
GO:0010965	regulation of mitotic sister chromatid separation	1/89	97/18249	0.378413	0.485599	0.366206	HECW2	1	GO_BP	Endothelials	3.16.0
GO:0043502	regulation of muscle adaptation	1/89	97/18249	0.378413	0.485599	0.366206	NOS3	1	GO_BP	Endothelials	3.16.0
GO:0060993	kidney morphogenesis	1/89	97/18249	0.378413	0.485599	0.366206	WWTR1	1	GO_BP	Endothelials	3.16.0
GO:0032868	response to insulin	2/89	269/18249	0.378464	0.485599	0.366206	INSR/GRB10	2	GO_BP	Endothelials	3.16.0
GO:0032642	regulation of chemokine production	1/89	98/18249	0.381461	0.487195	0.36741	ACKR1	1	GO_BP	Endothelials	3.16.0
GO:0044264	cellular polysaccharide metabolic process	1/89	98/18249	0.381461	0.487195	0.36741	INSR	1	GO_BP	Endothelials	3.16.0
GO:0044784	metaphase/anaphase transition of cell cycle	1/89	98/18249	0.381461	0.487195	0.36741	HECW2	1	GO_BP	Endothelials	3.16.0
GO:0048661	positive regulation of smooth muscle cell proliferation	1/89	98/18249	0.381461	0.487195	0.36741	CALCRL	1	GO_BP	Endothelials	3.16.0
GO:0120162	positive regulation of cold-induced thermogenesis	1/89	98/18249	0.381461	0.487195	0.36741	GRB10	1	GO_BP	Endothelials	3.16.0
GO:1902807	negative regulation of cell cycle G1/S phase transition	1/89	98/18249	0.381461	0.487195	0.36741	FAM107A	1	GO_BP	Endothelials	3.16.0
GO:0006165	nucleoside diphosphate phosphorylation	1/89	99/18249	0.384493	0.489569	0.3692	INSR	1	GO_BP	Endothelials	3.16.0
GO:0032602	chemokine production	1/89	99/18249	0.384493	0.489569	0.3692	ACKR1	1	GO_BP	Endothelials	3.16.0
GO:0032755	positive regulation of interleukin-6 production	1/89	99/18249	0.384493	0.489569	0.3692	HYAL2	1	GO_BP	Endothelials	3.16.0
GO:0098869	cellular oxidant detoxification	1/89	99/18249	0.384493	0.489569	0.3692	NOS3	1	GO_BP	Endothelials	3.16.0
GO:0051306	mitotic sister chromatid separation	1/89	100/18249	0.387512	0.493035	0.371815	HECW2	1	GO_BP	Endothelials	3.16.0
GO:0021549	cerebellum development	1/89	101/18249	0.390515	0.495722	0.373841	FZD4	1	GO_BP	Endothelials	3.16.0
GO:0046939	nucleotide phosphorylation	1/89	101/18249	0.390515	0.495722	0.373841	INSR	1	GO_BP	Endothelials	3.16.0
GO:1905477	positive regulation of protein localization to membrane	1/89	101/18249	0.390515	0.495722	0.373841	RAMP3	1	GO_BP	Endothelials	3.16.0
GO:0016575	histone deacetylation	1/89	102/18249	0.393504	0.497623	0.375274	APLNR	1	GO_BP	Endothelials	3.16.0
GO:0031058	positive regulation of histone modification	1/89	102/18249	0.393504	0.497623	0.375274	APLNR	1	GO_BP	Endothelials	3.16.0
GO:0035249	synaptic transmission, glutamatergic	1/89	102/18249	0.393504	0.497623	0.375274	SHANK3	1	GO_BP	Endothelials	3.16.0
GO:0060419	heart growth	1/89	102/18249	0.393504	0.497623	0.375274	HEG1	1	GO_BP	Endothelials	3.16.0
GO:0070167	regulation of biomineral tissue development	1/89	102/18249	0.393504	0.497623	0.375274	NOS3	1	GO_BP	Endothelials	3.16.0
GO:0019233	sensory perception of pain	1/89	103/18249	0.396479	0.499114	0.376399	AQP1	1	GO_BP	Endothelials	3.16.0
GO:0032677	regulation of interleukin-8 production	1/89	103/18249	0.396479	0.499114	0.376399	HYAL2	1	GO_BP	Endothelials	3.16.0
GO:0043255	regulation of carbohydrate biosynthetic process	1/89	103/18249	0.396479	0.499114	0.376399	INSR	1	GO_BP	Endothelials	3.16.0
GO:0048144	fibroblast proliferation	1/89	103/18249	0.396479	0.499114	0.376399	AQP1	1	GO_BP	Endothelials	3.16.0
GO:0050764	regulation of phagocytosis	1/89	103/18249	0.396479	0.499114	0.376399	DYSF	1	GO_BP	Endothelials	3.16.0
GO:1903076	regulation of protein localization to plasma membrane	1/89	103/18249	0.396479	0.499114	0.376399	RAMP3	1	GO_BP	Endothelials	3.16.0
GO:0051962	positive regulation of nervous system development	2/89	280/18249	0.397502	0.499823	0.376933	SHANK3/NRP1	2	GO_BP	Endothelials	3.16.0
GO:0032412	regulation of ion transmembrane transporter activity	2/89	281/18249	0.39922	0.499823	0.376933	SHANK3/HECW2	2	GO_BP	Endothelials	3.16.0
GO:0007200	phospholipase C-activating G protein-coupled receptor signaling pathway	1/89	104/18249	0.399439	0.499823	0.376933	F2RL3	1	GO_BP	Endothelials	3.16.0
GO:0009135	purine nucleoside diphosphate metabolic process	1/89	104/18249	0.399439	0.499823	0.376933	INSR	1	GO_BP	Endothelials	3.16.0
GO:0009179	purine ribonucleoside diphosphate metabolic process	1/89	104/18249	0.399439	0.499823	0.376933	INSR	1	GO_BP	Endothelials	3.16.0
GO:0032637	interleukin-8 production	1/89	104/18249	0.399439	0.499823	0.376933	HYAL2	1	GO_BP	Endothelials	3.16.0
GO:0050773	regulation of dendrite development	1/89	104/18249	0.399439	0.499823	0.376933	HECW2	1	GO_BP	Endothelials	3.16.0
GO:0110149	regulation of biomineralization	1/89	104/18249	0.399439	0.499823	0.376933	NOS3	1	GO_BP	Endothelials	3.16.0
GO:1901655	cellular response to ketone	1/89	105/18249	0.402384	0.502754	0.379144	AQP1	1	GO_BP	Endothelials	3.16.0
GO:1901796	regulation of signal transduction by p53 class mediator	1/89	105/18249	0.402384	0.502754	0.379144	NUAK1	1	GO_BP	Endothelials	3.16.0
GO:0022600	digestive system process	1/89	106/18249	0.405316	0.505282	0.38105	AQP1	1	GO_BP	Endothelials	3.16.0
GO:0030593	neutrophil chemotaxis	1/89	106/18249	0.405316	0.505282	0.38105	CCL14	1	GO_BP	Endothelials	3.16.0
GO:0033045	regulation of sister chromatid segregation	1/89	106/18249	0.405316	0.505282	0.38105	HECW2	1	GO_BP	Endothelials	3.16.0
GO:0006163	purine nucleotide metabolic process	3/89	473/18249	0.407012	0.507017	0.382358	ADCY4/INSR/NOS3	3	GO_BP	Endothelials	3.16.0
GO:0010906	regulation of glucose metabolic process	1/89	107/18249	0.408233	0.507401	0.382648	INSR	1	GO_BP	Endothelials	3.16.0
GO:0032963	collagen metabolic process	1/89	107/18249	0.408233	0.507401	0.382648	ENG	1	GO_BP	Endothelials	3.16.0
GO:0090398	cellular senescence	1/89	107/18249	0.408233	0.507401	0.382648	NUAK1	1	GO_BP	Endothelials	3.16.0
GO:0034599	cellular response to oxidative stress	2/89	287/18249	0.40948	0.508573	0.383532	AQP1/NOS3	2	GO_BP	Endothelials	3.16.0
GO:0006090	pyruvate metabolic process	1/89	108/18249	0.411136	0.50987	0.38451	INSR	1	GO_BP	Endothelials	3.16.0
GO:0033138	positive regulation of peptidyl-serine phosphorylation	1/89	108/18249	0.411136	0.50987	0.38451	RAMP3	1	GO_BP	Endothelials	3.16.0
GO:0005976	polysaccharide metabolic process	1/89	109/18249	0.414025	0.51193	0.386064	INSR	1	GO_BP	Endothelials	3.16.0
GO:0033209	tumor necrosis factor-mediated signaling pathway	1/89	109/18249	0.414025	0.51193	0.386064	PLVAP	1	GO_BP	Endothelials	3.16.0
GO:0046822	regulation of nucleocytoplasmic transport	1/89	109/18249	0.414025	0.51193	0.386064	HYAL2	1	GO_BP	Endothelials	3.16.0
GO:0048024	regulation of mRNA splicing, via spliceosome	1/89	109/18249	0.414025	0.51193	0.386064	NOVA2	1	GO_BP	Endothelials	3.16.0
GO:0022898	regulation of transmembrane transporter activity	2/89	291/18249	0.416274	0.51433	0.387874	SHANK3/HECW2	2	GO_BP	Endothelials	3.16.0
GO:1904063	negative regulation of cation transmembrane transport	1/89	110/18249	0.4169	0.514341	0.387882	HECW2	1	GO_BP	Endothelials	3.16.0
GO:1905818	regulation of chromosome separation	1/89	110/18249	0.4169	0.514341	0.387882	HECW2	1	GO_BP	Endothelials	3.16.0
GO:0046879	hormone secretion	2/89	292/18249	0.417967	0.515276	0.388587	AQP1/FZD4	2	GO_BP	Endothelials	3.16.0
GO:0021761	limbic system development	1/89	111/18249	0.419761	0.516343	0.389392	NRP1	1	GO_BP	Endothelials	3.16.0
GO:0022037	metencephalon development	1/89	111/18249	0.419761	0.516343	0.389392	FZD4	1	GO_BP	Endothelials	3.16.0
GO:0120034	positive regulation of plasma membrane bounded cell projection assembly	1/89	111/18249	0.419761	0.516343	0.389392	NRP1	1	GO_BP	Endothelials	3.16.0
GO:0048259	regulation of receptor-mediated endocytosis	1/89	112/18249	0.422608	0.519213	0.391556	INSR	1	GO_BP	Endothelials	3.16.0
GO:0001819	positive regulation of cytokine production	3/89	485/18249	0.422717	0.519213	0.391556	CD34/HYAL2/HEG1	3	GO_BP	Endothelials	3.16.0
GO:0002062	chondrocyte differentiation	1/89	113/18249	0.425442	0.521792	0.3935	ACVRL1	1	GO_BP	Endothelials	3.16.0
GO:0006939	smooth muscle contraction	1/89	113/18249	0.425442	0.521792	0.3935	CALCRL	1	GO_BP	Endothelials	3.16.0
GO:0009063	cellular amino acid catabolic process	1/89	114/18249	0.428261	0.523326	0.394657	NOS3	1	GO_BP	Endothelials	3.16.0
GO:0009185	ribonucleoside diphosphate metabolic process	1/89	114/18249	0.428261	0.523326	0.394657	INSR	1	GO_BP	Endothelials	3.16.0
GO:0043266	regulation of potassium ion transport	1/89	114/18249	0.428261	0.523326	0.394657	NOS3	1	GO_BP	Endothelials	3.16.0
GO:0044344	cellular response to fibroblast growth factor stimulus	1/89	114/18249	0.428261	0.523326	0.394657	HYAL2	1	GO_BP	Endothelials	3.16.0
GO:1990748	cellular detoxification	1/89	114/18249	0.428261	0.523326	0.394657	NOS3	1	GO_BP	Endothelials	3.16.0
GO:0022407	regulation of cell-cell adhesion	3/89	490/18249	0.429222	0.524115	0.395253	PODXL/NOTCH4/SELP	3	GO_BP	Endothelials	3.16.0
GO:0032414	positive regulation of ion transmembrane transporter activity	1/89	115/18249	0.431067	0.525984	0.396662	SHANK3	1	GO_BP	Endothelials	3.16.0
GO:0009165	nucleotide biosynthetic process	2/89	300/18249	0.431419	0.526029	0.396696	ADCY4/NOS3	2	GO_BP	Endothelials	3.16.0
GO:0009914	hormone transport	2/89	301/18249	0.43309	0.5274	0.39773	AQP1/FZD4	2	GO_BP	Endothelials	3.16.0
GO:0001824	blastocyst development	1/89	116/18249	0.433859	0.5274	0.39773	SOX17	1	GO_BP	Endothelials	3.16.0
GO:0032410	negative regulation of transporter activity	1/89	116/18249	0.433859	0.5274	0.39773	HECW2	1	GO_BP	Endothelials	3.16.0
GO:0034766	negative regulation of ion transmembrane transport	1/89	116/18249	0.433859	0.5274	0.39773	HECW2	1	GO_BP	Endothelials	3.16.0
GO:0043588	skin development	2/89	302/18249	0.434757	0.5274	0.39773	SOX18/LDB2	2	GO_BP	Endothelials	3.16.0
GO:0048511	rhythmic process	2/89	302/18249	0.434757	0.5274	0.39773	FZD4/NOS3	2	GO_BP	Endothelials	3.16.0
GO:1901293	nucleoside phosphate biosynthetic process	2/89	302/18249	0.434757	0.5274	0.39773	ADCY4/NOS3	2	GO_BP	Endothelials	3.16.0
GO:0007088	regulation of mitotic nuclear division	1/89	118/18249	0.439403	0.53149	0.400814	INSR	1	GO_BP	Endothelials	3.16.0
GO:0031398	positive regulation of protein ubiquitination	1/89	118/18249	0.439403	0.53149	0.400814	FAM107A	1	GO_BP	Endothelials	3.16.0
GO:0071346	cellular response to interferon-gamma	1/89	118/18249	0.439403	0.53149	0.400814	CCL14	1	GO_BP	Endothelials	3.16.0
GO:1901800	positive regulation of proteasomal protein catabolic process	1/89	118/18249	0.439403	0.53149	0.400814	ECSCR	1	GO_BP	Endothelials	3.16.0
GO:0031349	positive regulation of defense response	2/89	306/18249	0.441403	0.532886	0.401867	MMRN2/HYAL2	2	GO_BP	Endothelials	3.16.0
GO:0034504	protein localization to nucleus	2/89	306/18249	0.441403	0.532886	0.401867	HYAL2/WWTR1	2	GO_BP	Endothelials	3.16.0
GO:0006906	vesicle fusion	1/89	119/18249	0.442155	0.532886	0.401867	DYSF	1	GO_BP	Endothelials	3.16.0
GO:0015718	monocarboxylic acid transport	1/89	119/18249	0.442155	0.532886	0.401867	SLCO2A1	1	GO_BP	Endothelials	3.16.0
GO:0090288	negative regulation of cellular response to growth factor stimulus	1/89	119/18249	0.442155	0.532886	0.401867	MMRN2	1	GO_BP	Endothelials	3.16.0
GO:0071375	cellular response to peptide hormone stimulus	2/89	307/18249	0.443057	0.533588	0.402397	INSR/GRB10	2	GO_BP	Endothelials	3.16.0
GO:0071774	response to fibroblast growth factor	1/89	120/18249	0.444893	0.535413	0.403773	HYAL2	1	GO_BP	Endothelials	3.16.0
GO:0032355	response to estradiol	1/89	121/18249	0.447619	0.537142	0.405077	RAMP3	1	GO_BP	Endothelials	3.16.0
GO:0071675	regulation of mononuclear cell migration	1/89	121/18249	0.447619	0.537142	0.405077	JAM2	1	GO_BP	Endothelials	3.16.0
GO:0090174	organelle membrane fusion	1/89	121/18249	0.447619	0.537142	0.405077	DYSF	1	GO_BP	Endothelials	3.16.0
GO:2000278	regulation of DNA biosynthetic process	1/89	121/18249	0.447619	0.537142	0.405077	ACVRL1	1	GO_BP	Endothelials	3.16.0
GO:0006476	protein deacetylation	1/89	122/18249	0.450331	0.539233	0.406654	APLNR	1	GO_BP	Endothelials	3.16.0
GO:0043500	muscle adaptation	1/89	122/18249	0.450331	0.539233	0.406654	NOS3	1	GO_BP	Endothelials	3.16.0
GO:0097237	cellular response to toxic substance	1/89	122/18249	0.450331	0.539233	0.406654	NOS3	1	GO_BP	Endothelials	3.16.0
GO:0030203	glycosaminoglycan metabolic process	1/89	124/18249	0.455715	0.544508	0.410631	HYAL2	1	GO_BP	Endothelials	3.16.0
GO:0031109	microtubule polymerization or depolymerization	1/89	124/18249	0.455715	0.544508	0.410631	CDH5	1	GO_BP	Endothelials	3.16.0
GO:0060079	excitatory postsynaptic potential	1/89	124/18249	0.455715	0.544508	0.410631	SHANK3	1	GO_BP	Endothelials	3.16.0
GO:0043280	positive regulation of cysteine-type endopeptidase activity involved in apoptotic process	1/89	125/18249	0.458388	0.546917	0.412449	SOX7	1	GO_BP	Endothelials	3.16.0
GO:1904375	regulation of protein localization to cell periphery	1/89	125/18249	0.458388	0.546917	0.412449	RAMP3	1	GO_BP	Endothelials	3.16.0
GO:0032411	positive regulation of transporter activity	1/89	126/18249	0.461047	0.548521	0.413658	SHANK3	1	GO_BP	Endothelials	3.16.0
GO:0043244	regulation of protein-containing complex disassembly	1/89	126/18249	0.461047	0.548521	0.413658	INSR	1	GO_BP	Endothelials	3.16.0
GO:0098659	inorganic cation import across plasma membrane	1/89	126/18249	0.461047	0.548521	0.413658	RAMP3	1	GO_BP	Endothelials	3.16.0
GO:0099587	inorganic ion import across plasma membrane	1/89	126/18249	0.461047	0.548521	0.413658	RAMP3	1	GO_BP	Endothelials	3.16.0
GO:0046683	response to organophosphorus	1/89	127/18249	0.463694	0.551277	0.415736	AQP1	1	GO_BP	Endothelials	3.16.0
GO:0009416	response to light stimulus	2/89	320/18249	0.464324	0.551632	0.416004	AQP1/HYAL2	2	GO_BP	Endothelials	3.16.0
GO:0015849	organic acid transport	2/89	321/18249	0.46594	0.552765	0.416859	RBP7/RBP5	2	GO_BP	Endothelials	3.16.0
GO:0022409	positive regulation of cell-cell adhesion	2/89	321/18249	0.46594	0.552765	0.416859	PODXL/SELP	2	GO_BP	Endothelials	3.16.0
GO:0014902	myotube differentiation	1/89	129/18249	0.468949	0.555012	0.418553	JAM2	1	GO_BP	Endothelials	3.16.0
GO:0045471	response to ethanol	1/89	129/18249	0.468949	0.555012	0.418553	CLDN5	1	GO_BP	Endothelials	3.16.0
GO:2000027	regulation of animal organ morphogenesis	1/89	129/18249	0.468949	0.555012	0.418553	CD34	1	GO_BP	Endothelials	3.16.0
GO:0140014	mitotic nuclear division	2/89	323/18249	0.469165	0.555012	0.418553	INSR/HECW2	2	GO_BP	Endothelials	3.16.0
GO:0042542	response to hydrogen peroxide	1/89	130/18249	0.471557	0.556264	0.419498	AQP1	1	GO_BP	Endothelials	3.16.0
GO:0051983	regulation of chromosome segregation	1/89	130/18249	0.471557	0.556264	0.419498	HECW2	1	GO_BP	Endothelials	3.16.0
GO:0071621	granulocyte chemotaxis	1/89	130/18249	0.471557	0.556264	0.419498	CCL14	1	GO_BP	Endothelials	3.16.0
GO:0099565	chemical synaptic transmission, postsynaptic	1/89	130/18249	0.471557	0.556264	0.419498	SHANK3	1	GO_BP	Endothelials	3.16.0
GO:0032409	regulation of transporter activity	2/89	326/18249	0.47398	0.558536	0.421211	SHANK3/HECW2	2	GO_BP	Endothelials	3.16.0
GO:0009132	nucleoside diphosphate metabolic process	1/89	131/18249	0.474153	0.558536	0.421211	INSR	1	GO_BP	Endothelials	3.16.0
GO:0048565	digestive tract development	1/89	132/18249	0.476736	0.561183	0.423207	SOX17	1	GO_BP	Endothelials	3.16.0
GO:0035601	protein deacylation	1/89	133/18249	0.479307	0.563811	0.425189	APLNR	1	GO_BP	Endothelials	3.16.0
GO:0043467	regulation of generation of precursor metabolites and energy	1/89	134/18249	0.481865	0.566021	0.426856	INSR	1	GO_BP	Endothelials	3.16.0
GO:0051304	chromosome separation	1/89	134/18249	0.481865	0.566021	0.426856	HECW2	1	GO_BP	Endothelials	3.16.0
GO:0006022	aminoglycan metabolic process	1/89	135/18249	0.48441	0.567812	0.428206	HYAL2	1	GO_BP	Endothelials	3.16.0
GO:0007498	mesoderm development	1/89	135/18249	0.48441	0.567812	0.428206	TIE1	1	GO_BP	Endothelials	3.16.0
GO:2001235	positive regulation of apoptotic signaling pathway	1/89	135/18249	0.48441	0.567812	0.428206	HYAL2	1	GO_BP	Endothelials	3.16.0
GO:0006275	regulation of DNA replication	1/89	136/18249	0.486944	0.569181	0.429239	ACVRL1	1	GO_BP	Endothelials	3.16.0
GO:0035270	endocrine system development	1/89	136/18249	0.486944	0.569181	0.429239	INSR	1	GO_BP	Endothelials	3.16.0
GO:1903052	positive regulation of proteolysis involved in protein catabolic process	1/89	136/18249	0.486944	0.569181	0.429239	ECSCR	1	GO_BP	Endothelials	3.16.0
GO:1903322	positive regulation of protein modification by small protein conjugation or removal	1/89	136/18249	0.486944	0.569181	0.429239	FAM107A	1	GO_BP	Endothelials	3.16.0
GO:0030879	mammary gland development	1/89	137/18249	0.489465	0.571327	0.430857	NOTCH4	1	GO_BP	Endothelials	3.16.0
GO:0098732	macromolecule deacylation	1/89	137/18249	0.489465	0.571327	0.430857	APLNR	1	GO_BP	Endothelials	3.16.0
GO:0062012	regulation of small molecule metabolic process	2/89	337/18249	0.491415	0.573203	0.432271	INSR/NOS3	2	GO_BP	Endothelials	3.16.0
GO:0032496	response to lipopolysaccharide	2/89	338/18249	0.492982	0.574629	0.433347	SELP/NOS3	2	GO_BP	Endothelials	3.16.0
GO:0007586	digestion	1/89	139/18249	0.49447	0.575246	0.433812	AQP1	1	GO_BP	Endothelials	3.16.0
GO:0050684	regulation of mRNA processing	1/89	139/18249	0.49447	0.575246	0.433812	NOVA2	1	GO_BP	Endothelials	3.16.0
GO:0051235	maintenance of location	2/89	339/18249	0.494546	0.575246	0.433812	APLNR/F2RL3	2	GO_BP	Endothelials	3.16.0
GO:0034341	response to interferon-gamma	1/89	140/18249	0.496954	0.577242	0.435318	CCL14	1	GO_BP	Endothelials	3.16.0
GO:0045667	regulation of osteoblast differentiation	1/89	140/18249	0.496954	0.577242	0.435318	WWTR1	1	GO_BP	Endothelials	3.16.0
GO:0001889	liver development	1/89	141/18249	0.499426	0.578904	0.436571	LIMS2	1	GO_BP	Endothelials	3.16.0
GO:0014074	response to purine-containing compound	1/89	141/18249	0.499426	0.578904	0.436571	AQP1	1	GO_BP	Endothelials	3.16.0
GO:0055076	transition metal ion homeostasis	1/89	141/18249	0.499426	0.578904	0.436571	HYAL2	1	GO_BP	Endothelials	3.16.0
GO:0062197	cellular response to chemical stress	2/89	344/18249	0.502322	0.581857	0.438798	AQP1/NOS3	2	GO_BP	Endothelials	3.16.0
GO:0010506	regulation of autophagy	2/89	345/18249	0.503869	0.582974	0.43964	KDR/RASIP1	2	GO_BP	Endothelials	3.16.0
GO:0033135	regulation of peptidyl-serine phosphorylation	1/89	143/18249	0.504335	0.582974	0.43964	RAMP3	1	GO_BP	Endothelials	3.16.0
GO:2001056	positive regulation of cysteine-type endopeptidase activity	1/89	143/18249	0.504335	0.582974	0.43964	SOX7	1	GO_BP	Endothelials	3.16.0
GO:0010508	positive regulation of autophagy	1/89	144/18249	0.506772	0.584379	0.440699	KDR	1	GO_BP	Endothelials	3.16.0
GO:0071322	cellular response to carbohydrate stimulus	1/89	144/18249	0.506772	0.584379	0.440699	CALCRL	1	GO_BP	Endothelials	3.16.0
GO:0007517	muscle organ development	2/89	347/18249	0.506952	0.584379	0.440699	ENG/HEG1	2	GO_BP	Endothelials	3.16.0
GO:0019216	regulation of lipid metabolic process	2/89	347/18249	0.506952	0.584379	0.440699	FLT1/TEK	2	GO_BP	Endothelials	3.16.0
GO:0051783	regulation of nuclear division	1/89	145/18249	0.509196	0.586155	0.442039	INSR	1	GO_BP	Endothelials	3.16.0
GO:0060078	regulation of postsynaptic membrane potential	1/89	145/18249	0.509196	0.586155	0.442039	SHANK3	1	GO_BP	Endothelials	3.16.0
GO:0008584	male gonad development	1/89	147/18249	0.51401	0.589257	0.444378	INSR	1	GO_BP	Endothelials	3.16.0
GO:0017015	regulation of transforming growth factor beta receptor signaling pathway	1/89	147/18249	0.51401	0.589257	0.444378	ENG	1	GO_BP	Endothelials	3.16.0
GO:0035296	regulation of tube diameter	1/89	147/18249	0.51401	0.589257	0.444378	NOS3	1	GO_BP	Endothelials	3.16.0
GO:0045598	regulation of fat cell differentiation	1/89	147/18249	0.51401	0.589257	0.444378	WWTR1	1	GO_BP	Endothelials	3.16.0
GO:0051053	negative regulation of DNA metabolic process	1/89	147/18249	0.51401	0.589257	0.444378	ACVRL1	1	GO_BP	Endothelials	3.16.0
GO:0097746	blood vessel diameter maintenance	1/89	147/18249	0.51401	0.589257	0.444378	NOS3	1	GO_BP	Endothelials	3.16.0
GO:0031346	positive regulation of cell projection organization	2/89	353/18249	0.516128	0.590373	0.44522	FZD4/NRP1	2	GO_BP	Endothelials	3.16.0
GO:0032147	activation of protein kinase activity	1/89	148/18249	0.516399	0.590373	0.44522	INSR	1	GO_BP	Endothelials	3.16.0
GO:0035150	regulation of tube size	1/89	148/18249	0.516399	0.590373	0.44522	NOS3	1	GO_BP	Endothelials	3.16.0
GO:0046546	development of primary male sexual characteristics	1/89	148/18249	0.516399	0.590373	0.44522	INSR	1	GO_BP	Endothelials	3.16.0
GO:1901990	regulation of mitotic cell cycle phase transition	2/89	354/18249	0.517647	0.591394	0.44599	FAM107A/HECW2	2	GO_BP	Endothelials	3.16.0
GO:0061351	neural precursor cell proliferation	1/89	149/18249	0.518777	0.59228	0.446658	LIMS2	1	GO_BP	Endothelials	3.16.0
GO:0030010	establishment of cell polarity	1/89	150/18249	0.521143	0.594168	0.448082	CDH5	1	GO_BP	Endothelials	3.16.0
GO:1903844	regulation of cellular response to transforming growth factor beta stimulus	1/89	150/18249	0.521143	0.594168	0.448082	ENG	1	GO_BP	Endothelials	3.16.0
GO:0002237	response to molecule of bacterial origin	2/89	359/18249	0.525193	0.598376	0.451255	SELP/NOS3	2	GO_BP	Endothelials	3.16.0
GO:0098754	detoxification	1/89	152/18249	0.525841	0.598706	0.451504	NOS3	1	GO_BP	Endothelials	3.16.0
GO:0010821	regulation of mitochondrion organization	1/89	153/18249	0.528173	0.600559	0.452902	KDR	1	GO_BP	Endothelials	3.16.0
GO:0042176	regulation of protein catabolic process	2/89	361/18249	0.52819	0.600559	0.452902	ECSCR/SOX17	2	GO_BP	Endothelials	3.16.0
GO:0030902	hindbrain development	1/89	154/18249	0.530494	0.601948	0.453949	FZD4	1	GO_BP	Endothelials	3.16.0
GO:0048284	organelle fusion	1/89	154/18249	0.530494	0.601948	0.453949	DYSF	1	GO_BP	Endothelials	3.16.0
GO:0050729	positive regulation of inflammatory response	1/89	154/18249	0.530494	0.601948	0.453949	HYAL2	1	GO_BP	Endothelials	3.16.0
GO:0010675	regulation of cellular carbohydrate metabolic process	1/89	155/18249	0.532803	0.603337	0.454997	INSR	1	GO_BP	Endothelials	3.16.0
GO:0016052	carbohydrate catabolic process	1/89	155/18249	0.532803	0.603337	0.454997	INSR	1	GO_BP	Endothelials	3.16.0
GO:0090316	positive regulation of intracellular protein transport	1/89	155/18249	0.532803	0.603337	0.454997	HYAL2	1	GO_BP	Endothelials	3.16.0
GO:0007292	female gamete generation	1/89	158/18249	0.539664	0.610277	0.460231	NOS3	1	GO_BP	Endothelials	3.16.0
GO:0010976	positive regulation of neuron projection development	1/89	158/18249	0.539664	0.610277	0.460231	NRP1	1	GO_BP	Endothelials	3.16.0
GO:0051346	negative regulation of hydrolase activity	2/89	369/18249	0.54005	0.6103	0.460248	AQP1/NOS3	2	GO_BP	Endothelials	3.16.0
GO:0007605	sensory perception of sound	1/89	159/18249	0.541928	0.612009	0.461536	FZD4	1	GO_BP	Endothelials	3.16.0
GO:0051098	regulation of binding	2/89	371/18249	0.542983	0.612785	0.462122	CLDN5/NRP1	2	GO_BP	Endothelials	3.16.0
GO:0016241	regulation of macroautophagy	1/89	160/18249	0.544182	0.61319	0.462427	KDR	1	GO_BP	Endothelials	3.16.0
GO:0051147	regulation of muscle cell differentiation	1/89	160/18249	0.544182	0.61319	0.462427	ENG	1	GO_BP	Endothelials	3.16.0
GO:0045862	positive regulation of proteolysis	2/89	372/18249	0.544445	0.61319	0.462427	ECSCR/SOX7	2	GO_BP	Endothelials	3.16.0
GO:1901653	cellular response to peptide	2/89	374/18249	0.547359	0.616056	0.464589	INSR/GRB10	2	GO_BP	Endothelials	3.16.0
GO:0006606	protein import into nucleus	1/89	165/18249	0.555287	0.624136	0.470682	HYAL2	1	GO_BP	Endothelials	3.16.0
GO:0021915	neural tube development	1/89	165/18249	0.555287	0.624136	0.470682	SOX17	1	GO_BP	Endothelials	3.16.0
GO:0030307	positive regulation of cell growth	1/89	166/18249	0.557476	0.626175	0.472219	NRP1	1	GO_BP	Endothelials	3.16.0
GO:0007568	aging	1/89	169/18249	0.563978	0.632626	0.477085	HYAL2	1	GO_BP	Endothelials	3.16.0
GO:0051170	import into nucleus	1/89	169/18249	0.563978	0.632626	0.477085	HYAL2	1	GO_BP	Endothelials	3.16.0
GO:0046661	male sex differentiation	1/89	171/18249	0.56826	0.637001	0.480384	INSR	1	GO_BP	Endothelials	3.16.0
GO:1905475	regulation of protein localization to membrane	1/89	172/18249	0.570386	0.638954	0.481857	RAMP3	1	GO_BP	Endothelials	3.16.0
GO:0031214	biomineral tissue development	1/89	173/18249	0.572501	0.640464	0.482995	NOS3	1	GO_BP	Endothelials	3.16.0
GO:0072331	signal transduction by p53 class mediator	1/89	173/18249	0.572501	0.640464	0.482995	NUAK1	1	GO_BP	Endothelials	3.16.0
GO:0006937	regulation of muscle contraction	1/89	174/18249	0.574606	0.641957	0.484121	CALCRL	1	GO_BP	Endothelials	3.16.0
GO:0010950	positive regulation of endopeptidase activity	1/89	174/18249	0.574606	0.641957	0.484121	SOX7	1	GO_BP	Endothelials	3.16.0
GO:0009267	cellular response to starvation	1/89	175/18249	0.5767	0.643435	0.485236	NUAK1	1	GO_BP	Endothelials	3.16.0
GO:0031056	regulation of histone modification	1/89	175/18249	0.5767	0.643435	0.485236	APLNR	1	GO_BP	Endothelials	3.16.0
GO:0032635	interleukin-6 production	1/89	176/18249	0.578785	0.644468	0.486015	HYAL2	1	GO_BP	Endothelials	3.16.0
GO:0032675	regulation of interleukin-6 production	1/89	176/18249	0.578785	0.644468	0.486015	HYAL2	1	GO_BP	Endothelials	3.16.0
GO:1901136	carbohydrate derivative catabolic process	1/89	176/18249	0.578785	0.644468	0.486015	HYAL2	1	GO_BP	Endothelials	3.16.0
GO:0001764	neuron migration	1/89	177/18249	0.580859	0.645915	0.487106	NRP1	1	GO_BP	Endothelials	3.16.0
GO:0019827	stem cell population maintenance	1/89	177/18249	0.580859	0.645915	0.487106	LDB2	1	GO_BP	Endothelials	3.16.0
GO:0031503	protein-containing complex localization	1/89	178/18249	0.582923	0.647779	0.488511	EXOC3L2	1	GO_BP	Endothelials	3.16.0
GO:0043484	regulation of RNA splicing	1/89	179/18249	0.584977	0.649628	0.489907	NOVA2	1	GO_BP	Endothelials	3.16.0
GO:0035265	organ growth	1/89	180/18249	0.587021	0.650599	0.490638	HEG1	1	GO_BP	Endothelials	3.16.0
GO:0050954	sensory perception of mechanical stimulus	1/89	180/18249	0.587021	0.650599	0.490638	FZD4	1	GO_BP	Endothelials	3.16.0
GO:0110148	biomineralization	1/89	180/18249	0.587021	0.650599	0.490638	NOS3	1	GO_BP	Endothelials	3.16.0
GO:0043409	negative regulation of MAPK cascade	1/89	181/18249	0.589055	0.651987	0.491685	HYAL2	1	GO_BP	Endothelials	3.16.0
GO:0098727	maintenance of cell number	1/89	181/18249	0.589055	0.651987	0.491685	LDB2	1	GO_BP	Endothelials	3.16.0
GO:0035725	sodium ion transmembrane transport	1/89	183/18249	0.593094	0.656022	0.494728	HECW2	1	GO_BP	Endothelials	3.16.0
GO:0032640	tumor necrosis factor production	1/89	184/18249	0.595099	0.657367	0.495743	CD34	1	GO_BP	Endothelials	3.16.0
GO:0032680	regulation of tumor necrosis factor production	1/89	184/18249	0.595099	0.657367	0.495743	CD34	1	GO_BP	Endothelials	3.16.0
GO:2000045	regulation of G1/S transition of mitotic cell cycle	1/89	185/18249	0.597093	0.659134	0.497075	FAM107A	1	GO_BP	Endothelials	3.16.0
GO:0006109	regulation of carbohydrate metabolic process	1/89	186/18249	0.599078	0.660888	0.498398	INSR	1	GO_BP	Endothelials	3.16.0
GO:0002833	positive regulation of response to biotic stimulus	1/89	187/18249	0.601054	0.662629	0.499711	MMRN2	1	GO_BP	Endothelials	3.16.0
GO:0006006	glucose metabolic process	1/89	188/18249	0.60302	0.663919	0.500683	INSR	1	GO_BP	Endothelials	3.16.0
GO:0007286	spermatid development	1/89	188/18249	0.60302	0.663919	0.500683	JAM2	1	GO_BP	Endothelials	3.16.0
GO:0071706	tumor necrosis factor superfamily cytokine production	1/89	189/18249	0.604976	0.665194	0.501645	CD34	1	GO_BP	Endothelials	3.16.0
GO:1903555	regulation of tumor necrosis factor superfamily cytokine production	1/89	189/18249	0.604976	0.665194	0.501645	CD34	1	GO_BP	Endothelials	3.16.0
GO:0051302	regulation of cell division	1/89	190/18249	0.606923	0.666895	0.502928	SOX17	1	GO_BP	Endothelials	3.16.0
GO:0099504	synaptic vesicle cycle	1/89	191/18249	0.60886	0.668583	0.504201	PCDH17	1	GO_BP	Endothelials	3.16.0
GO:0071897	DNA biosynthetic process	1/89	192/18249	0.610788	0.670259	0.505465	ACVRL1	1	GO_BP	Endothelials	3.16.0
GO:0043434	response to peptide hormone	2/89	422/18249	0.613413	0.672248	0.506965	INSR/GRB10	2	GO_BP	Endothelials	3.16.0
GO:0060537	muscle tissue development	2/89	422/18249	0.613413	0.672248	0.506965	ENG/HEG1	2	GO_BP	Endothelials	3.16.0
GO:0010952	positive regulation of peptidase activity	1/89	194/18249	0.614615	0.672248	0.506965	SOX7	1	GO_BP	Endothelials	3.16.0
GO:0061136	regulation of proteasomal protein catabolic process	1/89	194/18249	0.614615	0.672248	0.506965	ECSCR	1	GO_BP	Endothelials	3.16.0
GO:1901991	negative regulation of mitotic cell cycle phase transition	1/89	194/18249	0.614615	0.672248	0.506965	FAM107A	1	GO_BP	Endothelials	3.16.0
GO:0048515	spermatid differentiation	1/89	195/18249	0.616515	0.673884	0.508198	JAM2	1	GO_BP	Endothelials	3.16.0
GO:0052548	regulation of endopeptidase activity	2/89	425/18249	0.617292	0.674291	0.508505	AQP1/SOX7	2	GO_BP	Endothelials	3.16.0
GO:0071248	cellular response to metal ion	1/89	196/18249	0.618405	0.675065	0.509089	AQP1	1	GO_BP	Endothelials	3.16.0
GO:0022412	cellular process involved in reproduction in multicellular organism	2/89	427/18249	0.619861	0.675792	0.509637	JAM2/FZD4	2	GO_BP	Endothelials	3.16.0
GO:0007626	locomotory behavior	1/89	197/18249	0.620286	0.675792	0.509637	FZD4	1	GO_BP	Endothelials	3.16.0
GO:0032388	positive regulation of intracellular transport	1/89	197/18249	0.620286	0.675792	0.509637	HYAL2	1	GO_BP	Endothelials	3.16.0
GO:0031331	positive regulation of cellular catabolic process	2/89	428/18249	0.621141	0.676281	0.510006	KDR/INSR	2	GO_BP	Endothelials	3.16.0
GO:2001257	regulation of cation channel activity	1/89	198/18249	0.622158	0.676947	0.510509	SHANK3	1	GO_BP	Endothelials	3.16.0
GO:0042391	regulation of membrane potential	2/89	431/18249	0.624961	0.679553	0.512474	KDR/SHANK3	2	GO_BP	Endothelials	3.16.0
GO:0009410	response to xenobiotic stimulus	2/89	432/18249	0.626227	0.680487	0.513178	ENG/PTPRM	2	GO_BP	Endothelials	3.16.0
GO:0000070	mitotic sister chromatid segregation	1/89	202/18249	0.629556	0.683213	0.515234	HECW2	1	GO_BP	Endothelials	3.16.0
GO:0098739	import across plasma membrane	1/89	202/18249	0.629556	0.683213	0.515234	RAMP3	1	GO_BP	Endothelials	3.16.0
GO:0007204	positive regulation of cytosolic calcium ion concentration	1/89	204/18249	0.633201	0.686276	0.517544	F2RL3	1	GO_BP	Endothelials	3.16.0
GO:1901605	alpha-amino acid metabolic process	1/89	204/18249	0.633201	0.686276	0.517544	NOS3	1	GO_BP	Endothelials	3.16.0
GO:1901654	response to ketone	1/89	205/18249	0.63501	0.68779	0.518685	AQP1	1	GO_BP	Endothelials	3.16.0
GO:2000241	regulation of reproductive process	1/89	206/18249	0.63681	0.689292	0.519818	INSR	1	GO_BP	Endothelials	3.16.0
GO:0030100	regulation of endocytosis	1/89	209/18249	0.642158	0.69399	0.523361	INSR	1	GO_BP	Endothelials	3.16.0
GO:0031396	regulation of protein ubiquitination	1/89	209/18249	0.642158	0.69399	0.523361	FAM107A	1	GO_BP	Endothelials	3.16.0
GO:0009150	purine ribonucleotide metabolic process	2/89	445/18249	0.642399	0.69399	0.523361	ADCY4/INSR	2	GO_BP	Endothelials	3.16.0
GO:0042594	response to starvation	1/89	211/18249	0.645681	0.696584	0.525318	NUAK1	1	GO_BP	Endothelials	3.16.0
GO:0099003	vesicle-mediated transport in synapse	1/89	211/18249	0.645681	0.696584	0.525318	PCDH17	1	GO_BP	Endothelials	3.16.0
GO:0043161	proteasome-mediated ubiquitin-dependent protein catabolic process	2/89	448/18249	0.646053	0.696584	0.525318	HECW2/WWTR1	2	GO_BP	Endothelials	3.16.0
GO:0016051	carbohydrate biosynthetic process	1/89	212/18249	0.647429	0.697167	0.525757	INSR	1	GO_BP	Endothelials	3.16.0
GO:0051648	vesicle localization	1/89	212/18249	0.647429	0.697167	0.525757	PCDH17	1	GO_BP	Endothelials	3.16.0
GO:1902806	regulation of cell cycle G1/S phase transition	1/89	213/18249	0.649168	0.698589	0.526829	FAM107A	1	GO_BP	Endothelials	3.16.0
GO:0009314	response to radiation	2/89	451/18249	0.649678	0.698686	0.526903	AQP1/HYAL2	2	GO_BP	Endothelials	3.16.0
GO:0008016	regulation of heart contraction	1/89	214/18249	0.6509	0.699549	0.527554	NOS3	1	GO_BP	Endothelials	3.16.0
GO:1901987	regulation of cell cycle phase transition	2/89	453/18249	0.652078	0.700365	0.528169	FAM107A/HECW2	2	GO_BP	Endothelials	3.16.0
GO:0046034	ATP metabolic process	1/89	215/18249	0.652622	0.700498	0.528269	INSR	1	GO_BP	Endothelials	3.16.0
GO:0003012	muscle system process	2/89	455/18249	0.654466	0.701574	0.52908	CALCRL/NOS3	2	GO_BP	Endothelials	3.16.0
GO:0052547	regulation of peptidase activity	2/89	455/18249	0.654466	0.701574	0.52908	AQP1/SOX7	2	GO_BP	Endothelials	3.16.0
GO:0009152	purine ribonucleotide biosynthetic process	1/89	217/18249	0.656043	0.702813	0.530015	ADCY4	1	GO_BP	Endothelials	3.16.0
GO:0009952	anterior/posterior pattern specification	1/89	218/18249	0.65774	0.704179	0.531045	SOX17	1	GO_BP	Endothelials	3.16.0
GO:0071222	cellular response to lipopolysaccharide	1/89	221/18249	0.662784	0.709123	0.534774	NOS3	1	GO_BP	Endothelials	3.16.0
GO:0050866	negative regulation of cell activation	1/89	222/18249	0.664449	0.710449	0.535773	NOS3	1	GO_BP	Endothelials	3.16.0
GO:0009259	ribonucleotide metabolic process	2/89	464/18249	0.665051	0.710638	0.535916	ADCY4/INSR	2	GO_BP	Endothelials	3.16.0
GO:0071805	potassium ion transmembrane transport	1/89	223/18249	0.666105	0.711308	0.536421	AQP1	1	GO_BP	Endothelials	3.16.0
GO:0033157	regulation of intracellular protein transport	1/89	224/18249	0.667754	0.712612	0.537405	HYAL2	1	GO_BP	Endothelials	3.16.0
GO:0009743	response to carbohydrate	1/89	226/18249	0.671027	0.714733	0.539004	CALCRL	1	GO_BP	Endothelials	3.16.0
GO:0030072	peptide hormone secretion	1/89	226/18249	0.671027	0.714733	0.539004	AQP1	1	GO_BP	Endothelials	3.16.0
GO:0048705	skeletal system morphogenesis	1/89	226/18249	0.671027	0.714733	0.539004	HYAL2	1	GO_BP	Endothelials	3.16.0
GO:0023061	signal release	2/89	470/18249	0.671964	0.715094	0.539276	AQP1/FZD4	2	GO_BP	Endothelials	3.16.0
GO:0071241	cellular response to inorganic substance	1/89	227/18249	0.672651	0.715094	0.539276	AQP1	1	GO_BP	Endothelials	3.16.0
GO:1903050	regulation of proteolysis involved in protein catabolic process	1/89	227/18249	0.672651	0.715094	0.539276	ECSCR	1	GO_BP	Endothelials	3.16.0
GO:0044772	mitotic cell cycle phase transition	2/89	472/18249	0.674243	0.71633	0.540208	FAM107A/HECW2	2	GO_BP	Endothelials	3.16.0
GO:0019693	ribose phosphate metabolic process	2/89	473/18249	0.675378	0.717079	0.540773	ADCY4/INSR	2	GO_BP	Endothelials	3.16.0
GO:0019318	hexose metabolic process	1/89	229/18249	0.675877	0.717151	0.540828	INSR	1	GO_BP	Endothelials	3.16.0
GO:0031667	response to nutrient levels	2/89	474/18249	0.67651	0.717367	0.54099	FAM107A/NUAK1	2	GO_BP	Endothelials	3.16.0
GO:0002790	peptide secretion	1/89	231/18249	0.67907	0.719168	0.542349	AQP1	1	GO_BP	Endothelials	3.16.0
GO:0009260	ribonucleotide biosynthetic process	1/89	231/18249	0.67907	0.719168	0.542349	ADCY4	1	GO_BP	Endothelials	3.16.0
GO:0000819	sister chromatid segregation	1/89	232/18249	0.680656	0.720301	0.543203	HECW2	1	GO_BP	Endothelials	3.16.0
GO:0000280	nuclear division	2/89	478/18249	0.681004	0.720301	0.543203	INSR/HECW2	2	GO_BP	Endothelials	3.16.0
GO:0071219	cellular response to molecule of bacterial origin	1/89	233/18249	0.682233	0.721144	0.543839	NOS3	1	GO_BP	Endothelials	3.16.0
GO:0072593	reactive oxygen species metabolic process	1/89	236/18249	0.686919	0.725638	0.547228	NOS3	1	GO_BP	Endothelials	3.16.0
GO:0046390	ribose phosphate biosynthetic process	1/89	238/18249	0.690006	0.728436	0.549338	ADCY4	1	GO_BP	Endothelials	3.16.0
GO:0009205	purine ribonucleoside triphosphate metabolic process	1/89	239/18249	0.691538	0.729592	0.55021	INSR	1	GO_BP	Endothelials	3.16.0
GO:0042593	glucose homeostasis	1/89	240/18249	0.693062	0.730738	0.551074	INSR	1	GO_BP	Endothelials	3.16.0
GO:0006354	DNA-templated transcription elongation	1/89	241/18249	0.694579	0.730951	0.551235	LDB2	1	GO_BP	Endothelials	3.16.0
GO:0032984	protein-containing complex disassembly	1/89	241/18249	0.694579	0.730951	0.551235	INSR	1	GO_BP	Endothelials	3.16.0
GO:0033500	carbohydrate homeostasis	1/89	241/18249	0.694579	0.730951	0.551235	INSR	1	GO_BP	Endothelials	3.16.0
GO:0009144	purine nucleoside triphosphate metabolic process	1/89	244/18249	0.699085	0.734303	0.553763	INSR	1	GO_BP	Endothelials	3.16.0
GO:0045444	fat cell differentiation	1/89	244/18249	0.699085	0.734303	0.553763	WWTR1	1	GO_BP	Endothelials	3.16.0
GO:0046395	carboxylic acid catabolic process	1/89	244/18249	0.699085	0.734303	0.553763	NOS3	1	GO_BP	Endothelials	3.16.0
GO:0001649	osteoblast differentiation	1/89	245/18249	0.700572	0.735106	0.554368	WWTR1	1	GO_BP	Endothelials	3.16.0
GO:0000209	protein polyubiquitination	1/89	246/18249	0.702053	0.735106	0.554368	HECW2	1	GO_BP	Endothelials	3.16.0
GO:0009199	ribonucleoside triphosphate metabolic process	1/89	246/18249	0.702053	0.735106	0.554368	INSR	1	GO_BP	Endothelials	3.16.0
GO:0031330	negative regulation of cellular catabolic process	1/89	246/18249	0.702053	0.735106	0.554368	RASIP1	1	GO_BP	Endothelials	3.16.0
GO:0045930	negative regulation of mitotic cell cycle	1/89	246/18249	0.702053	0.735106	0.554368	FAM107A	1	GO_BP	Endothelials	3.16.0
GO:0005996	monosaccharide metabolic process	1/89	248/18249	0.704991	0.736795	0.555642	INSR	1	GO_BP	Endothelials	3.16.0
GO:0009636	response to toxic substance	1/89	248/18249	0.704991	0.736795	0.555642	NOS3	1	GO_BP	Endothelials	3.16.0
GO:0016054	organic acid catabolic process	1/89	248/18249	0.704991	0.736795	0.555642	NOS3	1	GO_BP	Endothelials	3.16.0
GO:0010951	negative regulation of endopeptidase activity	1/89	249/18249	0.70645	0.737858	0.556443	AQP1	1	GO_BP	Endothelials	3.16.0
GO:0000082	G1/S transition of mitotic cell cycle	1/89	250/18249	0.707901	0.738449	0.556889	FAM107A	1	GO_BP	Endothelials	3.16.0
GO:0060047	heart contraction	1/89	250/18249	0.707901	0.738449	0.556889	NOS3	1	GO_BP	Endothelials	3.16.0
GO:0033044	regulation of chromosome organization	1/89	251/18249	0.709346	0.739031	0.557328	HECW2	1	GO_BP	Endothelials	3.16.0
GO:1903320	regulation of protein modification by small protein conjugation or removal	1/89	251/18249	0.709346	0.739031	0.557328	FAM107A	1	GO_BP	Endothelials	3.16.0
GO:0098657	import into cell	1/89	252/18249	0.710783	0.740066	0.558109	RAMP3	1	GO_BP	Endothelials	3.16.0
GO:0097305	response to alcohol	1/89	254/18249	0.713636	0.742574	0.56	CLDN5	1	GO_BP	Endothelials	3.16.0
GO:0015833	peptide transport	1/89	255/18249	0.715053	0.743584	0.560761	AQP1	1	GO_BP	Endothelials	3.16.0
GO:0010466	negative regulation of peptidase activity	1/89	260/18249	0.722031	0.749439	0.565177	AQP1	1	GO_BP	Endothelials	3.16.0
GO:0071216	cellular response to biotic stimulus	1/89	260/18249	0.722031	0.749439	0.565177	NOS3	1	GO_BP	Endothelials	3.16.0
GO:0090068	positive regulation of cell cycle process	1/89	260/18249	0.722031	0.749439	0.565177	INSR	1	GO_BP	Endothelials	3.16.0
GO:1903522	regulation of blood circulation	1/89	263/18249	0.726137	0.753231	0.568037	NOS3	1	GO_BP	Endothelials	3.16.0
GO:0009141	nucleoside triphosphate metabolic process	1/89	264/18249	0.727492	0.754168	0.568743	INSR	1	GO_BP	Endothelials	3.16.0
GO:0051091	positive regulation of DNA-binding transcription factor activity	1/89	265/18249	0.72884	0.755097	0.569444	FZD4	1	GO_BP	Endothelials	3.16.0
GO:1901988	negative regulation of cell cycle phase transition	1/89	272/18249	0.738097	0.764212	0.576318	FAM107A	1	GO_BP	Endothelials	3.16.0
GO:1903039	positive regulation of leukocyte cell-cell adhesion	1/89	274/18249	0.740684	0.766415	0.577979	SELP	1	GO_BP	Endothelials	3.16.0
GO:0044843	cell cycle G1/S phase transition	1/89	280/18249	0.748294	0.773809	0.583556	FAM107A	1	GO_BP	Endothelials	3.16.0
GO:0051321	meiotic cell cycle	1/89	283/18249	0.752016	0.777176	0.586095	INSR	1	GO_BP	Endothelials	3.16.0
GO:0006260	DNA replication	1/89	286/18249	0.755683	0.780483	0.588588	ACVRL1	1	GO_BP	Endothelials	3.16.0
GO:0006520	cellular amino acid metabolic process	1/89	288/18249	0.758098	0.782009	0.589739	NOS3	1	GO_BP	Endothelials	3.16.0
GO:0046942	carboxylic acid transport	1/89	288/18249	0.758098	0.782009	0.589739	SLCO2A1	1	GO_BP	Endothelials	3.16.0
GO:0015850	organic hydroxy compound transport	1/89	292/18249	0.762858	0.785946	0.592708	AQP1	1	GO_BP	Endothelials	3.16.0
GO:0051222	positive regulation of protein transport	1/89	292/18249	0.762858	0.785946	0.592708	HYAL2	1	GO_BP	Endothelials	3.16.0
GO:0002366	leukocyte activation involved in immune response	1/89	293/18249	0.764033	0.786186	0.592889	DYSF	1	GO_BP	Endothelials	3.16.0
GO:0051146	striated muscle cell differentiation	1/89	293/18249	0.764033	0.786186	0.592889	JAM2	1	GO_BP	Endothelials	3.16.0
GO:0044262	cellular carbohydrate metabolic process	1/89	295/18249	0.766367	0.788101	0.594333	INSR	1	GO_BP	Endothelials	3.16.0
GO:0042886	amide transport	1/89	296/18249	0.767525	0.788805	0.594865	AQP1	1	GO_BP	Endothelials	3.16.0
GO:0002263	cell activation involved in immune response	1/89	297/18249	0.768677	0.789503	0.595391	DYSF	1	GO_BP	Endothelials	3.16.0
GO:0051047	positive regulation of secretion	1/89	304/18249	0.776588	0.796647	0.600778	AQP1	1	GO_BP	Endothelials	3.16.0
GO:0051607	defense response to virus	1/89	304/18249	0.776588	0.796647	0.600778	HYAL2	1	GO_BP	Endothelials	3.16.0
GO:0140546	defense response to symbiont	1/89	305/18249	0.777696	0.797294	0.601266	HYAL2	1	GO_BP	Endothelials	3.16.0
GO:1903311	regulation of mRNA metabolic process	1/89	308/18249	0.780987	0.799685	0.603069	NOVA2	1	GO_BP	Endothelials	3.16.0
GO:1904951	positive regulation of establishment of protein localization	1/89	308/18249	0.780987	0.799685	0.603069	HYAL2	1	GO_BP	Endothelials	3.16.0
GO:0042063	gliogenesis	1/89	310/18249	0.783155	0.801413	0.604372	PTPRB	1	GO_BP	Endothelials	3.16.0
GO:0018105	peptidyl-serine phosphorylation	1/89	313/18249	0.786367	0.804206	0.606479	RAMP3	1	GO_BP	Endothelials	3.16.0
GO:0007281	germ cell development	1/89	314/18249	0.787427	0.804304	0.606552	JAM2	1	GO_BP	Endothelials	3.16.0
GO:0098813	nuclear chromosome segregation	1/89	314/18249	0.787427	0.804304	0.606552	HECW2	1	GO_BP	Endothelials	3.16.0
GO:0016236	macroautophagy	1/89	315/18249	0.788482	0.804888	0.606993	KDR	1	GO_BP	Endothelials	3.16.0
GO:0010948	negative regulation of cell cycle process	1/89	317/18249	0.790576	0.806532	0.608233	FAM107A	1	GO_BP	Endothelials	3.16.0
GO:0000377	RNA splicing, via transesterification reactions with bulged adenosine as nucleophile	1/89	323/18249	0.796736	0.811824	0.612224	NOVA2	1	GO_BP	Endothelials	3.16.0
GO:0000398	mRNA splicing, via spliceosome	1/89	323/18249	0.796736	0.811824	0.612224	NOVA2	1	GO_BP	Endothelials	3.16.0
GO:0000375	RNA splicing, via transesterification reactions	1/89	327/18249	0.800743	0.815409	0.614927	NOVA2	1	GO_BP	Endothelials	3.16.0
GO:0006913	nucleocytoplasmic transport	1/89	329/18249	0.802718	0.815925	0.615316	HYAL2	1	GO_BP	Endothelials	3.16.0
GO:0015980	energy derivation by oxidation of organic compounds	1/89	329/18249	0.802718	0.815925	0.615316	INSR	1	GO_BP	Endothelials	3.16.0
GO:0051169	nuclear transport	1/89	329/18249	0.802718	0.815925	0.615316	HYAL2	1	GO_BP	Endothelials	3.16.0
GO:0009895	negative regulation of catabolic process	1/89	331/18249	0.804672	0.817414	0.616439	RASIP1	1	GO_BP	Endothelials	3.16.0
GO:0018209	peptidyl-serine modification	1/89	332/18249	0.805643	0.817901	0.616807	RAMP3	1	GO_BP	Endothelials	3.16.0
GO:0032386	regulation of intracellular transport	1/89	335/18249	0.808525	0.820328	0.618637	HYAL2	1	GO_BP	Endothelials	3.16.0
GO:0045861	negative regulation of proteolysis	1/89	349/18249	0.821425	0.83291	0.628126	AQP1	1	GO_BP	Endothelials	3.16.0
GO:0006936	muscle contraction	1/89	351/18249	0.823197	0.8342	0.629098	CALCRL	1	GO_BP	Endothelials	3.16.0
GO:0010038	response to metal ion	1/89	358/18249	0.829261	0.839835	0.633347	AQP1	1	GO_BP	Endothelials	3.16.0
GO:0045787	positive regulation of cell cycle	1/89	359/18249	0.83011	0.840185	0.633611	INSR	1	GO_BP	Endothelials	3.16.0
GO:0060271	cilium assembly	1/89	360/18249	0.830956	0.84053	0.633872	WWTR1	1	GO_BP	Endothelials	3.16.0
GO:0002831	regulation of response to biotic stimulus	1/89	361/18249	0.831797	0.840871	0.634129	MMRN2	1	GO_BP	Endothelials	3.16.0
GO:0006887	exocytosis	1/89	366/18249	0.83594	0.844548	0.636902	EXOC3L2	1	GO_BP	Endothelials	3.16.0
GO:0015711	organic anion transport	1/89	370/18249	0.839182	0.84731	0.638985	SLCO2A1	1	GO_BP	Endothelials	3.16.0
GO:0001818	negative regulation of cytokine production	1/89	371/18249	0.839983	0.847605	0.639207	CD34	1	GO_BP	Endothelials	3.16.0
GO:0007059	chromosome segregation	1/89	374/18249	0.842361	0.849491	0.640629	HECW2	1	GO_BP	Endothelials	3.16.0
GO:1903037	regulation of leukocyte cell-cell adhesion	1/89	377/18249	0.844704	0.851339	0.642023	SELP	1	GO_BP	Endothelials	3.16.0
GO:0044282	small molecule catabolic process	1/89	386/18249	0.851528	0.857699	0.646819	NOS3	1	GO_BP	Endothelials	3.16.0
GO:0044782	cilium organization	1/89	389/18249	0.853737	0.859404	0.648105	WWTR1	1	GO_BP	Endothelials	3.16.0
GO:0045786	negative regulation of cell cycle	1/89	404/18249	0.8643	0.869513	0.655729	FAM107A	1	GO_BP	Endothelials	3.16.0
GO:0009615	response to virus	1/89	408/18249	0.866987	0.871691	0.657371	HYAL2	1	GO_BP	Endothelials	3.16.0
GO:0050867	positive regulation of cell activation	1/89	418/18249	0.873477	0.877687	0.661893	SELP	1	GO_BP	Endothelials	3.16.0
GO:0001503	ossification	1/89	427/18249	0.87905	0.882755	0.665715	WWTR1	1	GO_BP	Endothelials	3.16.0
GO:0072594	establishment of protein localization to organelle	1/89	445/18249	0.889477	0.892689	0.673206	HYAL2	1	GO_BP	Endothelials	3.16.0
GO:0051090	regulation of DNA-binding transcription factor activity	1/89	453/18249	0.893822	0.896509	0.676088	FZD4	1	GO_BP	Endothelials	3.16.0
GO:0008380	RNA splicing	1/89	462/18249	0.898507	0.900667	0.679223	NOVA2	1	GO_BP	Endothelials	3.16.0
GO:0016570	histone modification	1/89	473/18249	0.903957	0.905586	0.682933	APLNR	1	GO_BP	Endothelials	3.16.0
GO:0022411	cellular component disassembly	1/89	482/18249	0.9082	0.909291	0.685727	INSR	1	GO_BP	Endothelials	3.16.0
GO:0006397	mRNA processing	1/89	500/18249	0.916138	0.916138	0.69089	NOVA2	1	GO_BP	Endothelials	3.16.0
GO:0051223	regulation of protein transport	1/89	500/18249	0.916138	0.916138	0.69089	HYAL2	1	GO_BP	Endothelials	3.16.0
GO:0010669	epithelial structure maintenance	5/94	32/18249	5.88e-07	0.00047635	0.000449248	TFF2/TFF1/VSIG1/SOX9/LSR	5	GO_BP	Epithelials	3.16.0
GO:0007586	digestion	8/94	139/18249	5.94e-07	0.00047635	0.000449248	SPINK1/TFF2/TFF1/CAPN8/PGC/VSIG1/PRSS3/SOX9	8	GO_BP	Epithelials	3.16.0
GO:0030277	maintenance of gastrointestinal epithelium	4/94	22/18249	4.5e-06	0.00240611	0.00226922	TFF2/TFF1/VSIG1/SOX9	4	GO_BP	Epithelials	3.16.0
GO:0060249	anatomical structure homeostasis	9/94	330/18249	5.12e-05	0.0205364	0.019368	PIGR/CLDN18/TFF2/CA2/TFF1/VSIG1/SOX9/ZG16B/LSR	9	GO_BP	Epithelials	3.16.0
GO:0001894	tissue homeostasis	8/94	272/18249	8.09e-05	0.0259545	0.0244778	PIGR/CLDN18/TFF2/TFF1/VSIG1/SOX9/ZG16B/LSR	8	GO_BP	Epithelials	3.16.0
GO:0008544	epidermis development	9/94	362/18249	0.000103918	0.027798	0.0262164	KRT8/SFN/SLC44A4/LAMB3/FOXQ1/PLA2G10/SOX9/SPINT1/AKR1C3	9	GO_BP	Epithelials	3.16.0
GO:0098754	detoxification	6/94	152/18249	0.000134724	0.0308903	0.0291329	GPX2/AKR7A3/MT1G/AKR1B10/NQO1/GSTA1	6	GO_BP	Epithelials	3.16.0
GO:0042572	retinol metabolic process	4/94	54/18249	0.000171417	0.0340051	0.0320704	CYP3A5/ADH1C/AKR1B10/AKR1C3	4	GO_BP	Epithelials	3.16.0
GO:0120254	olefinic compound metabolic process	6/94	162/18249	0.000190683	0.0340051	0.0320704	CYP3A5/ADH1C/AKR1B10/PLA2G10/AKR1C3/GSTA1	6	GO_BP	Epithelials	3.16.0
GO:0022600	digestive system process	5/94	106/18249	0.000219022	0.0351531	0.0331531	SPINK1/TFF2/TFF1/VSIG1/SOX9	5	GO_BP	Epithelials	3.16.0
GO:0019748	secondary metabolic process	4/94	61/18249	0.000275189	0.03943	0.0371866	AKR7A3/CYP3A5/AKR1B10/AKR1C3	4	GO_BP	Epithelials	3.16.0
GO:0009636	response to toxic substance	7/94	248/18249	0.000294803	0.03943	0.0371866	GPX2/AKR7A3/MT1G/AKR1B10/NQO1/CDH1/GSTA1	7	GO_BP	Epithelials	3.16.0
GO:1990778	protein localization to cell periphery	8/94	336/18249	0.000342113	0.0412992	0.0389495	AGR2/KRT18/PKP3/MISP/CDH1/AMN/CRB3/ATP1B1	8	GO_BP	Epithelials	3.16.0
GO:0006805	xenobiotic metabolic process	5/94	118/18249	0.000360242	0.0412992	0.0389495	CYP3A5/NQO1/ALDH3A1/ABCC3/GSTA1	5	GO_BP	Epithelials	3.16.0
GO:0038127	ERBB signaling pathway	5/94	126/18249	0.000486863	0.0520944	0.0491305	AGR2/PIGR/GPRC5A/SOX9/ERBB3	5	GO_BP	Epithelials	3.16.0
GO:0072659	protein localization to plasma membrane	7/94	284/18249	0.000662833	0.0664904	0.0627075	AGR2/KRT18/PKP3/CDH1/AMN/CRB3/ATP1B1	7	GO_BP	Epithelials	3.16.0
GO:0042573	retinoic acid metabolic process	3/94	34/18249	0.000705422	0.0666001	0.062811	CYP3A5/ADH1C/AKR1C3	3	GO_BP	Epithelials	3.16.0
GO:0043588	skin development	7/94	302/18249	0.000950019	0.0771557	0.0727659	KRT8/SFN/FOXQ1/PLA2G10/SOX9/AKR1C3/LSR	7	GO_BP	Epithelials	3.16.0
GO:1901661	quinone metabolic process	3/94	39/18249	0.00105749	0.0771557	0.0727659	AKR1B10/NQO1/AKR1C3	3	GO_BP	Epithelials	3.16.0
GO:0002775	antimicrobial peptide production	2/94	10/18249	0.00114997	0.0771557	0.0727659	LGALS4/PGC	2	GO_BP	Epithelials	3.16.0
GO:0030638	polyketide metabolic process	2/94	10/18249	0.00114997	0.0771557	0.0727659	AKR1B10/AKR1C3	2	GO_BP	Epithelials	3.16.0
GO:0030647	aminoglycoside antibiotic metabolic process	2/94	10/18249	0.00114997	0.0771557	0.0727659	AKR1B10/AKR1C3	2	GO_BP	Epithelials	3.16.0
GO:0044598	doxorubicin metabolic process	2/94	10/18249	0.00114997	0.0771557	0.0727659	AKR1B10/AKR1C3	2	GO_BP	Epithelials	3.16.0
GO:0001523	retinoid metabolic process	4/94	89/18249	0.00115373	0.0771557	0.0727659	CYP3A5/ADH1C/AKR1B10/AKR1C3	4	GO_BP	Epithelials	3.16.0
GO:0016101	diterpenoid metabolic process	4/94	92/18249	0.00130491	0.0832703	0.0785327	CYP3A5/ADH1C/AKR1B10/AKR1C3	4	GO_BP	Epithelials	3.16.0
GO:0008300	isoprenoid catabolic process	2/94	11/18249	0.00140081	0.0832703	0.0785327	AKR1B10/AKR1C3	2	GO_BP	Epithelials	3.16.0
GO:0060433	bronchus development	2/94	11/18249	0.00140081	0.0832703	0.0785327	AGR2/SOX9	2	GO_BP	Epithelials	3.16.0
GO:0006721	terpenoid metabolic process	4/94	103/18249	0.00197794	0.110988	0.104674	CYP3A5/ADH1C/AKR1B10/AKR1C3	4	GO_BP	Epithelials	3.16.0
GO:0097305	response to alcohol	6/94	254/18249	0.00200964	0.110988	0.104674	SPINK1/CLDN18/NQO1/CDH1/AKR1C3/CLDN7	6	GO_BP	Epithelials	3.16.0
GO:0006692	prostanoid metabolic process	3/94	50/18249	0.00217713	0.110988	0.104674	PLA2G10/AKR1C3/GSTA1	3	GO_BP	Epithelials	3.16.0
GO:0006693	prostaglandin metabolic process	3/94	50/18249	0.00217713	0.110988	0.104674	PLA2G10/AKR1C3/GSTA1	3	GO_BP	Epithelials	3.16.0
GO:0046598	positive regulation of viral entry into host cell	2/94	14/18249	0.0022945	0.110988	0.104674	TMPRSS2/TMPRSS4	2	GO_BP	Epithelials	3.16.0
GO:0075294	positive regulation by symbiont of entry into host	2/94	14/18249	0.0022945	0.110988	0.104674	TMPRSS2/TMPRSS4	2	GO_BP	Epithelials	3.16.0
GO:0034308	primary alcohol metabolic process	4/94	108/18249	0.00235116	0.110988	0.104674	CYP3A5/ADH1C/AKR1B10/AKR1C3	4	GO_BP	Epithelials	3.16.0
GO:0007173	epidermal growth factor receptor signaling pathway	4/94	110/18249	0.00251314	0.114364	0.107857	AGR2/PIGR/GPRC5A/SOX9	4	GO_BP	Epithelials	3.16.0
GO:0071466	cellular response to xenobiotic stimulus	5/94	183/18249	0.00256517	0.114364	0.107857	CYP3A5/NQO1/ALDH3A1/ABCC3/GSTA1	5	GO_BP	Epithelials	3.16.0
GO:0034310	primary alcohol catabolic process	2/94	15/18249	0.00263864	0.11446	0.107948	AKR1B10/AKR1C3	2	GO_BP	Epithelials	3.16.0
GO:1990748	cellular detoxification	4/94	114/18249	0.00285984	0.12079	0.113918	GPX2/AKR1B10/NQO1/GSTA1	4	GO_BP	Epithelials	3.16.0
GO:0060046	regulation of acrosome reaction	2/94	16/18249	0.0030055	0.123688	0.116651	SPINK1/PLA2G10	2	GO_BP	Epithelials	3.16.0
GO:0009404	toxin metabolic process	2/94	17/18249	0.00339485	0.136218	0.128468	AKR7A3/CYP3A5	2	GO_BP	Epithelials	3.16.0
GO:0019730	antimicrobial humoral response	4/94	122/18249	0.00364884	0.139438	0.131505	LGALS4/REG1A/PGC/PRSS3	4	GO_BP	Epithelials	3.16.0
GO:0097237	cellular response to toxic substance	4/94	122/18249	0.00364884	0.139438	0.131505	GPX2/AKR1B10/NQO1/GSTA1	4	GO_BP	Epithelials	3.16.0
GO:0006720	isoprenoid metabolic process	4/94	123/18249	0.00375684	0.140226	0.132248	CYP3A5/ADH1C/AKR1B10/AKR1C3	4	GO_BP	Epithelials	3.16.0
GO:0045216	cell-cell junction organization	5/94	207/18249	0.00434217	0.158391	0.149379	CLDN18/PKP3/CDH1/CLDN7/LSR	5	GO_BP	Epithelials	3.16.0
GO:0045471	response to ethanol	4/94	129/18249	0.00445066	0.15874	0.149709	SPINK1/CLDN18/NQO1/CLDN7	4	GO_BP	Epithelials	3.16.0
GO:0036498	IRE1-mediated unfolded protein response	2/94	20/18249	0.00469543	0.159647	0.150564	AGR2/ERN2	2	GO_BP	Epithelials	3.16.0
GO:0048565	digestive tract development	4/94	132/18249	0.00482794	0.159647	0.150564	AGR2/CLDN18/KLF5/SOX9	4	GO_BP	Epithelials	3.16.0
GO:0002064	epithelial cell development	5/94	213/18249	0.00489686	0.159647	0.150564	SFN/RAB25/KLF5/VSIG1/SOX9	5	GO_BP	Epithelials	3.16.0
GO:0016137	glycoside metabolic process	2/94	21/18249	0.00517236	0.159647	0.150564	AKR1B10/AKR1C3	2	GO_BP	Epithelials	3.16.0
GO:0045056	transcytosis	2/94	21/18249	0.00517236	0.159647	0.150564	PIGR/MAL2	2	GO_BP	Epithelials	3.16.0
GO:0090026	positive regulation of monocyte chemotaxis	2/94	21/18249	0.00517236	0.159647	0.150564	CXCL17/S100A14	2	GO_BP	Epithelials	3.16.0
GO:0090189	regulation of branching involved in ureteric bud morphogenesis	2/94	21/18249	0.00517236	0.159647	0.150564	TACSTD2/SOX9	2	GO_BP	Epithelials	3.16.0
GO:0007162	negative regulation of cell adhesion	6/94	310/18249	0.00534122	0.161228	0.152055	MUC1/EPCAM/CDH1/TACSTD2/ERBB3/CLDN7	6	GO_BP	Epithelials	3.16.0
GO:0030858	positive regulation of epithelial cell differentiation	3/94	69/18249	0.00542448	0.161228	0.152055	CD24/SFN/SOX9	3	GO_BP	Epithelials	3.16.0
GO:1902644	tertiary alcohol metabolic process	2/94	22/18249	0.00567061	0.165479	0.156064	AKR1B10/AKR1C3	2	GO_BP	Epithelials	3.16.0
GO:0034754	cellular hormone metabolic process	4/94	141/18249	0.00608749	0.171291	0.161545	CYP3A5/ADH1C/AKR1B10/AKR1C3	4	GO_BP	Epithelials	3.16.0
GO:0006081	cellular aldehyde metabolic process	3/94	72/18249	0.00610664	0.171291	0.161545	AKR7A3/ALDH3A1/AKR1C3	3	GO_BP	Epithelials	3.16.0
GO:0016338	calcium-independent cell-cell adhesion via plasma membrane cell-adhesion molecules	2/94	23/18249	0.00618996	0.171291	0.161545	CLDN18/CLDN7	2	GO_BP	Epithelials	3.16.0
GO:0055123	digestive system development	4/94	143/18249	0.00639435	0.173948	0.164051	AGR2/CLDN18/KLF5/SOX9	4	GO_BP	Epithelials	3.16.0
GO:0120192	tight junction assembly	3/94	74/18249	0.00658861	0.174224	0.164312	CLDN18/CLDN7/LSR	3	GO_BP	Epithelials	3.16.0
GO:1903902	positive regulation of viral life cycle	2/94	24/18249	0.00673016	0.174224	0.164312	TMPRSS2/TMPRSS4	2	GO_BP	Epithelials	3.16.0
GO:2000738	positive regulation of stem cell differentiation	2/94	24/18249	0.00673016	0.174224	0.164312	TACSTD2/SOX9	2	GO_BP	Epithelials	3.16.0
GO:0072073	kidney epithelium development	4/94	146/18249	0.00687366	0.175115	0.165152	CD24/EPCAM/TACSTD2/SOX9	4	GO_BP	Epithelials	3.16.0
GO:0006658	phosphatidylserine metabolic process	2/94	25/18249	0.00729101	0.180032	0.169789	SERINC2/PLA2G10	2	GO_BP	Epithelials	3.16.0
GO:0060575	intestinal epithelial cell differentiation	2/94	25/18249	0.00729101	0.180032	0.169789	KLF5/SOX9	2	GO_BP	Epithelials	3.16.0
GO:0007043	cell-cell junction assembly	4/94	151/18249	0.00772436	0.187842	0.177155	CLDN18/PKP3/CLDN7/LSR	4	GO_BP	Epithelials	3.16.0
GO:0120193	tight junction organization	3/94	80/18249	0.00816787	0.195663	0.184531	CLDN18/CLDN7/LSR	3	GO_BP	Epithelials	3.16.0
GO:0016540	protein autoprocessing	2/94	27/18249	0.00847375	0.197107	0.185893	CTSE/TMPRSS2	2	GO_BP	Epithelials	3.16.0
GO:0061436	establishment of skin barrier	2/94	27/18249	0.00847375	0.197107	0.185893	SFN/LSR	2	GO_BP	Epithelials	3.16.0
GO:0061844	antimicrobial humoral immune response mediated by antimicrobial peptide	3/94	82/18249	0.00873948	0.19997	0.188593	LGALS4/REG1A/PGC	3	GO_BP	Epithelials	3.16.0
GO:0060479	lung cell differentiation	2/94	28/18249	0.0090952	0.19997	0.188593	AGR2/SOX9	2	GO_BP	Epithelials	3.16.0
GO:0060487	lung epithelial cell differentiation	2/94	28/18249	0.0090952	0.19997	0.188593	AGR2/SOX9	2	GO_BP	Epithelials	3.16.0
GO:0090025	regulation of monocyte chemotaxis	2/94	28/18249	0.0090952	0.19997	0.188593	CXCL17/S100A14	2	GO_BP	Epithelials	3.16.0
GO:0072091	regulation of stem cell proliferation	3/94	84/18249	0.00933403	0.202447	0.190929	SFN/EPCAM/SOX9	3	GO_BP	Epithelials	3.16.0
GO:0070293	renal absorption	2/94	30/18249	0.0103972	0.222368	0.209716	AKR1C3/AMN	2	GO_BP	Epithelials	3.16.0
GO:0045104	intermediate filament cytoskeleton organization	3/94	89/18249	0.0109219	0.222368	0.209716	KRT18/KRT8/KRT19	3	GO_BP	Epithelials	3.16.0
GO:0031069	hair follicle morphogenesis	2/94	31/18249	0.0110773	0.222368	0.209716	FOXQ1/PLA2G10	2	GO_BP	Epithelials	3.16.0
GO:0033561	regulation of water loss via skin	2/94	31/18249	0.0110773	0.222368	0.209716	SFN/LSR	2	GO_BP	Epithelials	3.16.0
GO:0045103	intermediate filament-based process	3/94	90/18249	0.0112571	0.222368	0.209716	KRT18/KRT8/KRT19	3	GO_BP	Epithelials	3.16.0
GO:0010631	epithelial cell migration	6/94	364/18249	0.0113189	0.222368	0.209716	S100P/RAB25/ANXA3/TACSTD2/PRSS3/SOX9	6	GO_BP	Epithelials	3.16.0
GO:0001942	hair follicle development	3/94	91/18249	0.0115981	0.222368	0.209716	FOXQ1/PLA2G10/SOX9	3	GO_BP	Epithelials	3.16.0
GO:0002028	regulation of sodium ion transport	3/94	91/18249	0.0115981	0.222368	0.209716	FXYD3/PRSS8/ATP1B1	3	GO_BP	Epithelials	3.16.0
GO:0090132	epithelium migration	6/94	367/18249	0.0117503	0.222368	0.209716	S100P/RAB25/ANXA3/TACSTD2/PRSS3/SOX9	6	GO_BP	Epithelials	3.16.0
GO:0001516	prostaglandin biosynthetic process	2/94	32/18249	0.0117765	0.222368	0.209716	PLA2G10/AKR1C3	2	GO_BP	Epithelials	3.16.0
GO:0046457	prostanoid biosynthetic process	2/94	32/18249	0.0117765	0.222368	0.209716	PLA2G10/AKR1C3	2	GO_BP	Epithelials	3.16.0
GO:0090183	regulation of kidney development	2/94	33/18249	0.0124946	0.228249	0.215263	TACSTD2/SOX9	2	GO_BP	Epithelials	3.16.0
GO:0090130	tissue migration	6/94	372/18249	0.012495	0.228249	0.215263	S100P/RAB25/ANXA3/TACSTD2/PRSS3/SOX9	6	GO_BP	Epithelials	3.16.0
GO:0022404	molting cycle process	3/94	94/18249	0.0126568	0.228249	0.215263	FOXQ1/PLA2G10/SOX9	3	GO_BP	Epithelials	3.16.0
GO:0022405	hair cycle process	3/94	94/18249	0.0126568	0.228249	0.215263	FOXQ1/PLA2G10/SOX9	3	GO_BP	Epithelials	3.16.0
GO:0098773	skin epidermis development	3/94	95/18249	0.0130216	0.228668	0.215658	FOXQ1/PLA2G10/SOX9	3	GO_BP	Epithelials	3.16.0
GO:0003382	epithelial cell morphogenesis	2/94	34/18249	0.0132314	0.228668	0.215658	RAB25/VSIG1	2	GO_BP	Epithelials	3.16.0
GO:0010765	positive regulation of sodium ion transport	2/94	34/18249	0.0132314	0.228668	0.215658	PRSS8/ATP1B1	2	GO_BP	Epithelials	3.16.0
GO:0061097	regulation of protein tyrosine kinase activity	3/94	96/18249	0.0133924	0.228668	0.215658	CD24/GPRC5A/ERBB3	3	GO_BP	Epithelials	3.16.0
GO:0072080	nephron tubule development	3/94	96/18249	0.0133924	0.228668	0.215658	CD24/TACSTD2/SOX9	3	GO_BP	Epithelials	3.16.0
GO:0001657	ureteric bud development	3/94	97/18249	0.0137692	0.231774	0.218588	EPCAM/TACSTD2/SOX9	3	GO_BP	Epithelials	3.16.0
GO:0048730	epidermis morphogenesis	2/94	35/18249	0.0139867	0.231774	0.218588	FOXQ1/PLA2G10	2	GO_BP	Epithelials	3.16.0
GO:0072163	mesonephric epithelium development	3/94	98/18249	0.014152	0.231774	0.218588	EPCAM/TACSTD2/SOX9	3	GO_BP	Epithelials	3.16.0
GO:0072164	mesonephric tubule development	3/94	98/18249	0.014152	0.231774	0.218588	EPCAM/TACSTD2/SOX9	3	GO_BP	Epithelials	3.16.0
GO:0061326	renal tubule development	3/94	99/18249	0.0145407	0.233379	0.220101	CD24/TACSTD2/SOX9	3	GO_BP	Epithelials	3.16.0
GO:0098869	cellular oxidant detoxification	3/94	99/18249	0.0145407	0.233379	0.220101	GPX2/NQO1/GSTA1	3	GO_BP	Epithelials	3.16.0
GO:0071276	cellular response to cadmium ion	2/94	36/18249	0.0147603	0.234558	0.221213	MT1G/AKR1C3	2	GO_BP	Epithelials	3.16.0
GO:0001823	mesonephros development	3/94	102/18249	0.0157433	0.247726	0.233632	EPCAM/TACSTD2/SOX9	3	GO_BP	Epithelials	3.16.0
GO:0007340	acrosome reaction	2/94	39/18249	0.0171889	0.267846	0.252607	SPINK1/PLA2G10	2	GO_BP	Epithelials	3.16.0
GO:0032941	secretion by tissue	2/94	40/18249	0.0180336	0.275656	0.259973	AGR2/SPINK1	2	GO_BP	Epithelials	3.16.0
GO:0043001	Golgi to plasma membrane protein transport	2/94	40/18249	0.0180336	0.275656	0.259973	KRT18/AMN	2	GO_BP	Epithelials	3.16.0
GO:0071248	cellular response to metal ion	4/94	196/18249	0.0185988	0.281425	0.265414	MT1G/NQO1/CDH1/AKR1C3	4	GO_BP	Epithelials	3.16.0
GO:0006766	vitamin metabolic process	3/94	109/18249	0.0187617	0.281425	0.265414	NQO1/AKR1C3/AMN	3	GO_BP	Epithelials	3.16.0
GO:0001676	long-chain fatty acid metabolic process	3/94	111/18249	0.0196789	0.292451	0.275812	PLA2G10/AKR1C3/GSTA1	3	GO_BP	Epithelials	3.16.0
GO:0060428	lung epithelium development	2/94	43/18249	0.0206707	0.304371	0.287054	AGR2/SOX9	2	GO_BP	Epithelials	3.16.0
GO:0033559	unsaturated fatty acid metabolic process	3/94	114/18249	0.0211007	0.30549	0.28811	PLA2G10/AKR1C3/GSTA1	3	GO_BP	Epithelials	3.16.0
GO:0044058	regulation of digestive system process	2/94	44/18249	0.0215834	0.30549	0.28811	SPINK1/TFF2	2	GO_BP	Epithelials	3.16.0
GO:0042303	molting cycle	3/94	115/18249	0.0215868	0.30549	0.28811	FOXQ1/PLA2G10/SOX9	3	GO_BP	Epithelials	3.16.0
GO:0042633	hair cycle	3/94	115/18249	0.0215868	0.30549	0.28811	FOXQ1/PLA2G10/SOX9	3	GO_BP	Epithelials	3.16.0
GO:0002065	columnar/cuboidal epithelial cell differentiation	3/94	116/18249	0.0220791	0.30549	0.28811	AGR2/KLF5/SOX9	3	GO_BP	Epithelials	3.16.0
GO:0072009	nephron epithelium development	3/94	116/18249	0.0220791	0.30549	0.28811	CD24/TACSTD2/SOX9	3	GO_BP	Epithelials	3.16.0
GO:0072089	stem cell proliferation	3/94	116/18249	0.0220791	0.30549	0.28811	SFN/EPCAM/SOX9	3	GO_BP	Epithelials	3.16.0
GO:0046596	regulation of viral entry into host cell	2/94	46/18249	0.0234581	0.319069	0.300916	TMPRSS2/TMPRSS4	2	GO_BP	Epithelials	3.16.0
GO:0085029	extracellular matrix assembly	2/94	46/18249	0.0234581	0.319069	0.300916	LAMB3/SOX9	2	GO_BP	Epithelials	3.16.0
GO:0034329	cell junction assembly	6/94	431/18249	0.0239339	0.321259	0.302981	CLDN18/PKP3/CDH1/CLDN7/LSR/CRB3	6	GO_BP	Epithelials	3.16.0
GO:0009410	response to xenobiotic stimulus	6/94	432/18249	0.0241731	0.321259	0.302981	CYP3A5/NQO1/CDH1/ALDH3A1/ABCC3/GSTA1	6	GO_BP	Epithelials	3.16.0
GO:0051180	vitamin transport	2/94	47/18249	0.0244197	0.321259	0.302981	SLC44A4/AMN	2	GO_BP	Epithelials	3.16.0
GO:2000648	positive regulation of stem cell proliferation	2/94	47/18249	0.0244197	0.321259	0.302981	EPCAM/SOX9	2	GO_BP	Epithelials	3.16.0
GO:0003197	endocardial cushion development	2/94	48/18249	0.0253973	0.331403	0.312548	SOX9/ERBB3	2	GO_BP	Epithelials	3.16.0
GO:0042180	cellular ketone metabolic process	4/94	219/18249	0.0266232	0.343918	0.324351	AKR1B10/NQO1/SOX9/AKR1C3	4	GO_BP	Epithelials	3.16.0
GO:0006690	icosanoid metabolic process	3/94	125/18249	0.0267849	0.343918	0.324351	PLA2G10/AKR1C3/GSTA1	3	GO_BP	Epithelials	3.16.0
GO:0006636	unsaturated fatty acid biosynthetic process	2/94	51/18249	0.0284238	0.357896	0.337534	PLA2G10/AKR1C3	2	GO_BP	Epithelials	3.16.0
GO:0060688	regulation of morphogenesis of a branching structure	2/94	51/18249	0.0284238	0.357896	0.337534	TACSTD2/SOX9	2	GO_BP	Epithelials	3.16.0
GO:0042742	defense response to bacterium	5/94	332/18249	0.0285425	0.357896	0.337534	LGALS4/S100A14/LCN2/PGC/ANXA3	5	GO_BP	Epithelials	3.16.0
GO:0071241	cellular response to inorganic substance	4/94	227/18249	0.0298327	0.371174	0.350057	MT1G/NQO1/CDH1/AKR1C3	4	GO_BP	Epithelials	3.16.0
GO:0052372	modulation by symbiont of entry into host	2/94	53/18249	0.0305178	0.373901	0.352628	TMPRSS2/TMPRSS4	2	GO_BP	Epithelials	3.16.0
GO:0071622	regulation of granulocyte chemotaxis	2/94	53/18249	0.0305178	0.373901	0.352628	CXCL17/S100A14	2	GO_BP	Epithelials	3.16.0
GO:0046164	alcohol catabolic process	2/94	54/18249	0.0315871	0.384071	0.362219	AKR1B10/AKR1C3	2	GO_BP	Epithelials	3.16.0
GO:0009913	epidermal cell differentiation	4/94	235/18249	0.0332625	0.394311	0.371877	KRT8/SFN/SLC44A4/AKR1C3	4	GO_BP	Epithelials	3.16.0
GO:0071715	icosanoid transport	2/94	56/18249	0.0337696	0.394311	0.371877	ABCC3/PLA2G10	2	GO_BP	Epithelials	3.16.0
GO:0019369	arachidonic acid metabolic process	2/94	58/18249	0.0360094	0.394311	0.371877	PLA2G10/AKR1C3	2	GO_BP	Epithelials	3.16.0
GO:0050732	negative regulation of peptidyl-tyrosine phosphorylation	2/94	58/18249	0.0360094	0.394311	0.371877	SPINK1/GPRC5A	2	GO_BP	Epithelials	3.16.0
GO:0042445	hormone metabolic process	4/94	242/18249	0.0364456	0.394311	0.371877	CYP3A5/ADH1C/AKR1B10/AKR1C3	4	GO_BP	Epithelials	3.16.0
GO:0043903	regulation of biological process involved in symbiotic interaction	2/94	59/18249	0.0371504	0.394311	0.371877	TMPRSS2/TMPRSS4	2	GO_BP	Epithelials	3.16.0
GO:0046686	response to cadmium ion	2/94	59/18249	0.0371504	0.394311	0.371877	MT1G/AKR1C3	2	GO_BP	Epithelials	3.16.0
GO:0061098	positive regulation of protein tyrosine kinase activity	2/94	59/18249	0.0371504	0.394311	0.371877	CD24/ERBB3	2	GO_BP	Epithelials	3.16.0
GO:2000649	regulation of sodium ion transmembrane transporter activity	2/94	59/18249	0.0371504	0.394311	0.371877	FXYD3/ATP1B1	2	GO_BP	Epithelials	3.16.0
GO:0010038	response to metal ion	5/94	358/18249	0.0376373	0.394311	0.371877	TFF1/MT1G/NQO1/CDH1/AKR1C3	5	GO_BP	Epithelials	3.16.0
GO:0001658	branching involved in ureteric bud morphogenesis	2/94	60/18249	0.0383051	0.394311	0.371877	TACSTD2/SOX9	2	GO_BP	Epithelials	3.16.0
GO:0006893	Golgi to plasma membrane transport	2/94	60/18249	0.0383051	0.394311	0.371877	KRT18/AMN	2	GO_BP	Epithelials	3.16.0
GO:0019731	antibacterial humoral response	2/94	60/18249	0.0383051	0.394311	0.371877	LGALS4/PGC	2	GO_BP	Epithelials	3.16.0
GO:0046456	icosanoid biosynthetic process	2/94	60/18249	0.0383051	0.394311	0.371877	PLA2G10/AKR1C3	2	GO_BP	Epithelials	3.16.0
GO:1902893	regulation of miRNA transcription	2/94	61/18249	0.0394735	0.394311	0.371877	KLF5/SOX9	2	GO_BP	Epithelials	3.16.0
GO:0016485	protein processing	4/94	250/18249	0.0402925	0.394311	0.371877	CTSE/TMPRSS2/PRSS3/TMPRSS4	4	GO_BP	Epithelials	3.16.0
GO:0006066	alcohol metabolic process	5/94	365/18249	0.040358	0.394311	0.371877	CYP3A5/ADH1C/AKR1B10/PLPP2/AKR1C3	5	GO_BP	Epithelials	3.16.0
GO:0046824	positive regulation of nucleocytoplasmic transport	2/94	62/18249	0.0406554	0.394311	0.371877	SFN/CDH1	2	GO_BP	Epithelials	3.16.0
GO:0061614	miRNA transcription	2/94	62/18249	0.0406554	0.394311	0.371877	KLF5/SOX9	2	GO_BP	Epithelials	3.16.0
GO:0061951	establishment of protein localization to plasma membrane	2/94	62/18249	0.0406554	0.394311	0.371877	KRT18/AMN	2	GO_BP	Epithelials	3.16.0
GO:0001667	ameboidal-type cell migration	6/94	490/18249	0.0409192	0.394311	0.371877	S100P/RAB25/ANXA3/TACSTD2/PRSS3/SOX9	6	GO_BP	Epithelials	3.16.0
GO:0070542	response to fatty acid	2/94	63/18249	0.0418505	0.394311	0.371877	SOX9/AKR1C3	2	GO_BP	Epithelials	3.16.0
GO:0015833	peptide transport	4/94	255/18249	0.0428104	0.394311	0.371877	SPINK1/CA2/FAM3D/FAM3B	4	GO_BP	Epithelials	3.16.0
GO:0048524	positive regulation of viral process	2/94	64/18249	0.0430588	0.394311	0.371877	TMPRSS2/TMPRSS4	2	GO_BP	Epithelials	3.16.0
GO:0050891	multicellular organismal water homeostasis	2/94	64/18249	0.0430588	0.394311	0.371877	SFN/LSR	2	GO_BP	Epithelials	3.16.0
GO:0072006	nephron development	3/94	152/18249	0.0438483	0.394311	0.371877	CD24/TACSTD2/SOX9	3	GO_BP	Epithelials	3.16.0
GO:1905330	regulation of morphogenesis of an epithelium	2/94	65/18249	0.04428	0.394311	0.371877	TACSTD2/SOX9	2	GO_BP	Epithelials	3.16.0
GO:0060675	ureteric bud morphogenesis	2/94	66/18249	0.0455141	0.394311	0.371877	TACSTD2/SOX9	2	GO_BP	Epithelials	3.16.0
GO:0072171	mesonephric tubule morphogenesis	2/94	67/18249	0.0467608	0.394311	0.371877	TACSTD2/SOX9	2	GO_BP	Epithelials	3.16.0
GO:0070830	bicellular tight junction assembly	2/94	68/18249	0.0480199	0.394311	0.371877	CLDN18/CLDN7	2	GO_BP	Epithelials	3.16.0
GO:1902305	regulation of sodium ion transmembrane transport	2/94	68/18249	0.0480199	0.394311	0.371877	FXYD3/ATP1B1	2	GO_BP	Epithelials	3.16.0
GO:0090150	establishment of protein localization to membrane	4/94	265/18249	0.048108	0.394311	0.371877	KRT18/CD24/AMN/ATP1B1	4	GO_BP	Epithelials	3.16.0
GO:0050730	regulation of peptidyl-tyrosine phosphorylation	4/94	266/18249	0.0486569	0.394311	0.371877	SPINK1/CD24/GPRC5A/ERBB3	4	GO_BP	Epithelials	3.16.0
GO:0030104	water homeostasis	2/94	69/18249	0.0492914	0.394311	0.371877	SFN/LSR	2	GO_BP	Epithelials	3.16.0
GO:0045109	intermediate filament organization	2/94	69/18249	0.0492914	0.394311	0.371877	KRT8/KRT19	2	GO_BP	Epithelials	3.16.0
GO:0000098	sulfur amino acid catabolic process	1/94	10/18249	0.0503441	0.394311	0.371877	TST	1	GO_BP	Epithelials	3.16.0
GO:0002138	retinoic acid biosynthetic process	1/94	10/18249	0.0503441	0.394311	0.371877	AKR1C3	1	GO_BP	Epithelials	3.16.0
GO:0002934	desmosome organization	1/94	10/18249	0.0503441	0.394311	0.371877	PKP3	1	GO_BP	Epithelials	3.16.0
GO:0003418	growth plate cartilage chondrocyte differentiation	1/94	10/18249	0.0503441	0.394311	0.371877	SOX9	1	GO_BP	Epithelials	3.16.0
GO:0010944	negative regulation of transcription by competitive promoter binding	1/94	10/18249	0.0503441	0.394311	0.371877	MUC1	1	GO_BP	Epithelials	3.16.0
GO:0048840	otolith development	1/94	10/18249	0.0503441	0.394311	0.371877	SLC44A4	1	GO_BP	Epithelials	3.16.0
GO:0048865	stem cell fate commitment	1/94	10/18249	0.0503441	0.394311	0.371877	SOX9	1	GO_BP	Epithelials	3.16.0
GO:0051660	establishment of centrosome localization	1/94	10/18249	0.0503441	0.394311	0.371877	MISP	1	GO_BP	Epithelials	3.16.0
GO:0060502	epithelial cell proliferation involved in lung morphogenesis	1/94	10/18249	0.0503441	0.394311	0.371877	SOX9	1	GO_BP	Epithelials	3.16.0
GO:0060856	establishment of blood-brain barrier	1/94	10/18249	0.0503441	0.394311	0.371877	LSR	1	GO_BP	Epithelials	3.16.0
GO:0070091	glucagon secretion	1/94	10/18249	0.0503441	0.394311	0.371877	FAM3D	1	GO_BP	Epithelials	3.16.0
GO:0070092	regulation of glucagon secretion	1/94	10/18249	0.0503441	0.394311	0.371877	FAM3D	1	GO_BP	Epithelials	3.16.0
GO:0071600	otic vesicle morphogenesis	1/94	10/18249	0.0503441	0.394311	0.371877	SOX9	1	GO_BP	Epithelials	3.16.0
GO:0090281	negative regulation of calcium ion import	1/94	10/18249	0.0503441	0.394311	0.371877	SPINK1	1	GO_BP	Epithelials	3.16.0
GO:1900003	regulation of serine-type endopeptidase activity	1/94	10/18249	0.0503441	0.394311	0.371877	SPINK1	1	GO_BP	Epithelials	3.16.0
GO:1901203	positive regulation of extracellular matrix assembly	1/94	10/18249	0.0503441	0.394311	0.371877	SOX9	1	GO_BP	Epithelials	3.16.0
GO:1902571	regulation of serine-type peptidase activity	1/94	10/18249	0.0503441	0.394311	0.371877	SPINK1	1	GO_BP	Epithelials	3.16.0
GO:2000048	negative regulation of cell-cell adhesion mediated by cadherin	1/94	10/18249	0.0503441	0.394311	0.371877	EPCAM	1	GO_BP	Epithelials	3.16.0
GO:2001054	negative regulation of mesenchymal cell apoptotic process	1/94	10/18249	0.0503441	0.394311	0.371877	SOX9	1	GO_BP	Epithelials	3.16.0
GO:0002548	monocyte chemotaxis	2/94	70/18249	0.0505751	0.394311	0.371877	CXCL17/S100A14	2	GO_BP	Epithelials	3.16.0
GO:0043627	response to estrogen	2/94	70/18249	0.0505751	0.394311	0.371877	KRT19/CD24	2	GO_BP	Epithelials	3.16.0
GO:0050878	regulation of body fluid levels	5/94	389/18249	0.0505809	0.394311	0.371877	AGR2/TSPAN8/SPINK1/SFN/LSR	5	GO_BP	Epithelials	3.16.0
GO:0006959	humoral immune response	4/94	271/18249	0.0514539	0.394311	0.371877	LGALS4/REG1A/PGC/PRSS3	4	GO_BP	Epithelials	3.16.0
GO:0030856	regulation of epithelial cell differentiation	3/94	164/18249	0.0528132	0.394311	0.371877	CD24/SFN/SOX9	3	GO_BP	Epithelials	3.16.0
GO:0002067	glandular epithelial cell differentiation	2/94	73/18249	0.0544976	0.394311	0.371877	AGR2/SOX9	2	GO_BP	Epithelials	3.16.0
GO:0071677	positive regulation of mononuclear cell migration	2/94	73/18249	0.0544976	0.394311	0.371877	CXCL17/S100A14	2	GO_BP	Epithelials	3.16.0
GO:0002759	regulation of antimicrobial humoral response	1/94	11/18249	0.0552384	0.394311	0.371877	PGC	1	GO_BP	Epithelials	3.16.0
GO:0010248	establishment or maintenance of transmembrane electrochemical gradient	1/94	11/18249	0.0552384	0.394311	0.371877	ATP1B1	1	GO_BP	Epithelials	3.16.0
GO:0016102	diterpenoid biosynthetic process	1/94	11/18249	0.0552384	0.394311	0.371877	AKR1C3	1	GO_BP	Epithelials	3.16.0
GO:0021781	glial cell fate commitment	1/94	11/18249	0.0552384	0.394311	0.371877	SOX9	1	GO_BP	Epithelials	3.16.0
GO:0060174	limb bud formation	1/94	11/18249	0.0552384	0.394311	0.371877	SOX9	1	GO_BP	Epithelials	3.16.0
GO:0060453	regulation of gastric acid secretion	1/94	11/18249	0.0552384	0.394311	0.371877	TFF2	1	GO_BP	Epithelials	3.16.0
GO:0060767	epithelial cell proliferation involved in prostate gland development	1/94	11/18249	0.0552384	0.394311	0.371877	SOX9	1	GO_BP	Epithelials	3.16.0
GO:0061140	lung secretory cell differentiation	1/94	11/18249	0.0552384	0.394311	0.371877	AGR2	1	GO_BP	Epithelials	3.16.0
GO:0072173	metanephric tubule morphogenesis	1/94	11/18249	0.0552384	0.394311	0.371877	SOX9	1	GO_BP	Epithelials	3.16.0
GO:0072697	protein localization to cell cortex	1/94	11/18249	0.0552384	0.394311	0.371877	MISP	1	GO_BP	Epithelials	3.16.0
GO:0090184	positive regulation of kidney development	1/94	11/18249	0.0552384	0.394311	0.371877	SOX9	1	GO_BP	Epithelials	3.16.0
GO:1903897	regulation of PERK-mediated unfolded protein response	1/94	11/18249	0.0552384	0.394311	0.371877	AGR2	1	GO_BP	Epithelials	3.16.0
GO:2000672	negative regulation of motor neuron apoptotic process	1/94	11/18249	0.0552384	0.394311	0.371877	ERBB3	1	GO_BP	Epithelials	3.16.0
GO:2001204	regulation of osteoclast development	1/94	11/18249	0.0552384	0.394311	0.371877	CLDN18	1	GO_BP	Epithelials	3.16.0
GO:2001225	regulation of chloride transport	1/94	11/18249	0.0552384	0.394311	0.371877	CA2	1	GO_BP	Epithelials	3.16.0
GO:0042058	regulation of epidermal growth factor receptor signaling pathway	2/94	74/18249	0.0558284	0.394311	0.371877	AGR2/GPRC5A	2	GO_BP	Epithelials	3.16.0
GO:2000628	regulation of miRNA metabolic process	2/94	74/18249	0.0558284	0.394311	0.371877	KLF5/SOX9	2	GO_BP	Epithelials	3.16.0
GO:0072078	nephron tubule morphogenesis	2/94	75/18249	0.0571706	0.394311	0.371877	TACSTD2/SOX9	2	GO_BP	Epithelials	3.16.0
GO:0030216	keratinocyte differentiation	3/94	170/18249	0.0576024	0.394311	0.371877	KRT8/SFN/AKR1C3	3	GO_BP	Epithelials	3.16.0
GO:0043297	apical junction assembly	2/94	76/18249	0.0585241	0.394311	0.371877	CLDN18/CLDN7	2	GO_BP	Epithelials	3.16.0
GO:1901616	organic hydroxy compound catabolic process	2/94	76/18249	0.0585241	0.394311	0.371877	AKR1B10/AKR1C3	2	GO_BP	Epithelials	3.16.0
GO:0001895	retina homeostasis	2/94	77/18249	0.0598886	0.394311	0.371877	PIGR/ZG16B	2	GO_BP	Epithelials	3.16.0
GO:0030968	endoplasmic reticulum unfolded protein response	2/94	77/18249	0.0598886	0.394311	0.371877	AGR2/ERN2	2	GO_BP	Epithelials	3.16.0
GO:0046470	phosphatidylcholine metabolic process	2/94	77/18249	0.0598886	0.394311	0.371877	SLC44A4/PLA2G10	2	GO_BP	Epithelials	3.16.0
GO:0072088	nephron epithelium morphogenesis	2/94	77/18249	0.0598886	0.394311	0.371877	TACSTD2/SOX9	2	GO_BP	Epithelials	3.16.0
GO:0010749	regulation of nitric oxide mediated signal transduction	1/94	12/18249	0.0601078	0.394311	0.371877	SPINK1	1	GO_BP	Epithelials	3.16.0
GO:0030656	regulation of vitamin metabolic process	1/94	12/18249	0.0601078	0.394311	0.371877	AKR1C3	1	GO_BP	Epithelials	3.16.0
GO:0033629	negative regulation of cell adhesion mediated by integrin	1/94	12/18249	0.0601078	0.394311	0.371877	MUC1	1	GO_BP	Epithelials	3.16.0
GO:0043312	neutrophil degranulation	1/94	12/18249	0.0601078	0.394311	0.371877	ANXA3	1	GO_BP	Epithelials	3.16.0
GO:0045117	azole transmembrane transport	1/94	12/18249	0.0601078	0.394311	0.371877	SLC44A4	1	GO_BP	Epithelials	3.16.0
GO:0060736	prostate gland growth	1/94	12/18249	0.0601078	0.394311	0.371877	SOX9	1	GO_BP	Epithelials	3.16.0
GO:0071635	negative regulation of transforming growth factor beta production	1/94	12/18249	0.0601078	0.394311	0.371877	CD24	1	GO_BP	Epithelials	3.16.0
GO:0072182	regulation of nephron tubule epithelial cell differentiation	1/94	12/18249	0.0601078	0.394311	0.371877	CD24	1	GO_BP	Epithelials	3.16.0
GO:0072497	mesenchymal stem cell differentiation	1/94	12/18249	0.0601078	0.394311	0.371877	SOX9	1	GO_BP	Epithelials	3.16.0
GO:2000344	positive regulation of acrosome reaction	1/94	12/18249	0.0601078	0.394311	0.371877	PLA2G10	1	GO_BP	Epithelials	3.16.0
GO:0051048	negative regulation of secretion	3/94	174/18249	0.060906	0.394311	0.371877	TFF2/FAM3D/ERBB3	3	GO_BP	Epithelials	3.16.0
GO:0010634	positive regulation of epithelial cell migration	3/94	176/18249	0.0625907	0.394311	0.371877	RAB25/ANXA3/SOX9	3	GO_BP	Epithelials	3.16.0
GO:0061333	renal tubule morphogenesis	2/94	79/18249	0.0626505	0.394311	0.371877	TACSTD2/SOX9	2	GO_BP	Epithelials	3.16.0
GO:1901264	carbohydrate derivative transport	2/94	79/18249	0.0626505	0.394311	0.371877	ABCC3/PLA2G10	2	GO_BP	Epithelials	3.16.0
GO:0048015	phosphatidylinositol-mediated signaling	3/94	177/18249	0.0634411	0.394311	0.371877	SOX9/MUC5AC/ERBB3	3	GO_BP	Epithelials	3.16.0
GO:0010632	regulation of epithelial cell migration	4/94	291/18249	0.0635061	0.394311	0.371877	RAB25/ANXA3/TACSTD2/SOX9	4	GO_BP	Epithelials	3.16.0
GO:0014068	positive regulation of phosphatidylinositol 3-kinase signaling	2/94	80/18249	0.0640475	0.394311	0.371877	SOX9/ERBB3	2	GO_BP	Epithelials	3.16.0
GO:0072028	nephron morphogenesis	2/94	80/18249	0.0640475	0.394311	0.371877	TACSTD2/SOX9	2	GO_BP	Epithelials	3.16.0
GO:1901184	regulation of ERBB signaling pathway	2/94	80/18249	0.0640475	0.394311	0.371877	AGR2/GPRC5A	2	GO_BP	Epithelials	3.16.0
GO:0003334	keratinocyte development	1/94	13/18249	0.0649523	0.394311	0.371877	SFN	1	GO_BP	Epithelials	3.16.0
GO:0006534	cysteine metabolic process	1/94	13/18249	0.0649523	0.394311	0.371877	TST	1	GO_BP	Epithelials	3.16.0
GO:0006855	xenobiotic transmembrane transport	1/94	13/18249	0.0649523	0.394311	0.371877	ABCC3	1	GO_BP	Epithelials	3.16.0
GO:0009235	cobalamin metabolic process	1/94	13/18249	0.0649523	0.394311	0.371877	AMN	1	GO_BP	Epithelials	3.16.0
GO:0010771	negative regulation of cell morphogenesis involved in differentiation	1/94	13/18249	0.0649523	0.394311	0.371877	TACSTD2	1	GO_BP	Epithelials	3.16.0
GO:0030157	pancreatic juice secretion	1/94	13/18249	0.0649523	0.394311	0.371877	SPINK1	1	GO_BP	Epithelials	3.16.0
GO:0032351	negative regulation of hormone metabolic process	1/94	13/18249	0.0649523	0.394311	0.371877	AKR1C3	1	GO_BP	Epithelials	3.16.0
GO:0032530	regulation of microvillus organization	1/94	13/18249	0.0649523	0.394311	0.371877	KLF5	1	GO_BP	Epithelials	3.16.0
GO:0042136	neurotransmitter biosynthetic process	1/94	13/18249	0.0649523	0.394311	0.371877	SLC44A4	1	GO_BP	Epithelials	3.16.0
GO:0060221	retinal rod cell differentiation	1/94	13/18249	0.0649523	0.394311	0.371877	SOX9	1	GO_BP	Epithelials	3.16.0
GO:0060670	branching involved in labyrinthine layer morphogenesis	1/94	13/18249	0.0649523	0.394311	0.371877	SPINT1	1	GO_BP	Epithelials	3.16.0
GO:0070254	mucus secretion	1/94	13/18249	0.0649523	0.394311	0.371877	AGR2	1	GO_BP	Epithelials	3.16.0
GO:0071285	cellular response to lithium ion	1/94	13/18249	0.0649523	0.394311	0.371877	CDH1	1	GO_BP	Epithelials	3.16.0
GO:0140042	lipid droplet formation	1/94	13/18249	0.0649523	0.394311	0.371877	SMIM22	1	GO_BP	Epithelials	3.16.0
GO:1900025	negative regulation of substrate adhesion-dependent cell spreading	1/94	13/18249	0.0649523	0.394311	0.371877	TACSTD2	1	GO_BP	Epithelials	3.16.0
GO:1900103	positive regulation of endoplasmic reticulum unfolded protein response	1/94	13/18249	0.0649523	0.394311	0.371877	AGR2	1	GO_BP	Epithelials	3.16.0
GO:1905939	regulation of gonad development	1/94	13/18249	0.0649523	0.394311	0.371877	SOX9	1	GO_BP	Epithelials	3.16.0
GO:2001053	regulation of mesenchymal cell apoptotic process	1/94	13/18249	0.0649523	0.394311	0.371877	SOX9	1	GO_BP	Epithelials	3.16.0
GO:0006575	cellular modified amino acid metabolic process	3/94	179/18249	0.0651581	0.394311	0.371877	SERINC2/PLA2G10/GSTA1	3	GO_BP	Epithelials	3.16.0
GO:1901657	glycosyl compound metabolic process	2/94	81/18249	0.065455	0.394311	0.371877	AKR1B10/AKR1C3	2	GO_BP	Epithelials	3.16.0
GO:0042886	amide transport	4/94	296/18249	0.0667329	0.394311	0.371877	SPINK1/CA2/FAM3D/FAM3B	4	GO_BP	Epithelials	3.16.0
GO:2000736	regulation of stem cell differentiation	2/94	82/18249	0.0668729	0.394311	0.371877	TACSTD2/SOX9	2	GO_BP	Epithelials	3.16.0
GO:0048017	inositol lipid-mediated signaling	3/94	181/18249	0.0668965	0.394311	0.371877	SOX9/MUC5AC/ERBB3	3	GO_BP	Epithelials	3.16.0
GO:0043434	response to peptide hormone	5/94	422/18249	0.0669203	0.394311	0.371877	SPINK1/CA2/TFF1/REG1A/BAIAP2L1	5	GO_BP	Epithelials	3.16.0
GO:0031424	keratinization	2/94	83/18249	0.068301	0.394311	0.371877	KRT8/SFN	2	GO_BP	Epithelials	3.16.0
GO:0061515	myeloid cell development	2/94	83/18249	0.068301	0.394311	0.371877	CLDN18/PLA2G10	2	GO_BP	Epithelials	3.16.0
GO:0097193	intrinsic apoptotic signaling pathway	4/94	299/18249	0.0687096	0.394311	0.371877	MUC1/CD24/SFN/ERN2	4	GO_BP	Epithelials	3.16.0
GO:0090087	regulation of peptide transport	3/94	184/18249	0.0695438	0.394311	0.371877	SPINK1/CA2/FAM3D	3	GO_BP	Epithelials	3.16.0
GO:0003188	heart valve formation	1/94	14/18249	0.0697722	0.394311	0.371877	SOX9	1	GO_BP	Epithelials	3.16.0
GO:0007175	negative regulation of epidermal growth factor-activated receptor activity	1/94	14/18249	0.0697722	0.394311	0.371877	GPRC5A	1	GO_BP	Epithelials	3.16.0
GO:0010273	detoxification of copper ion	1/94	14/18249	0.0697722	0.394311	0.371877	MT1G	1	GO_BP	Epithelials	3.16.0
GO:0015670	carbon dioxide transport	1/94	14/18249	0.0697722	0.394311	0.371877	CA2	1	GO_BP	Epithelials	3.16.0
GO:0015697	quaternary ammonium group transport	1/94	14/18249	0.0697722	0.394311	0.371877	SLC44A4	1	GO_BP	Epithelials	3.16.0
GO:0030007	cellular potassium ion homeostasis	1/94	14/18249	0.0697722	0.394311	0.371877	ATP1B1	1	GO_BP	Epithelials	3.16.0
GO:0030238	male sex determination	1/94	14/18249	0.0697722	0.394311	0.371877	SOX9	1	GO_BP	Epithelials	3.16.0
GO:0032306	regulation of prostaglandin secretion	1/94	14/18249	0.0697722	0.394311	0.371877	PLA2G10	1	GO_BP	Epithelials	3.16.0
GO:0032308	positive regulation of prostaglandin secretion	1/94	14/18249	0.0697722	0.394311	0.371877	PLA2G10	1	GO_BP	Epithelials	3.16.0
GO:0042117	monocyte activation	1/94	14/18249	0.0697722	0.394311	0.371877	MT1G	1	GO_BP	Epithelials	3.16.0
GO:0050667	homocysteine metabolic process	1/94	14/18249	0.0697722	0.394311	0.371877	TST	1	GO_BP	Epithelials	3.16.0
GO:0051764	actin crosslink formation	1/94	14/18249	0.0697722	0.394311	0.371877	BAIAP2L1	1	GO_BP	Epithelials	3.16.0
GO:0060009	Sertoli cell development	1/94	14/18249	0.0697722	0.394311	0.371877	SOX9	1	GO_BP	Epithelials	3.16.0
GO:0072160	nephron tubule epithelial cell differentiation	1/94	14/18249	0.0697722	0.394311	0.371877	CD24	1	GO_BP	Epithelials	3.16.0
GO:0072531	pyrimidine-containing compound transmembrane transport	1/94	14/18249	0.0697722	0.394311	0.371877	SLC44A4	1	GO_BP	Epithelials	3.16.0
GO:0090239	regulation of histone H4 acetylation	1/94	14/18249	0.0697722	0.394311	0.371877	MUC1	1	GO_BP	Epithelials	3.16.0
GO:1901678	iron coordination entity transport	1/94	14/18249	0.0697722	0.394311	0.371877	LCN2	1	GO_BP	Epithelials	3.16.0
GO:1903894	regulation of IRE1-mediated unfolded protein response	1/94	14/18249	0.0697722	0.394311	0.371877	AGR2	1	GO_BP	Epithelials	3.16.0
GO:1990169	stress response to copper ion	1/94	14/18249	0.0697722	0.394311	0.371877	MT1G	1	GO_BP	Epithelials	3.16.0
GO:0015698	inorganic anion transport	3/94	185/18249	0.0704367	0.394986	0.372513	FXYD3/CA2/ABCC3	3	GO_BP	Epithelials	3.16.0
GO:0010721	negative regulation of cell development	3/94	187/18249	0.0722382	0.394986	0.372513	CLDN18/CDH1/TACSTD2	3	GO_BP	Epithelials	3.16.0
GO:0061138	morphogenesis of a branching epithelium	3/94	188/18249	0.0731467	0.394986	0.372513	TACSTD2/SOX9/SPINT1	3	GO_BP	Epithelials	3.16.0
GO:0001892	embryonic placenta development	2/94	87/18249	0.074113	0.394986	0.372513	KRT19/SPINT1	2	GO_BP	Epithelials	3.16.0
GO:0019915	lipid storage	2/94	87/18249	0.074113	0.394986	0.372513	SMIM22/PLA2G10	2	GO_BP	Epithelials	3.16.0
GO:2000243	positive regulation of reproductive process	2/94	87/18249	0.074113	0.394986	0.372513	PLA2G10/SOX9	2	GO_BP	Epithelials	3.16.0
GO:0003413	chondrocyte differentiation involved in endochondral bone morphogenesis	1/94	15/18249	0.0745674	0.394986	0.372513	SOX9	1	GO_BP	Epithelials	3.16.0
GO:0014029	neural crest formation	1/94	15/18249	0.0745674	0.394986	0.372513	SOX9	1	GO_BP	Epithelials	3.16.0
GO:0032230	positive regulation of synaptic transmission, GABAergic	1/94	15/18249	0.0745674	0.394986	0.372513	CA2	1	GO_BP	Epithelials	3.16.0
GO:0035672	oligopeptide transmembrane transport	1/94	15/18249	0.0745674	0.394986	0.372513	CA2	1	GO_BP	Epithelials	3.16.0
GO:0038166	angiotensin-activated signaling pathway	1/94	15/18249	0.0745674	0.394986	0.372513	CA2	1	GO_BP	Epithelials	3.16.0
GO:0046322	negative regulation of fatty acid oxidation	1/94	15/18249	0.0745674	0.394986	0.372513	SOX9	1	GO_BP	Epithelials	3.16.0
GO:0060576	intestinal epithelial cell development	1/94	15/18249	0.0745674	0.394986	0.372513	KLF5	1	GO_BP	Epithelials	3.16.0
GO:0070831	basement membrane assembly	1/94	15/18249	0.0745674	0.394986	0.372513	LAMB3	1	GO_BP	Epithelials	3.16.0
GO:0071599	otic vesicle development	1/94	15/18249	0.0745674	0.394986	0.372513	SOX9	1	GO_BP	Epithelials	3.16.0
GO:0097152	mesenchymal cell apoptotic process	1/94	15/18249	0.0745674	0.394986	0.372513	SOX9	1	GO_BP	Epithelials	3.16.0
GO:1900426	positive regulation of defense response to bacterium	1/94	15/18249	0.0745674	0.394986	0.372513	PGC	1	GO_BP	Epithelials	3.16.0
GO:1902166	negative regulation of intrinsic apoptotic signaling pathway in response to DNA damage by p53 class mediator	1/94	15/18249	0.0745674	0.394986	0.372513	MUC1	1	GO_BP	Epithelials	3.16.0
GO:2000671	regulation of motor neuron apoptotic process	1/94	15/18249	0.0745674	0.394986	0.372513	ERBB3	1	GO_BP	Epithelials	3.16.0
GO:0001822	kidney development	4/94	309/18249	0.0755157	0.397778	0.375147	CD24/EPCAM/TACSTD2/SOX9	4	GO_BP	Epithelials	3.16.0
GO:0007589	body fluid secretion	2/94	88/18249	0.0755903	0.397778	0.375147	AGR2/SPINK1	2	GO_BP	Epithelials	3.16.0
GO:0019932	second-messenger-mediated signaling	4/94	313/18249	0.0783308	0.397931	0.375291	SPINK1/SOX9/ERBB3/ATP1B1	4	GO_BP	Epithelials	3.16.0
GO:0010586	miRNA metabolic process	2/94	90/18249	0.0785728	0.397931	0.375291	KLF5/SOX9	2	GO_BP	Epithelials	3.16.0
GO:0030033	microvillus assembly	1/94	16/18249	0.0793382	0.397931	0.375291	KLF5	1	GO_BP	Epithelials	3.16.0
GO:0034374	low-density lipoprotein particle remodeling	1/94	16/18249	0.0793382	0.397931	0.375291	PLA2G10	1	GO_BP	Epithelials	3.16.0
GO:0034638	phosphatidylcholine catabolic process	1/94	16/18249	0.0793382	0.397931	0.375291	PLA2G10	1	GO_BP	Epithelials	3.16.0
GO:0036376	sodium ion export across plasma membrane	1/94	16/18249	0.0793382	0.397931	0.375291	ATP1B1	1	GO_BP	Epithelials	3.16.0
GO:0042448	progesterone metabolic process	1/94	16/18249	0.0793382	0.397931	0.375291	AKR1C3	1	GO_BP	Epithelials	3.16.0
GO:0043249	erythrocyte maturation	1/94	16/18249	0.0793382	0.397931	0.375291	PLA2G10	1	GO_BP	Epithelials	3.16.0
GO:0045779	negative regulation of bone resorption	1/94	16/18249	0.0793382	0.397931	0.375291	CLDN18	1	GO_BP	Epithelials	3.16.0
GO:0048385	regulation of retinoic acid receptor signaling pathway	1/94	16/18249	0.0793382	0.397931	0.375291	AKR1C3	1	GO_BP	Epithelials	3.16.0
GO:0060456	positive regulation of digestive system process	1/94	16/18249	0.0793382	0.397931	0.375291	SPINK1	1	GO_BP	Epithelials	3.16.0
GO:0099170	postsynaptic modulation of chemical synaptic transmission	1/94	16/18249	0.0793382	0.397931	0.375291	CDH1	1	GO_BP	Epithelials	3.16.0
GO:1901201	regulation of extracellular matrix assembly	1/94	16/18249	0.0793382	0.397931	0.375291	SOX9	1	GO_BP	Epithelials	3.16.0
GO:2000696	regulation of epithelial cell differentiation involved in kidney development	1/94	16/18249	0.0793382	0.397931	0.375291	CD24	1	GO_BP	Epithelials	3.16.0
GO:2001256	regulation of store-operated calcium entry	1/94	16/18249	0.0793382	0.397931	0.375291	SPINK1	1	GO_BP	Epithelials	3.16.0
GO:0030198	extracellular matrix organization	4/94	317/18249	0.0811982	0.399943	0.377189	ELF3/LAMB3/SOX9/SPINT1	4	GO_BP	Epithelials	3.16.0
GO:0043062	extracellular structure organization	4/94	318/18249	0.0819232	0.399943	0.377189	ELF3/LAMB3/SOX9/SPINT1	4	GO_BP	Epithelials	3.16.0
GO:0072001	renal system development	4/94	318/18249	0.0819232	0.399943	0.377189	CD24/EPCAM/TACSTD2/SOX9	4	GO_BP	Epithelials	3.16.0
GO:0044070	regulation of anion transport	2/94	93/18249	0.0831148	0.399943	0.377189	CA2/PLA2G10	2	GO_BP	Epithelials	3.16.0
GO:0045229	external encapsulating structure organization	4/94	320/18249	0.0833828	0.399943	0.377189	ELF3/LAMB3/SOX9/SPINT1	4	GO_BP	Epithelials	3.16.0
GO:0006857	oligopeptide transport	1/94	17/18249	0.0840847	0.399943	0.377189	CA2	1	GO_BP	Epithelials	3.16.0
GO:0010566	regulation of ketone biosynthetic process	1/94	17/18249	0.0840847	0.399943	0.377189	AKR1C3	1	GO_BP	Epithelials	3.16.0
GO:0016114	terpenoid biosynthetic process	1/94	17/18249	0.0840847	0.399943	0.377189	AKR1C3	1	GO_BP	Epithelials	3.16.0
GO:0016202	regulation of striated muscle tissue development	1/94	17/18249	0.0840847	0.399943	0.377189	ERBB3	1	GO_BP	Epithelials	3.16.0
GO:0031268	pseudopodium organization	1/94	17/18249	0.0840847	0.399943	0.377189	RAB25	1	GO_BP	Epithelials	3.16.0
GO:0055119	relaxation of cardiac muscle	1/94	17/18249	0.0840847	0.399943	0.377189	ATP1B1	1	GO_BP	Epithelials	3.16.0
[truncated: 23,115 more rows]
